# Supplementary material for: Optimizing the Learning Order of Chinese Characters Using a Novel Topological Sort Algorithm
Source: PLoS One. 2016 Oct 5;11(10):e0163623. doi: 10.1371/journal.pone.0163623 (PMC5051716; doi:10.1371/journal.pone.0163623)
Supplement: S1 File — S1_File.zip is a zipped file containing input data (usage frequencies, decompositions, stroke numbers, target word lists) and final character and word orders. A README within the file contains information on the origin of the input data and guidance on use of the output orders. (ZIP) [file pone.0163623.s001.zip]

Archive with 14 entries (13 files):
- DATA_FILE/
- DATA_FILE/char_freq.json
- DATA_FILE/char_strokes.json
- DATA_FILE/heisig_decomp.json
- DATA_FILE/heisig_target.json
- DATA_FILE/hsk14_word_target.json
- DATA_FILE/hsk16_word_target.json
- DATA_FILE/loach_order.json
- DATA_FILE/loach_word_order.json
- DATA_FILE/outlier_decomp.json
- DATA_FILE/outlier_target.json
- DATA_FILE/README
- DATA_FILE/word_freq.json
- DATA_FILE/yan_4000_order.json
