# Supplementary material for: Optimizing the Learning Order of Chinese Characters Using a Novel Topological Sort Algorithm
Source: PLoS One. 2016 Oct 5;11(10):e0163623. doi: 10.1371/journal.pone.0163623 (PMC5051716; doi:10.1371/journal.pone.0163623)
Supplement: S1 File — S1_File.zip is a zipped file containing input data (usage frequencies, decompositions, stroke numbers, target word lists) and final character and word orders. A README within the file contains information on the origin of the input data and guidance on use of the output orders. (ZIP) [file pone.0163623.s001.zip › DATA_FILE/char_freq.json]

{
  "我": 0.04395669896458659,
  "的": 0.037618226575692706,
  "你": 0.03084537067951248,
  "是": 0.025022855463867552,
  "了": 0.02122046800056796,
  "不": 0.019313702238869426,
  "们": 0.01498158764300503,
  "这": 0.013531749694077404,
  "一": 0.012895855107748651,
  "他": 0.012050891976334372,
  "么": 0.011908431606544142,
  "在": 0.011664265676783787,
  "有": 0.011392367689424523,
  "个": 0.009669350826689647,
  "好": 0.008811920011181635,
  "来": 0.008067744442449757,
  "人": 0.00796932659369613,
  "那": 0.007792814929163594,
  "要": 0.007594399422370488,
  "会": 0.006863374698504606,
  "就": 0.00669909588155034,
  "什": 0.00655800183330463,
  "没": 0.006273849649592963,
  "到": 0.006196076065426051,
  "说": 0.006016959850449275,
  "吗": 0.0054084557413333,
  "为": 0.0053207763259686255,
  "想": 0.00528281820555996,
  "能": 0.005158226759719142,
  "上": 0.005047938992547506,
  "去": 0.004960302274731098,
  "道": 0.004921554249679507,
  "她": 0.004920209276909121,
  "很": 0.0046886604726614324,
  "看": 0.004568082596357639,
  "可": 0.004540243794888066,
  "知": 0.00451616237766592,
  "得": 0.00444169785348964,
  "过": 0.004232992237564377,
  "吧": 0.004209102959309429,
  "还": 0.004107269306694504,
  "对": 0.004094545437311171,
  "里": 0.004071083134538886,
  "以": 0.00393901961775148,
  "都": 0.003855311074375564,
  "事": 0.003836716292105627,
  "子": 0.0037935277220343495,
  "生": 0.0034739792708099898,
  "时": 0.0034715455105588156,
  "样": 0.00344588428405082,
  "也": 0.0034142240520114208,
  "和": 0.0033290637919944533,
  "下": 0.003278424499750721,
  "真": 0.003008640041030636,
  "现": 0.002941370053737213,
  "做": 0.0029104356800183397,
  "大": 0.0028854789630567363,
  "啊": 0.0028040547385130626,
  "怎": 0.0027697899560294244,
  "出": 0.0027626167679207,
  "点": 0.0027331768083911443,
  "起": 0.0027235698600312458,
  "天": 0.0027124257999337634,
  "把": 0.0027087538107828687,
  "开": 0.002707067257626353,
  "让": 0.002671030526889667,
  "给": 0.0026448355810283434,
  "但": 0.0026095887549345822,
  "谢": 0.002576113877093869,
  "着": 0.0025079685900609885,
  "只": 0.002506474175871671,
  "些": 0.0024150160274854365,
  "如": 0.0024146104007769075,
  "家": 0.0023993246784976023,
  "后": 0.0023465505088405593,
  "儿": 0.0022502034911778433,
  "多": 0.002221318599775748,
  "意": 0.0022064812017532384,
  "别": 0.002178300819897536,
  "所": 0.002144356269025894,
  "话": 0.002132294211640688,
  "小": 0.002123519865471981,
  "自": 0.002107081309389488,
  "回": 0.0019792661986545706,
  "然": 0.00195371171601724,
  "果": 0.0019527937187295164,
  "发": 0.0018707930772842488,
  "见": 0.001830080965012412,
  "心": 0.0017808720406355984,
  "走": 0.0017669312911266788,
  "定": 0.0017432768493871951,
  "听": 0.0017414195060376147,
  "觉": 0.001732559764772375,
  "太": 0.0017269023396271014,
  "该": 0.0017215864948679576,
  "当": 0.001712769451150984,
  "经": 0.0017123211268941887,
  "妈": 0.0016978466580319415,
  "用": 0.0016929364399813267,
  "打": 0.0016921465353384017,
  "地": 0.0016679583742455904,
  "再": 0.0016660369845736107,
  "因": 0.0016553839462811898,
  "呢": 0.0016511355402287014,
  "女": 0.0016373015345904473,
  "告": 0.0016352947498219353,
  "最": 0.0016224854853420705,
  "手": 0.0016141381146560253,
  "前": 0.001606196370678509,
  "找": 0.0015708854982623486,
  "行": 0.0015607875280973884,
  "快": 0.001556325634303569,
  "而": 0.0015469748712332676,
  "死": 0.0015212282496287395,
  "先": 0.00152116420330634,
  "像": 0.001519733835439422,
  "等": 0.0015196911378911556,
  "被": 0.0014969546934393957,
  "从": 0.0014899095979754701,
  "明": 0.0014890556470101457,
  "中": 0.0014889702519136133,
  "哦": 0.001481177949355029,
  "情": 0.0014790217231675851,
  "作": 0.001455303235105702,
  "跟": 0.0014377758915424205,
  "面": 0.0014306880985302287,
  "诉": 0.0014037459455742466,
  "爱": 0.0013931356048300918,
  "已": 0.0013893568718085316,
  "之": 0.0013824398689894048,
  "问": 0.0013743273348188238,
  "错": 0.0013499043372105482,
  "孩": 0.0013364546095066903,
  "斯": 0.0013211048409049856,
  "成": 0.001309704595517906,
  "它": 0.0013080820886837898,
  "感": 0.0013034280559227722,
  "干": 0.0013016561076697243,
  "法": 0.0012969380285863075,
  "电": 0.0012868614071954805,
  "间": 0.0012819298403707326,
  "哪": 0.0012698037366631273,
  "西": 0.001260090044432563,
  "己": 0.0012526179734859753,
  "候": 0.001245423436603118,
  "次": 0.0012405345673266364,
  "信": 0.0012366917879826768,
  "欢": 0.0012343220740539018,
  "正": 0.001221470112025771,
  "实": 0.0012170936133284837,
  "关": 0.0011889772777951807,
  "进": 0.0011886143486349178,
  "车": 0.0011867143077370712,
  "年": 0.0011704251930735098,
  "喜": 0.0011620564736133316,
  "认": 0.0011597081084586897,
  "克": 0.0011456392663049715,
  "爸": 0.0011320187484080487,
  "谁": 0.0011285815957726181,
  "方": 0.0011259983941025121,
  "老": 0.0011248242115251912,
  "应": 0.0011145341023930332,
  "比": 0.0011066777535120496,
  "帮": 0.0010890650148522355,
  "无": 0.0010868233935682591,
  "晚": 0.0010783692790115483,
  "动": 0.0010519394966347607,
  "头": 0.0010475629979374737,
  "机": 0.0010439977526572445,
  "分": 0.001033195272945892,
  "特": 0.0010295446325691304,
  "相": 0.0010216669349140137,
  "全": 0.001015027466158617,
  "杀": 0.0010059969347003125,
  "需": 0.0009950877111182942,
  "放": 0.0009933157628652463,
  "常": 0.0009902201906159455,
  "直": 0.000985523460306662,
  "才": 0.0009829829561848222,
  "美": 0.0009726714982785309,
  "于": 0.0009698534600929607,
  "带": 0.0009667365390695269,
  "今": 0.0009601824654106628,
  "力": 0.0009576846588370891,
  "工": 0.0009510451900816925,
  "许": 0.0009434023289420399,
  "东": 0.0009401359664996744,
  "名": 0.0009228861570001232,
  "同": 0.000917890543852976,
  "长": 0.0009093723829738659,
  "亲": 0.0009073442494312206,
  "种": 0.0009051026281472443,
  "者": 0.0009018789632531449,
  "嘿": 0.0008967979550094653,
  "白": 0.0008963709795268032,
  "学": 0.0008958799577217417,
  "安": 0.0008906495080591302,
  "尔": 0.0008813627913112282,
  "叫": 0.0008810425596992317,
  "理": 0.0008774132680966033,
  "本": 0.0008766447122278114,
  "国": 0.0008691512925070905,
  "第": 0.0008681479001228344,
  "友": 0.0008571319326701508,
  "高": 0.0008548903113861744,
  "两": 0.0008533531996485907,
  "保": 0.0008482081450825116,
  "请": 0.0008451979679297434,
  "非": 0.0008420596981321766,
  "重": 0.0008405439351687259,
  "公": 0.0008388360332380773,
  "记": 0.0008327729813842746,
  "身": 0.0008274784853992638,
  "受": 0.00082594137366168,
  "住": 0.0008215435261902598,
  "活": 0.0008162917277535152,
  "加": 0.0008146692209193991,
  "何": 0.0008109758829943713,
  "伙": 0.0008035038120477836,
  "题": 0.0008010914005707424,
  "完": 0.0008003228447019505,
  "接": 0.0007923384031761682,
  "拿": 0.0007910574767281816,
  "望": 0.0007854427491311743,
  "解": 0.000781834806302679,
  "其": 0.0007746402694198217,
  "离": 0.0007626849559052812,
  "谈": 0.0007622152828743529,
  "又": 0.0007614894245538272,
  "新": 0.0007578174354029326,
  "更": 0.0007556825579896218,
  "钱": 0.0007519465225163279,
  "马": 0.0007449014270524023,
  "思": 0.0007441115224094773,
  "部": 0.0007428519447356239,
  "场": 0.0007417845060289685,
  "嗯": 0.000739500187196726,
  "计": 0.0007384327484900706,
  "任": 0.0007333090426981247,
  "确": 0.0007264987837496633,
  "吃": 0.0007222076801489085,
  "始": 0.0007189840152548092,
  "结": 0.0007040612221357668,
  "利": 0.0007027375981395141,
  "朋": 0.0007011577888536641,
  "警": 0.0006951374345481277,
  "士": 0.0006825630065837271,
  "外": 0.0006777595324037779,
  "件": 0.0006748560991216751,
  "难": 0.000671056017325982,
  "位": 0.0006709279246811833,
  "表": 0.0006702447639089238,
  "刚": 0.0006687503497196063,
  "希": 0.0006660390554047015,
  "查": 0.0006638401316689914,
  "拉": 0.000661961439545278,
  "边": 0.0006612142324506191,
  "或": 0.0006603389327111618,
  "将": 0.0006502836600944679,
  "男": 0.0006472094366193003,
  "准": 0.0006466330197177064,
  "变": 0.0006448397226905254,
  "证": 0.000643985771725201,
  "物": 0.0006421497771497538,
  "员": 0.0006384777879988592,
  "总": 0.0006361934691666166,
  "噢": 0.0006263303355171207,
  "系": 0.0006262449404205884,
  "几": 0.0006223594635283627,
  "管": 0.0006213774199182397,
  "玩": 0.0006183458939913384,
  "处": 0.0006136064661337884,
  "办": 0.0006128379102649966,
  "主": 0.0006111727058826142,
  "气": 0.0006048961662874804,
  "每": 0.0006042984006117534,
  "少": 0.0006034444496464291,
  "切": 0.0006020781281019102,
  "失": 0.0006018005940381797,
  "算": 0.0006009466430728555,
  "性": 0.0005999432506885994,
  "此": 0.0005988331144336777,
  "必": 0.000596911724761698,
  "备": 0.0005906992314889636,
  "合": 0.0005844867382162292,
  "德": 0.0005795978689397475,
  "队": 0.0005787866155226894,
  "试": 0.0005731291903774158,
  "抱": 0.0005722111930896921,
  "医": 0.0005686672965835962,
  "通": 0.0005682403211009341,
  "体": 0.0005676639041993401,
  "乐": 0.0005648031684655037,
  "并": 0.000561109830540476,
  "三": 0.0005609390403474112,
  "早": 0.0005584839313221038,
  "门": 0.0005531040402405606,
  "害": 0.0005466567104523619,
  "歉": 0.0005432622553651978,
  "选": 0.0005426644896894707,
  "嗨": 0.0005410846804036208,
  "房": 0.0005389711517644431,
  "命": 0.0005340182361655621,
  "且": 0.0005288945303736161,
  "向": 0.0005250944485779229,
  "兴": 0.0005217213422648918,
  "球": 0.0005198639989153114,
  "服": 0.0005183268871777277,
  "入": 0.0005181133994363967,
  "照": 0.0005177718190502669,
  "提": 0.0005129683448703177,
  "掉": 0.0005085277998506312,
  "夫": 0.0005073963148215765,
  "路": 0.0005008849387109786,
  "演": 0.000498984897813132,
  "够": 0.0004965511375619576,
  "日": 0.000494245469955582,
  "案": 0.0004913206878993462,
  "舞": 0.0004874352110071205,
  "决": 0.00048670935268659487,
  "求": 0.00048617563333326716,
  "约": 0.0004860048431402023,
  "字": 0.00048553517010927394,
  "呃": 0.00048534303114207596,
  "肯": 0.00048483066056288136,
  "目": 0.00047996314006053275,
  "笑": 0.00047569338523391114,
  "伤": 0.00047281130072594156,
  "神": 0.000471316886536624,
  "父": 0.00047106070124702673,
  "指": 0.0004701000064110369,
  "报": 0.00046762354861159633,
  "留": 0.0004666628537756065,
  "水": 0.0004652538346828214,
  "教": 0.0004647201153294937,
  "枪": 0.00046395155946070177,
  "清": 0.000462414447723118,
  "色": 0.0004616458918543261,
  "号": 0.0004605144068252714,
  "世": 0.00046040766295460584,
  "远": 0.0004600020362460768,
  "片": 0.0004575255784466363,
  "官": 0.0004569705103191755,
  "口": 0.0004565435348365133,
  "师": 0.00045528395716265996,
  "原": 0.00045417382090773837,
  "酒": 0.00045197489717202824,
  "周": 0.0004502883440155127,
  "星": 0.000447769188667806,
  "识": 0.0004457197063510276,
  "赛": 0.00043668917489272295,
  "救": 0.0004360060141204635,
  "底": 0.0004314587252301115,
  "棒": 0.00042718897040348993,
  "须": 0.000425822648858971,
  "收": 0.0004208270357118237,
  "交": 0.0004188415997174447,
  "坐": 0.00041871350707264605,
  "停": 0.00041766741714012375,
  "卡": 0.00041706965146439675,
  "尼": 0.0004170056051419974,
  "婚": 0.0004161730029508062,
  "格": 0.00041581007379054336,
  "眼": 0.00041089985573992857,
  "金": 0.00041010995109700354,
  "蛋": 0.00040850879303702046,
  "息": 0.00040788967858716035,
  "室": 0.000407825632264761,
  "内": 0.00040714247149250155,
  "运": 0.00040487950143439213,
  "根": 0.0004035772262122725,
  "单": 0.00040336373847094147,
  "宝": 0.00040259518260214955,
  "哥": 0.00040231764853841917,
  "张": 0.0004000546784803097,
  "搞": 0.0003970658501016746,
  "战": 0.0003951871579779611,
  "火": 0.0003945039972057016,
  "罗": 0.0003938421852075753,
  "至": 0.00039268935140438746,
  "万": 0.0003914297737305341,
  "声": 0.0003897859181222848,
  "布": 0.00038967917425161924,
  "音": 0.00038916680367242465,
  "期": 0.00038733080909697737,
  "条": 0.0003871386701297794,
  "消": 0.00038647685813165305,
  "买": 0.0003852386292319328,
  "病": 0.0003849610951682024,
  "整": 0.00038472625865273823,
  "奇": 0.0003832531932375538,
  "弟": 0.0003793250187970619,
  "犯": 0.00037834297518693895,
  "装": 0.0003764429342890923,
  "贝": 0.0003755676345496349,
  "您": 0.00037490582255150854,
  "送": 0.0003746709860360444,
  "怕": 0.0003746709860360444,
  "护": 0.0003711484383040816,
  "度": 0.00037112708952994846,
  "花": 0.0003710203456592829,
  "节": 0.0003709776481110167,
  "近": 0.00036997425572676064,
  "怪": 0.0003699315581784944,
  "持": 0.0003693551412769005,
  "光": 0.00036903490966490386,
  "与": 0.00036852253908570927,
  "穿": 0.00036666519573612887,
  "愿": 0.00036574719844840526,
  "象": 0.00036307860168176677,
  "影": 0.0003613066534287188,
  "击": 0.00036117856078392015,
  "使": 0.0003610718169132546,
  "二": 0.0003589582882740769,
  "喝": 0.00035746387408475935,
  "月": 0.0003559908086695749,
  "器": 0.00035466718467332223,
  "察": 0.00035310872416160534,
  "制": 0.0003526603999048101,
  "嘛": 0.00035257500480827763,
  "哈": 0.00035197723913255063,
  "助": 0.00035086710287762904,
  "达": 0.0003503974298467006,
  "海": 0.0003502052908795027,
  "待": 0.00034828390120752295,
  "托": 0.000347493996564598,
  "除": 0.0003465973480510074,
  "写": 0.000343352334382775,
  "绝": 0.0003416657812262595,
  "界": 0.00034147364225906154,
  "帝": 0.0003413242008401298,
  "姐": 0.00034015001826280886,
  "反": 0.0003398724841990784,
  "担": 0.0003394455087164163,
  "司": 0.0003376949092375014,
  "强": 0.0003363499364671156,
  "由": 0.00033588026343618724,
  "论": 0.0003358589146620541,
  "飞": 0.0003355386830500575,
  "亚": 0.0003349409173743305,
  "续": 0.0003333824568626136,
  "视": 0.0003326352497679548,
  "母": 0.00033210153041462716,
  "空": 0.00033126892822343595,
  "军": 0.00033124757944930284,
  "跑": 0.00033079925519250754,
  "阿": 0.0003306711625477089,
  "尽": 0.000330094745646115,
  "注": 0.00032576094449709406,
  "弄": 0.0003254834104333637,
  "密": 0.00032452271559737383,
  "线": 0.0003238609035992475,
  "代": 0.00032326313792352044,
  "忙": 0.00032300695263392317,
  "坏": 0.00032247323328059546,
  "久": 0.000321790072508336,
  "议": 0.000319014731871032,
  "衣": 0.00031897203432276576,
  "血": 0.0003175416664558475,
  "钟": 0.00031720008606971777,
  "继": 0.00031553488168733536,
  "礼": 0.0003153000451718712,
  "数": 0.0003149798135598746,
  "份": 0.0003149798135598746,
  "疯": 0.00031493711601160836,
  "平": 0.00031465958194787797,
  "止": 0.00031451014052894617,
  "十": 0.0003144887917548131,
  "拜": 0.00031429665278761513,
  "鬼": 0.0003126741459534989,
  "睡": 0.0003116707535692428,
  "啦": 0.0003107741050556523,
  "调": 0.00031038982712125636,
  "巴": 0.0003083830423527442,
  "兄": 0.00030684593061516043,
  "紧": 0.0003068245818410273,
  "站": 0.0003059279333274368,
  "品": 0.0003056717480378395,
  "英": 0.0003041346363002557,
  "罪": 0.0003040492412037233,
  "文": 0.00030306719759360035,
  "亮": 0.00030223459540240915,
  "抓": 0.00030223459540240915,
  "跳": 0.00030170087604908144,
  "联": 0.0003013806444370848,
  "混": 0.00029956599863577066,
  "便": 0.00029849855992911524,
  "狗": 0.0002984131648325828,
  "脑": 0.00029747381877072605,
  "业": 0.0002973457261259274,
  "歌": 0.0002960647996779409,
  "精": 0.0002956378241952788,
  "包": 0.00029337485413716936,
  "转": 0.00029333215658890313,
  "却": 0.00029262764704251056,
  "参": 0.0002897882600828072,
  "院": 0.0002895747723414761,
  "务": 0.0002885286824089538,
  "基": 0.0002866713390593734,
  "台": 0.00028615896848017887,
  "另": 0.0002854758077079194,
  "恩": 0.00028532636628898767,
  "书": 0.0002852196224183221,
  "统": 0.00028511287854765657,
  "风": 0.00028396004474446875,
  "况": 0.0002832768839722093,
  "四": 0.00028270046707061535,
  "黑": 0.000282230794039687,
  "否": 0.0002819959575242228,
  "险": 0.0002813981918484958,
  "言": 0.00028129144797783026,
  "米": 0.00028094986759170053,
  "杰": 0.00028052289210903834,
  "校": 0.0002801386141746424,
  "幸": 0.000279861080110912,
  "传": 0.0002793273607575843,
  "复": 0.0002784093634698607,
  "量": 0.0002769576468288093,
  "首": 0.00027597560321868635,
  "改": 0.0002757407667032222,
  "忘": 0.0002755272789618911,
  "术": 0.0002742036549656384,
  "局": 0.00027403286477257355,
  "客": 0.0002734777966451127,
  "假": 0.0002734350990968465,
  "永": 0.0002723249628419249,
  "维": 0.0002720901263264607,
  "岁": 0.00027206877755232763,
  "据": 0.0002717698947144641,
  "派": 0.0002712148265870033,
  "票": 0.0002708945949750067,
  "兰": 0.00026626191098812224,
  "恶": 0.00026568549408652835,
  "烦": 0.000265621447764129,
  "取": 0.00026491693821773643,
  "游": 0.00026410568480067834,
  "糟": 0.00026318768751295473,
  "令": 0.0002631663387388216,
  "随": 0.0002614797855823061,
  "五": 0.00026143708803403985,
  "圣": 0.00025987862752232296,
  "式": 0.0002592168155241966,
  "探": 0.00025885388636393377,
  "嘴": 0.0002580853304951419,
  "毒": 0.00025738082094874933,
  "越": 0.0002568471015954216,
  "律": 0.00025678305527302234,
  "费": 0.000256526869983425,
  "科": 0.0002554807800509027,
  "麻": 0.0002553953849543703,
  "简": 0.0002551818972130392,
  "易": 0.0002550965021165068,
  "流": 0.00025503245579410746,
  "治": 0.0002549043631493088,
  "唱": 0.00025452008521491287,
  "答": 0.00025419985360291625,
  "倒": 0.0002535166928306568,
  "划": 0.0002534312977341244,
  "控": 0.0002533245538634588,
  "味": 0.000251979581093073,
  "区": 0.0002512750715466805,
  "漂": 0.000249994145098694,
  "支": 0.0002497166110349636,
  "乎": 0.0002494177281971001,
  "录": 0.0002486491723283082,
  "考": 0.00024792331400778255,
  "超": 0.00024741094342858796,
  "拍": 0.00024717610691312375,
  "轻": 0.00024685587530112713,
  "连": 0.0002458738316910042,
  "往": 0.00024585248291687106,
  "组": 0.00024521201969287783,
  "满": 0.00024472099788781635,
  "造": 0.0002446783003395501,
  "弹": 0.000244656951565417,
  "静": 0.0002443794175016866,
  "故": 0.0002441232322120893,
  "吸": 0.00024380300060009269,
  "喂": 0.00024371760550356025,
  "集": 0.00024344007143982987,
  "极": 0.00024318388615023257,
  "讲": 0.0002430130959571677,
  "块": 0.00024297039840890148,
  "趣": 0.00024290635208650216,
  "类": 0.00024179621583158054,
  "呀": 0.00024143328667131772,
  "戏": 0.00024111305505932108,
  "曾": 0.00024068607957665892,
  "容": 0.00024049394060946097,
  "步": 0.00024038719673879542,
  "投": 0.0002403444991905292,
  "化": 0.00024013101144919812,
  "未": 0.00024008831390093192,
  "束": 0.00023955459454760421,
  "醒": 0.00023816692422895218,
  "威": 0.00023786804139108868,
  "班": 0.00023739836836016032,
  "终": 0.00023727027571536166,
  "差": 0.00023722757816709546,
  "梦": 0.00023660846371723531,
  "赢": 0.00023594665171910897,
  "药": 0.00023562642010711236,
  "迪": 0.00023554102501057992,
  "店": 0.00023528483972098263,
  "丽": 0.00023492191056071978,
  "卖": 0.0002346870740452556,
  "显": 0.000234366842433259,
  "监": 0.00023370503043513264,
  "图": 0.00023291512579220764,
  "半": 0.00023291512579220764,
  "语": 0.00023084429470129618,
  "付": 0.0002290509976741151,
  "热": 0.00022845323199838807,
  "排": 0.00022809030283812526,
  "楚": 0.00022806895406399214,
  "偷": 0.0002261048668437462,
  "敢": 0.00022604082052134688,
  "油": 0.0002252936134266881,
  "餐": 0.00022516552078188947,
  "破": 0.0002250374281370908,
  "莱": 0.00022437561613896447,
  "杯": 0.0002234362700771077,
  "市": 0.0002231587360133773,
  "城": 0.00022215534362912123,
  "哇": 0.00022130139266379693,
  "权": 0.00021952944441074897,
  "某": 0.00021876088854195708,
  "激": 0.00021854740080062598,
  "立": 0.00021762940351290234,
  "程": 0.00021741591577157128,
  "伊": 0.00021735186944917196,
  "讨": 0.0002167114062251787,
  "责": 0.0002156226187443902,
  "昨": 0.00021483271410146522,
  "闭": 0.0002147473190049328,
  "庭": 0.00021442708739293618,
  "落": 0.00021436304107053683,
  "饭": 0.0002142776459740044,
  "林": 0.00021329560236388144,
  "换": 0.00021325290481561524,
  "及": 0.00021303941707428414,
  "船": 0.00021303941707428414,
  "争": 0.00021261244159162198,
  "猜": 0.00021248434894682335,
  "洛": 0.00021242030262442403,
  "级": 0.00021120342249883686,
  "姆": 0.00021066970314550916,
  "雷": 0.00021024272766284702,
  "刻": 0.0002101573325663146,
  "建": 0.0002086202208287308,
  "团": 0.00020810785024953621,
  "王": 0.0002077876186375396,
  "惊": 0.0002069977139946146,
  "迎": 0.00020471339516237204,
  "段": 0.00020445720987277477,
  "标": 0.00020435046600210922,
  "检": 0.0002026639128455937,
  "各": 0.00020259986652319437,
  "义": 0.00020255716897492814,
  "百": 0.0002021515422663991,
  "民": 0.00020213019349226598,
  "功": 0.00020178861310613625,
  "唯": 0.00020176726433200317,
  "夜": 0.00020148973026827275,
  "示": 0.00020095601091494505,
  "靠": 0.00020091331336667884,
  "释": 0.0001997391307893579,
  "脸": 0.00019961103814455924,
  "引": 0.00019847955311550454,
  "择": 0.0001978177411173782,
  "疑": 0.00019766829969844642,
  "赶": 0.00019751885827951467,
  "俩": 0.0001973053705381836,
  "独": 0.0001964727683469924,
  "冷": 0.00019638737325045996,
  "妹": 0.0001962592806056613,
  "楼": 0.00019589635144539848,
  "皮": 0.00019555477105926875,
  "存": 0.0001954480271886032,
  "练": 0.00019480756396460998,
  "娘": 0.00019459407622327888,
  "顿": 0.0001944019372560809,
  "断": 0.00019401765932168497,
  "设": 0.00019333449854942551,
  "松": 0.00019322775467875997,
  "博": 0.00019284347674436404,
  "置": 0.00019233110616516944,
  "逃": 0.00019233110616516944,
  "观": 0.00019151985274811135,
  "痛": 0.00019134906255504648,
  "狂": 0.0001910928772654492,
  "足": 0.00019036701894492353,
  "码": 0.00019013218242945932,
  "恐": 0.00019011083365532623,
  "吉": 0.0001897906020433296,
  "历": 0.00018906474372280393,
  "慢": 0.00018808270011268097,
  "妻": 0.00018806135133854786,
  "山": 0.00018742088811455463,
  "普": 0.0001873781905662884,
  "价": 0.00018716470282495733,
  "元": 0.0001871220052766911,
  "角": 0.00018648154205269787,
  "怀": 0.0001862894030854999,
  "床": 0.00018586242760283773,
  "奥": 0.00018549949844257491,
  "模": 0.00018453880360658504,
  "验": 0.00018449610605831884,
  "索": 0.00018428261831698775,
  "街": 0.0001835781087705952,
  "艾": 0.0001831084357396668,
  "呼": 0.00018276685535353708,
  "祝": 0.00018212639212954385,
  "料": 0.00018204099703301142,
  "休": 0.00018154997522794994,
  "灵": 0.00018086681445569048,
  "狱": 0.00018018365368343103,
  "剧": 0.00017947914413703845,
  "乱": 0.00017898812233197697,
  "展": 0.00017873193704237968,
  "板": 0.00017834765910798375,
  "承": 0.0001776644983357243,
  "则": 0.00017745101059439322,
  "顾": 0.0001771521277565297,
  "深": 0.00017657571085493578,
  "产": 0.00017642626943600403,
  "洗": 0.00017548692337414728,
  "政": 0.00017476106505362162,
  "迷": 0.0001744621822157581,
  "领": 0.0001744194846674919,
  "午": 0.00017435543834509257,
  "纳": 0.00017401385795896284,
  "谎": 0.00017386441654003107,
  "具": 0.00017373632389523243,
  "退": 0.0001733733947349696,
  "福": 0.0001723486535765804,
  "习": 0.00017181493422325272,
  "秘": 0.00017170819035258717,
  "奶": 0.00017158009770778854,
  "遇": 0.00017140930751472367,
  "职": 0.00017138795874059056,
  "架": 0.000171281214869925,
  "即": 0.00017104637835446083,
  "挺": 0.00017087558816139596,
  "史": 0.00017083289061312976,
  "负": 0.00017036321758220137,
  "千": 0.00016980814945474057,
  "脱": 0.0001696160104875426,
  "瑞": 0.00016944522029447773,
  "背": 0.00016929577887554598,
  "仅": 0.00016923173255314666,
  "追": 0.0001688261058446176,
  "伦": 0.00016874071074808516,
  "炸": 0.00016835643281368922,
  "资": 0.0001682283401688906,
  "画": 0.00016816429384649125,
  "踪": 0.00016814294507235816,
  "射": 0.00016792945733102706,
  "弃": 0.00016748113307423181,
  "傻": 0.00016741708675183247,
  "藏": 0.00016707550636570274,
  "屁": 0.0001666271821089075,
  "瞧": 0.00016652043823824194,
  "修": 0.00016649908946410883,
  "尸": 0.00016622155540037845,
  "闻": 0.00016622155540037845,
  "共": 0.0001658586262401156,
  "懂": 0.00016562378972465142,
  "蒂": 0.00016496197772652508,
  "危": 0.00016470579243692778,
  "专": 0.00016464174611452843,
  "呆": 0.00016464174611452843,
  "介": 0.0001643001657283987,
  "萨": 0.00016417207308360007,
  "魔": 0.0001632113782476102,
  "急": 0.0001623360785081528,
  "碰": 0.00016227203218575347,
  "甚": 0.00016225068341162036,
  "糕": 0.00016188775425135751,
  "苦": 0.00016146077876869535,
  "念": 0.0001607562692223028,
  "适": 0.00016069222289990346,
  "华": 0.00016069222289990346,
  "冲": 0.00016056413025510483,
  "骗": 0.00016056413025510483,
  "厌": 0.00016052143270683863,
  "型": 0.00016015850354657578,
  "麦": 0.00016011580599830955,
  "似": 0.0001599663645793778,
  "红": 0.00015979557438631294,
  "值": 0.00015924050625885214,
  "脚": 0.0001591337623881866,
  "六": 0.00015881353077618998,
  "谋": 0.00015870678690552443,
  "套": 0.00015817306755219675,
  "凯": 0.00015736181413513863,
  "众": 0.00015734046536100552,
  "预": 0.00015708428007140825,
  "际": 0.0001570202337490089,
  "咱": 0.00015695618742660958,
  "波": 0.0001567213509111454,
  "卫": 0.00015642246807328188,
  "聊": 0.00015633707297674944,
  "养": 0.00015610223646128526,
  "导": 0.00015531233181836028,
  "虑": 0.00015520558794769474,
  "私": 0.0001548426587874319,
  "戴": 0.00015467186859436703,
  "毁": 0.00015424489311170487,
  "鱼": 0.00015422354433757178,
  "滚": 0.00015398870782210757,
  "志": 0.0001537752200807765,
  "杂": 0.00015371117375837719,
  "居": 0.00015364712743597787,
  "词": 0.0001532415007274488,
  "食": 0.00015302801298611773,
  "诺": 0.0001523875497621245,
  "读": 0.0001523875497621245,
  "误": 0.00015153359879680018,
  "撒": 0.00015146955247440083,
  "突": 0.00015038076499361233,
  "牛": 0.00015035941621947924,
  "馆": 0.00015008188215574883,
  "规": 0.00015008188215574883,
  "陪": 0.00014954816280242112,
  "州": 0.00014937737260935626,
  "肉": 0.00014935602383522317,
  "形": 0.00014931332628695694,
  "耶": 0.00014873690938536303,
  "凶": 0.00014873690938536303,
  "森": 0.00014848072409576573,
  "商": 0.00014790430719417182,
  "纪": 0.00014764812190457452,
  "浪": 0.00014754137803390897,
  "石": 0.00014722114642191236,
  "顺": 0.00014696496113231506,
  "举": 0.00014630314913418872,
  "按": 0.00014583347610326036,
  "旅": 0.00014429636436567658,
  "努": 0.00014369859868994955,
  "坚": 0.00014339971585208605,
  "测": 0.00014322892565902119,
  "免": 0.00014318622811075496,
  "喔": 0.0001430367866918232,
  "丝": 0.000142994089143557,
  "辆": 0.00014241767224196307,
  "乔": 0.00014201204553343402,
  "防": 0.00014175586024383672,
  "句": 0.00014175586024383672,
  "印": 0.00014152102372837254,
  "恋": 0.00014149967495423943,
  "玛": 0.00014083786295611308,
  "弗": 0.00014079516540784688,
  "季": 0.00014058167766651579,
  "严": 0.00014021874850625297,
  "推": 0.00013989851689425633,
  "伯": 0.00013930075121852933,
  "莉": 0.00013919400734786378,
  "武": 0.00013910861225133135,
  "胜": 0.00013902321715479892,
  "毛": 0.0001384894978014712,
  "压": 0.00013840410270493878,
  "败": 0.00013795577844814353,
  "究": 0.0001379344296740104,
  "评": 0.00013780633702921175,
  "屋": 0.0001363119228398942,
  "双": 0.00013622652774336177,
  "牙": 0.00013588494735723204,
  "斗": 0.00013509504271430706,
  "鸡": 0.0001349456012953753,
  "审": 0.00013417704542658342,
  "南": 0.00013398490645938544,
  "速": 0.00013396355768525233,
  "蠢": 0.00013392086013698612,
  "丈": 0.00013317365304232735,
  "守": 0.000133109606719928,
  "获": 0.00013308825794579492,
  "八": 0.00013283207265619762,
  "致": 0.00013234105085113614,
  "细": 0.0001322343069804706,
  "勒": 0.00013221295820633748,
  "称": 0.00013210621433567193,
  "塔": 0.0001314657511116787,
  "丢": 0.0001311882170479483,
  "冰": 0.0001311882170479483,
  "态": 0.000130932031758351,
  "吓": 0.00013080393911355236,
  "古": 0.00013052640504982195,
  "亡": 0.00012992863937409492,
  "状": 0.0001298005467292963,
  "鲁": 0.00012888254944157265,
  "疗": 0.00012875445679677398,
  "操": 0.00012866906170024155,
  "遗": 0.0001273881352522551,
  "判": 0.00012723869383332332,
  "响": 0.0001271319499626578,
  "网": 0.00012698250854372605,
  "箱": 0.00012672632325412875,
  "货": 0.00012657688183519698,
  "围": 0.0001260858600301355,
  "签": 0.00012591506983707063,
  "牌": 0.00012536000170960984,
  "户": 0.00012459144584081795,
  "寻": 0.0001245060507442855,
  "质": 0.0001244847019701524,
  "供": 0.00012384423874615917,
  "奖": 0.0001236307510048281,
  "袋": 0.00012354535590829567,
  "胡": 0.00012354535590829567,
  "脏": 0.00012352400713416256,
  "堂": 0.00012333186816696458,
  "曼": 0.00012320377552216594,
  "效": 0.0001231397291997666,
  "露": 0.00012301163655496796,
  "替": 0.00012294759023256864,
  "娜": 0.0001228835439101693,
  "座": 0.00012281949758776998,
  "园": 0.00012271275371710444,
  "拥": 0.00012249926597577337,
  "睛": 0.0001223071270085754,
  "冒": 0.0001223071270085754,
  "甜": 0.00012224308068617607,
  "股": 0.00012220038313790987,
  "香": 0.00012220038313790987,
  "笔": 0.00012141047849498486,
  "沙": 0.00012132508339845243,
  "扰": 0.00012111159565712135,
  "挑": 0.00012111159565712135,
  "姑": 0.00012040708611072879,
  "爆": 0.00011980932043500177,
  "镇": 0.00011957448391953758,
  "暴": 0.00011946774004887204,
  "困": 0.00011822951114915178,
  "项": 0.00011820816237501867,
  "概": 0.00011810141850435313,
  "摩": 0.0001177598381182234,
  "虽": 0.00011756769915102544,
  "纽": 0.00011724746753902881,
  "享": 0.00011709802612009706,
  "配": 0.00011688453837876598,
  "迹": 0.00011669239941156802,
  "登": 0.00011647891167023693,
  "诞": 0.00011626542392890585,
  "竟": 0.00011581709967211058,
  "叔": 0.00011568900702731193,
  "捕": 0.00011549686806011396,
  "赌": 0.00011524068277051667,
  "阻": 0.00011489910238438694,
  "彩": 0.00011487775361025384,
  "搬": 0.00011453617322412411,
  "属": 0.00011438673180519236,
  "招": 0.00011404515141906263,
  "婆": 0.00011363952471053357,
  "巧": 0.00011359682716226735,
  "骨": 0.00011338333942093627,
  "塞": 0.00011334064187267006,
  "剩": 0.00011331929309853695,
  "酷": 0.00011321254922787142,
  "啡": 0.00011299906148654034,
  "课": 0.00011282827129347548,
  "烟": 0.0001126361323262775,
  "摄": 0.00011231590071428088,
  "封": 0.00011225185439188155,
  "咖": 0.0001121237617470829,
  "低": 0.00011205971542468358,
  "技": 0.00011171813503855386,
  "迟": 0.00011159004239375521,
  "纸": 0.00011146194974895656,
  "烧": 0.00011084283529909643,
  "委": 0.00011065069633189847,
  "暗": 0.0001105012549129667,
  "左": 0.00011015967452683697,
  "输": 0.00011003158188203833,
  "曲": 0.00010932707233564577,
  "仍": 0.00010924167723911333,
  "训": 0.0001091562821425809,
  "借": 0.0001091562821425809,
  "扔": 0.00010900684072364915,
  "善": 0.00010868660911165252,
  "社": 0.00010853716769272077,
  "轮": 0.00010849447014445456,
  "顶": 0.00010845177259618834,
  "聪": 0.00010830233117725659,
  "秀": 0.0001080674946617924,
  "刀": 0.0001067225218914066,
  "莫": 0.0001064663366018093,
  "腿": 0.00010638094150527687,
  "族": 0.00010586857092608229,
  "鞋": 0.00010576182705541674,
  "兵": 0.00010556968808821877,
  "锁": 0.00010546294421755323,
  "妮": 0.00010539889789515391,
  "异": 0.00010531350279862148,
  "誓": 0.00010522810770208904,
  "树": 0.00010514271260555661,
  "木": 0.00010512136383142351,
  "抢": 0.00010475843467116067,
  "档": 0.00010467303957462823,
  "雇": 0.0001045662957039627,
  "广": 0.00010452359815569648,
  "丹": 0.00010439550551089784,
  "银": 0.00010428876164023229,
  "镜": 0.00010426741286609919,
  "群": 0.00010418201776956676,
  "坦": 0.00010418201776956676,
  "汉": 0.00010405392512476811,
  "土": 0.00010398987880236878,
  "短": 0.00010398987880236878,
  "伴": 0.00010362694964210595,
  "播": 0.00010362694964210595,
  "环": 0.0001034988569973073,
  "恨": 0.0001034988569973073,
  "移": 0.00010343481067490798,
  "编": 0.00010313592783704447,
  "温": 0.00010307188151464514,
  "刺": 0.00010290109132158027,
  "毫": 0.0001021538842269215,
  "右": 0.00010211118667865528,
  "野": 0.00010194039648559042,
  "哭": 0.00010191904771145731,
  "遍": 0.00010183365261492488,
  "库": 0.00010144937468052894,
  "搭": 0.00010110779429439921,
  "康": 0.0001007875626824026,
  "症": 0.00010010440191014314,
  "荣": 0.00010008305313601003,
  "充": 9.969877520161409e-05,
  "创": 9.963472887921476e-05,
  "尝": 9.959203133094854e-05,
  "列": 9.91864046224195e-05,
  "毕": 9.871673159149112e-05,
  "般": 9.843919752776072e-05,
  "聚": 9.788412940029991e-05,
  "劳": 9.767064165896883e-05,
  "攻": 9.739310759523843e-05,
  "忍": 9.728636372457288e-05,
  "势": 9.70728759832418e-05,
  "尊": 9.660320295231344e-05,
  "吻": 9.651780785578101e-05,
  "汤": 9.647511030751479e-05,
  "优": 9.636836643684924e-05,
  "境": 9.636836643684924e-05,
  "蒙": 9.602678605071951e-05,
  "偶": 9.59627397283202e-05,
  "熟": 9.547171792325872e-05,
  "营": 9.547171792325872e-05,
  "苏": 9.525823018192764e-05,
  "爷": 9.523688140779452e-05,
  "微": 9.506609121472966e-05,
  "埃": 9.466046450620061e-05,
  "抽": 9.442562799073643e-05,
  "盖": 9.423348902353845e-05,
  "灯": 9.421214024940535e-05,
  "莎": 9.397730373394115e-05,
  "府": 9.397730373394115e-05,
  "透": 9.372111844434386e-05,
  "魂": 9.369976967021076e-05,
  "艺": 9.369976967021076e-05,
  "掌": 9.329414296168171e-05,
  "啥": 9.32727941875486e-05,
  "升": 9.312335276861684e-05,
  "裤": 9.308065522035063e-05,
  "临": 9.303795767208441e-05,
  "智": 9.284581870488643e-05,
  "盘": 9.177837999823104e-05,
  "研": 9.100982412943915e-05,
  "菲": 9.079633638810807e-05,
  "归": 9.041205845371213e-05,
  "撞": 9.03053145830466e-05,
  "隐": 9.028396580891348e-05,
  "附": 9.024126826064726e-05,
  "搜": 9.007047806758241e-05,
  "摆": 8.998508297104998e-05,
  "散": 8.989968787451755e-05,
  "阳": 8.966485135905335e-05,
  "协": 8.947271239185539e-05,
  "租": 8.938731729532295e-05,
  "泰": 8.889629549026147e-05,
  "岛": 8.86828077489304e-05,
  "健": 8.851201755586553e-05,
  "饼": 8.831987858866755e-05,
  "较": 8.831987858866755e-05,
  "避": 8.825583226626823e-05,
  "猫": 8.81917859438689e-05,
  "七": 8.740188130094391e-05,
  "菜": 8.686816194761622e-05,
  "糖": 8.680411562521688e-05,
  "痴": 8.669737175455135e-05,
  "富": 8.669737175455135e-05,
  "降": 8.635579136842162e-05,
  "怜": 8.597151343402568e-05,
  "既": 8.588611833749324e-05,
  "织": 8.586476956336014e-05,
  "执": 8.582207201509393e-05,
  "戒": 8.577937446682771e-05,
  "佛": 8.57366769185615e-05,
  "抗": 8.558723549962973e-05,
  "笨": 8.524565511350002e-05,
  "航": 8.52029575652338e-05,
  "妙": 8.46905869860392e-05,
  "迈": 8.462654066363988e-05,
  "耳": 8.462654066363988e-05,
  "匙": 8.449844801884123e-05,
  "宣": 8.398607743964665e-05,
  "烂": 8.398607743964665e-05,
  "秒": 8.379393847244867e-05,
  "挂": 8.353775318285137e-05,
  "旁": 8.326021911912097e-05,
  "勇": 8.293998750712436e-05,
  "钥": 8.255570957272841e-05,
  "悲": 8.255570957272841e-05,
  "妇": 8.219278041246557e-05,
  "圈": 8.212873409006625e-05,
  "敬": 8.206468776766692e-05,
  "劲": 8.180850247806964e-05,
  "帕": 8.176580492980342e-05,
  "草": 8.136017822127436e-05,
  "醉": 8.136017822127436e-05,
  "绑": 8.133882944714126e-05,
  "层": 8.127478312474193e-05,
  "吵": 8.123208557647571e-05,
  "龙": 8.108264415754396e-05,
  "挥": 8.097590028687842e-05,
  "奋": 8.071971499728113e-05,
  "忆": 8.071971499728113e-05,
  "折": 8.059162235248248e-05,
  "彼": 8.057027357834937e-05,
  "末": 8.054892480421627e-05,
  "北": 8.044218093355072e-05,
  "景": 8.035678583701829e-05,
  "沃": 8.029273951461897e-05,
  "废": 8.016464686982032e-05,
  "副": 8.005790299915478e-05,
  "默": 7.990846158022303e-05,
  "铁": 7.986576403195681e-05,
  "初": 7.98444152578237e-05,
  "雪": 7.965227629062573e-05,
  "瓦": 7.943878854929465e-05,
  "素": 7.9310695904496e-05,
  "禁": 7.909720816316492e-05,
  "诚": 7.896911551836627e-05,
  "黄": 7.886237164770074e-05,
  "敌": 7.87983253253014e-05,
  "夏": 7.87983253253014e-05,
  "贵": 7.860618635810344e-05,
  "欧": 7.849944248743791e-05,
  "旦": 7.815786210130818e-05,
  "依": 7.805111823064263e-05,
  "谅": 7.800842068237642e-05,
  "桌": 7.798707190824331e-05,
  "雄": 7.773088661864602e-05,
  "丁": 7.77095378445129e-05,
  "舒": 7.760279397384737e-05,
  "粉": 7.758144519971425e-05,
  "旧": 7.749605010318182e-05,
  "朝": 7.747470132904872e-05,
  "厅": 7.728256236185075e-05,
  "恭": 7.71544697170521e-05,
  "汽": 7.702637707225346e-05,
  "补": 7.694098197572103e-05,
  "徒": 7.694098197572103e-05,
  "稍": 7.694098197572103e-05,
  "摇": 7.66207503637244e-05,
  "躲": 7.649265771892575e-05,
  "窗": 7.627916997759467e-05,
  "源": 7.617242610692913e-05,
  "蓝": 7.60870310103967e-05,
  "章": 7.600163591386427e-05,
  "灭": 7.570275307600076e-05,
  "疼": 7.533982391573793e-05,
  "孤": 7.52757775933386e-05,
  "滑": 7.521173127093928e-05,
  "碎": 7.514768494853995e-05,
  "弱": 7.469936069174468e-05,
  "仔": 7.465666314347847e-05,
  "款": 7.442182662801429e-05,
  "拒": 7.440047785388117e-05,
  "河": 7.410159501601766e-05,
  "伍": 7.373866585575483e-05,
  "纹": 7.367461953335551e-05,
  "臭": 7.361057321095618e-05,
  "幻": 7.31195514058947e-05,
  "童": 7.303415630936227e-05,
  "翰": 7.290606366456362e-05,
  "闪": 7.279931979389807e-05,
  "残": 7.277797101976497e-05,
  "鸟": 7.275662224563187e-05,
  "骑": 7.241504185950214e-05,
  "翻": 7.220155411817106e-05,
  "洲": 7.218020534403795e-05,
  "瑟": 7.181727618377512e-05,
  "沉": 7.145434702351229e-05,
  "饿": 7.121951050804809e-05,
  "砸": 7.121951050804809e-05,
  "互": 7.119816173391499e-05,
  "卷": 7.117681295978187e-05,
  "拖": 7.111276663738256e-05,
  "瓜": 7.077118625125283e-05,
  "例": 7.064309360645418e-05,
  "财": 7.055769850992175e-05,
  "瓶": 7.051500096165553e-05,
  "墙": 7.045095463925621e-05,
  "拳": 7.04296058651231e-05,
  "牢": 7.038690831685688e-05,
  "典": 6.993858406006162e-05,
  "垃": 6.98958865117954e-05,
  "染": 6.98958865117954e-05,
  "漫": 6.987453773766229e-05,
  "触": 6.978914264112986e-05,
  "胁": 6.978914264112986e-05,
  "圾": 6.974644509286364e-05,
  "施": 6.968239877046432e-05,
  "胸": 6.968239877046432e-05,
  "阴": 6.949025980326634e-05,
  "孕": 6.944756225500013e-05,
  "惹": 6.944756225500013e-05,
  "硬": 6.93408183843346e-05,
  "逮": 6.931946961020149e-05,
  "销": 6.919137696540284e-05,
  "邦": 6.917002819126973e-05,
  "劫": 6.912733064300351e-05,
  "袭": 6.902058677233798e-05,
  "育": 6.899923799820487e-05,
  "虫": 6.891384290167243e-05,
  "嫌": 6.850821619314339e-05,
  "累": 6.848686741901027e-05,
  "怖": 6.835877477421162e-05,
  "握": 6.816663580701366e-05,
  "雨": 6.808124071048122e-05,
  "缺": 6.801719438808191e-05,
  "琳": 6.795314806568258e-05,
  "墨": 6.744077748648798e-05,
  "迫": 6.744077748648798e-05,
  "采": 6.724863851929002e-05,
  "辈": 6.714189464862447e-05,
  "陷": 6.707784832622515e-05,
  "蹈": 6.705649955209204e-05,
  "限": 6.697110445555962e-05,
  "巨": 6.669357039182921e-05,
  "鲍": 6.665087284356299e-05,
  "针": 6.656547774703056e-05,
  "雅": 6.645873387636503e-05,
  "兹": 6.637333877983259e-05,
  "尾": 6.637333877983259e-05,
  "青": 6.633064123156638e-05,
  "席": 6.628794368330016e-05,
  "逼": 6.596771207130353e-05,
  "犹": 6.58823169747711e-05,
  "扮": 6.569017800757314e-05,
  "赞": 6.56047829110407e-05,
  "邀": 6.545534149210895e-05,
  "净": 6.543399271797584e-05,
  "闹": 6.526320252491097e-05,
  "访": 6.511376110597922e-05,
  "良": 6.500701723531368e-05,
  "叛": 6.500701723531368e-05,
  "驾": 6.483622704224881e-05,
  "范": 6.483622704224881e-05,
  "俄": 6.44946466561191e-05,
  "猪": 6.447329788198598e-05,
  "辛": 6.447329788198598e-05,
  "杉": 6.417441504412247e-05,
  "淘": 6.408901994759004e-05,
  "洞": 6.39822760769245e-05,
  "冠": 6.39822760769245e-05,
  "伟": 6.37260907873272e-05,
  "珍": 6.368339323906099e-05,
  "梅": 6.357664936839544e-05,
  "朗": 6.336316162706438e-05,
  "欠": 6.323506898226573e-05,
  "扯": 6.302158124093465e-05,
  "丑": 6.293618614440221e-05,
  "竞": 6.250921066174005e-05,
  "剂": 6.223167659800966e-05,
  "烈": 6.216763027561032e-05,
  "李": 6.212493272734411e-05,
  "村": 6.206088640494479e-05,
  "厉": 6.193279376014614e-05,
  "厨": 6.186874743774681e-05,
  "允": 6.184739866361371e-05,
  "授": 6.18260498894806e-05,
  "堆": 6.165525969641573e-05,
  "庆": 6.152716705161708e-05,
  "率": 6.146312072921776e-05,
  "怒": 6.139907440681843e-05,
  "寓": 6.139907440681843e-05,
  "液": 6.1313679310286e-05,
  "谓": 6.114288911722115e-05,
  "估": 6.110019156895493e-05,
  "鲜": 6.105749402068872e-05,
  "磨": 6.084400627935763e-05,
  "帅": 6.084400627935763e-05,
  "婊": 6.077995995695831e-05,
  "尿": 6.0694564860425875e-05,
  "键": 6.060916976389345e-05,
  "余": 6.018219428123129e-05,
  "绍": 6.001140408816642e-05,
  "娃": 5.981926512096845e-05,
  "刑": 5.979791634683534e-05,
  "扫": 5.96911724761698e-05,
  "核": 5.947768473483873e-05,
  "损": 5.922149944524143e-05,
  "辩": 5.902936047804346e-05,
  "惯": 5.902936047804346e-05,
  "傲": 5.866643131778062e-05,
  "减": 5.866643131778062e-05,
  "泡": 5.8645082543647514e-05,
  "摸": 5.847429235058265e-05,
  "著": 5.836754847991711e-05,
  "途": 5.823945583511847e-05,
  "矶": 5.819675828685225e-05,
  "鼓": 5.819675828685225e-05,
  "堡": 5.811136319031982e-05,
  "愚": 5.809001441618671e-05,
  "敏": 5.8025968093787387e-05,
  "版": 5.7812480352456306e-05,
  "盒": 5.776978280419009e-05,
  "订": 5.774843403005698e-05,
  "寄": 5.757764383699212e-05,
  "赚": 5.751359751459279e-05,
  "爵": 5.742820241806036e-05,
  "材": 5.730010977326171e-05,
  "盛": 5.7278760999128604e-05,
  "尤": 5.719336590259618e-05,
  "皇": 5.7129319580196855e-05,
  "夺": 5.704392448366442e-05,
  "邮": 5.6915831838865774e-05,
  "俱": 5.670234409753469e-05,
  "九": 5.665964654926848e-05,
  "盗": 5.663829777513537e-05,
  "尺": 5.659560022686915e-05,
  "愉": 5.6446158807937396e-05,
  "序": 5.6147275970073883e-05,
  "鼠": 5.59124394546097e-05,
  "幕": 5.584839313221038e-05,
  "踢": 5.584839313221038e-05,
  "憾": 5.574164926154484e-05,
  "汰": 5.574164926154484e-05,
  "隔": 5.569895171327862e-05,
  "彻": 5.561355661674619e-05,
  "插": 5.5442766423681324e-05,
  "猎": 5.5378720101282e-05,
  "尚": 5.5378720101282e-05,
  "潜": 5.527197623061646e-05,
  "构": 5.514388358581781e-05,
  "烤": 5.514388358581781e-05,
  "霍": 5.501579094101916e-05,
  "悔": 5.4973093392752947e-05,
  "暂": 5.4887698296220514e-05,
  "爽": 5.478095442555498e-05,
  "扎": 5.467421055488944e-05,
  "绪": 5.4610164232490116e-05,
  "讯": 5.437532771702593e-05,
  "吐": 5.4289932620493495e-05,
  "吹": 5.422588629809417e-05,
  "宾": 5.414049120156174e-05,
  "侦": 5.414049120156174e-05,
  "颗": 5.390565468609755e-05,
  "宁": 5.3862957137831334e-05,
  "罚": 5.3713515718899584e-05,
  "欲": 5.3692166944766476e-05,
  "乡": 5.356407429996783e-05,
  "帽": 5.354272552583472e-05,
  "杜": 5.354272552583472e-05,
  "豪": 5.352137675170161e-05,
  "征": 5.345733042930229e-05,
  "括": 5.341463288103607e-05,
  "盯": 5.339328410690296e-05,
  "稳": 5.3265191462104315e-05,
  "胆": 5.309440126903945e-05,
  "甲": 5.309440126903945e-05,
  "赖": 5.3051703720773234e-05,
  "啤": 5.3030354946640126e-05,
  "佩": 5.285956475357526e-05,
  "启": 5.2838215979442153e-05,
  "胎": 5.273147210877661e-05,
  "帐": 5.266742578637729e-05,
  "赏": 5.2603379463977965e-05,
  "抛": 5.241124049678e-05,
  "遭": 5.241124049678e-05,
  "若": 5.241124049678e-05,
  "梯": 5.21550552071827e-05,
  "震": 5.21550552071827e-05,
  "述": 5.192021869171851e-05,
  "阵": 5.185617236931919e-05,
  "仪": 5.181347482105297e-05,
  "乖": 5.174942849865365e-05,
  "宫": 5.1685382176254325e-05,
  "咬": 5.164268462798811e-05,
  "祷": 5.1578638305588784e-05,
  "祖": 5.151459198318946e-05,
  "蜜": 5.13438017901246e-05,
  "耍": 5.1087616500527306e-05,
  "拼": 5.095952385572866e-05,
  "惜": 5.089547753332933e-05,
  "忠": 5.0874128759196225e-05,
  "策": 5.072468734026447e-05,
  "鼻": 5.0660641017865144e-05,
  "钻": 5.0660641017865144e-05,
  "池": 5.0639292243732036e-05,
  "虚": 5.059659469546582e-05,
  "桑": 5.051119959893339e-05,
  "拾": 5.0425804502400955e-05,
  "泳": 5.040445572826785e-05,
  "频": 5.040445572826785e-05,
  "尖": 5.034040940586852e-05,
  "申": 5.034040940586852e-05,
  "违": 5.012692166453745e-05,
  "零": 4.989208514907326e-05,
  "诊": 4.989208514907326e-05,
  "嘘": 4.980669005254083e-05,
  "惧": 4.976399250427461e-05,
  "拯": 4.94651096664111e-05,
  "痕": 4.944376089227799e-05,
  "批": 4.937971456987867e-05,
  "绿": 4.935836579574556e-05,
  "乘": 4.931566824747934e-05,
  "佳": 4.9294319473346235e-05,
  "熊": 4.923027315094691e-05,
  "辣": 4.910218050614827e-05,
  "躺": 4.897408786134962e-05,
  "祈": 4.895273908721651e-05,
  "肥": 4.8931390313083404e-05,
  "址": 4.8910041538950296e-05,
  "占": 4.8910041538950296e-05,
  "络": 4.8803297668284756e-05,
  "掩": 4.8803297668284756e-05,
  "省": 4.878194889415165e-05,
  "羊": 4.878194889415165e-05,
  "荒": 4.876060012001854e-05,
  "督": 4.8717902571752324e-05,
  "撤": 4.856846115282057e-05,
  "胖": 4.850441483042124e-05,
  "辞": 4.850441483042124e-05,
  "增": 4.846171728215503e-05,
  "援": 4.844036850802192e-05,
  "郎": 4.83976709597557e-05,
  "献": 4.833362463735638e-05,
  "擦": 4.8248229540823946e-05,
  "农": 4.8141485670158406e-05,
  "邪": 4.794934670296044e-05,
  "姻": 4.792799792882733e-05,
  "恢": 4.7885300380561116e-05,
  "描": 4.786395160642801e-05,
  "匹": 4.782125405816179e-05,
  "软": 4.7799905284028684e-05,
  "埋": 4.7799905284028684e-05,
  "惨": 4.765046386509693e-05,
  "洋": 4.750102244616517e-05,
  "纯": 4.747967367203206e-05,
  "浴": 4.7458324897898954e-05,
  "贴": 4.73088834789672e-05,
  "尉": 4.7223488382434766e-05,
  "略": 4.718079083416855e-05,
  "符": 4.715944206003544e-05,
  "侵": 4.707404696350301e-05,
  "陆": 4.6903256770438145e-05,
  "载": 4.6903256770438145e-05,
  "爬": 4.6796512899772604e-05,
  "挖": 4.662572270670775e-05,
  "骄": 4.639088619124356e-05,
  "兽": 4.628414232057802e-05,
  "嫁": 4.617739844991248e-05,
  "洁": 4.617739844991248e-05,
  "晨": 4.617739844991248e-05,
  "喊": 4.602795703098072e-05,
  "奏": 4.5963910708581397e-05,
  "灰": 4.568637664485099e-05,
  "摔": 4.5622330322451674e-05,
  "羞": 4.5600981548318566e-05,
  "邻": 4.5408842581120594e-05,
  "椅": 4.5174006065656405e-05,
  "颜": 4.5174006065656405e-05,
  "欺": 4.513130851739019e-05,
  "端": 4.510995974325708e-05,
  "贺": 4.476837935712735e-05,
  "茶": 4.459758916406249e-05,
  "障": 4.459758916406249e-05,
  "慈": 4.457624038992938e-05,
  "仇": 4.4512194067530055e-05,
  "厂": 4.43414038744652e-05,
  "怨": 4.43414038744652e-05,
  "逊": 4.429870632619898e-05,
  "黎": 4.4149264907267224e-05,
  "剪": 4.406386981073479e-05,
  "春": 4.397847471420236e-05,
  "额": 4.395712594006925e-05,
  "豆": 4.389307961766993e-05,
  "罢": 4.389307961766993e-05,
  "裂": 4.374363819873817e-05,
  "挡": 4.361554555393952e-05,
  "偏": 4.3594196779806415e-05,
  "糊": 4.35514992315402e-05,
  "卧": 4.353015045740709e-05,
  "敲": 4.3487452909140874e-05,
  "丧": 4.342340658674155e-05,
  "乌": 4.306047742647872e-05,
  "购": 4.303912865234561e-05,
  "域": 4.276159458861521e-05,
  "闲": 4.27402458144821e-05,
  "宇": 4.271889704034899e-05,
  "姓": 4.263350194381656e-05,
  "葬": 4.2441362976618586e-05,
  "党": 4.237731665421926e-05,
  "售": 4.2355967880086154e-05,
  "涂": 4.2355967880086154e-05,
  "碍": 4.2334619105953046e-05,
  "柜": 4.216382891288819e-05,
  "壮": 4.214248013875508e-05,
  "裁": 4.2099782590488864e-05,
  "珠": 4.205708504222265e-05,
  "咪": 4.199303871982332e-05,
  "耐": 4.195034117155711e-05,
  "勃": 4.1758202204359135e-05,
  "琴": 4.1736853430226026e-05,
  "账": 4.169415588195981e-05,
  "固": 4.158741201129427e-05,
  "唔": 4.156606323716116e-05,
  "唐": 4.13952730440963e-05,
  "貌": 4.126718039929765e-05,
  "漏": 4.122448285103143e-05,
  "卢": 4.1075041432099676e-05,
  "荡": 4.090425123903482e-05,
  "扣": 4.0818856142502386e-05,
  "仰": 4.064806594943752e-05,
  "君": 4.05840196270382e-05,
  "夹": 4.056267085290509e-05,
  "倍": 4.056267085290509e-05,
  "晓": 4.0519973304638873e-05,
  "牧": 4.047727575637266e-05,
  "桥": 4.043457820810644e-05,
  "辑": 4.034918311157401e-05,
  "巡": 4.026378801504158e-05,
  "喷": 4.019974169264225e-05,
  "詹": 4.0157044144376036e-05,
  "牲": 4.013569537024293e-05,
  "昏": 4.002895149957739e-05,
  "凡": 4.002895149957739e-05,
  "肤": 4.000760272544428e-05,
  "饰": 3.998625395131117e-05,
  "灾": 3.992220762891185e-05,
  "欣": 3.992220762891185e-05,
  "谷": 3.985816130651253e-05,
  "芬": 3.9815463758246314e-05,
  "滩": 3.9815463758246314e-05,
  "愤": 3.973006866171388e-05,
  "敦": 3.966602233931456e-05,
  "厕": 3.962332479104834e-05,
  "奸": 3.9580627242782125e-05,
  "坞": 3.9473883372116585e-05,
  "贱": 3.945253459798348e-05,
  "盟": 3.943118582385037e-05,
  "闯": 3.9367139501451045e-05,
  "咒": 3.928174440491861e-05,
  "窃": 3.9260395630785504e-05,
  "辜": 3.9260395630785504e-05,
  "朵": 3.908960543772064e-05,
  "植": 3.900421034118821e-05,
  "圆": 3.896151279292199e-05,
  "篮": 3.896151279292199e-05,
  "屎": 3.894016401878888e-05,
  "伪": 3.887611769638956e-05,
  "距": 3.887611769638956e-05,
  "延": 3.887611769638956e-05,
  "凭": 3.885476892225645e-05,
  "田": 3.883342014812334e-05,
  "捐": 3.876937382572402e-05,
  "挣": 3.87266762774578e-05,
  "蕾": 3.87266762774578e-05,
  "饮": 3.8662629955058485e-05,
  "宽": 3.8321049568928756e-05,
  "驶": 3.8321049568928756e-05,
  "伸": 3.829970079479565e-05,
  "析": 3.827835202066254e-05,
  "戈": 3.825700324652943e-05,
  "媒": 3.815025937586389e-05,
  "裙": 3.804351550519835e-05,
  "倾": 3.802216673106524e-05,
  "辱": 3.79154228603997e-05,
  "缝": 3.785137653800038e-05,
  "妞": 3.783002776386727e-05,
  "惑": 3.7680586344935514e-05,
  "狼": 3.761654002253619e-05,
  "矩": 3.7531144926003764e-05,
  "脉": 3.7509796151870656e-05,
  "绕": 3.744574982947133e-05,
  "宗": 3.738170350707201e-05,
  "祸": 3.738170350707201e-05,
  "益": 3.73603547329389e-05,
  "壁": 3.7296308410539576e-05,
  "荷": 3.725361086227336e-05,
  "柯": 3.725361086227336e-05,
  "虎": 3.725361086227336e-05,
  "趴": 3.712551821747471e-05,
  "汇": 3.7082820669208495e-05,
  "缩": 3.706147189507539e-05,
  "诗": 3.701877434680917e-05,
  "泽": 3.699742557267606e-05,
  "诱": 3.695472802440985e-05,
  "溜": 3.695472802440985e-05,
  "赫": 3.695472802440985e-05,
  "殊": 3.695472802440985e-05,
  "济": 3.691203047614363e-05,
  "含": 3.6847984153744306e-05,
  "隆": 3.68266353796112e-05,
  "狠": 3.669854273481255e-05,
  "甩": 3.669854273481255e-05,
  "燃": 3.669854273481255e-05,
  "抵": 3.6634496412413226e-05,
  "粗": 3.648505499348147e-05,
  "妓": 3.648505499348147e-05,
  "炒": 3.646370621934836e-05,
  "揭": 3.6421008671082145e-05,
  "涉": 3.633561357454972e-05,
  "晕": 3.622886970388418e-05,
  "澡": 3.622886970388418e-05,
  "偿": 3.620752092975107e-05,
  "牵": 3.614347460735175e-05,
  "岸": 3.614347460735175e-05,
  "呐": 3.597268441428688e-05,
  "肚": 3.5951335640153774e-05,
  "暖": 3.586594054362134e-05,
  "绳": 3.5844591769488234e-05,
  "蛇": 3.578054544708891e-05,
  "婴": 3.578054544708891e-05,
  "胞": 3.57591966729558e-05,
  "链": 3.57591966729558e-05,
  "薄": 3.5737847898822694e-05,
  "瞎": 3.5737847898822694e-05,
  "阁": 3.569515035055648e-05,
  "湖": 3.567380157642337e-05,
  "讶": 3.567380157642337e-05,
  "齐": 3.567380157642337e-05,
  "哎": 3.554570893162472e-05,
  "瞒": 3.552436015749161e-05,
  "逐": 3.5503011383358505e-05,
  "豁": 3.5503011383358505e-05,
  "韦": 3.541761628682607e-05,
  "肩": 3.5289523642027424e-05,
  "呵": 3.522547731962811e-05,
  "缘": 3.522547731962811e-05,
  "巫": 3.5204128545495e-05,
  "渴": 3.5140082223095675e-05,
  "筑": 3.507603590069635e-05,
  "励": 3.5011989578297026e-05,
  "艰": 3.486254815936527e-05,
  "予": 3.4798501836965945e-05,
  "泄": 3.4798501836965945e-05,
  "冻": 3.4585014095634865e-05,
  "积": 3.454231654736865e-05,
  "拨": 3.452096777323554e-05,
  "癌": 3.4371526354303784e-05,
  "云": 3.4350177580170676e-05,
  "幽": 3.432882880603757e-05,
  "韩": 3.428613125777135e-05,
  "乳": 3.4264782483638244e-05,
  "遵": 3.417938738710581e-05,
  "龄": 3.402994596817406e-05,
  "汁": 3.396589964577474e-05,
  "罐": 3.392320209750852e-05,
  "酱": 3.38591557751092e-05,
  "骚": 3.383780700097609e-05,
  "芭": 3.381645822684298e-05,
  "亨": 3.381645822684298e-05,
  "齿": 3.3560272937245684e-05,
  "忽": 3.3560272937245684e-05,
  "肠": 3.3432180292447036e-05,
  "钢": 3.330408764764839e-05,
  "押": 3.324004132524906e-05,
  "玻": 3.3218692551115955e-05,
  "姿": 3.304790235805109e-05,
  "召": 3.3005204809784875e-05,
  "恰": 3.296250726151866e-05,
  "擅": 3.294115848738555e-05,
  "柔": 3.291980971325245e-05,
  "患": 3.287711216498623e-05,
  "剑": 3.283441461672002e-05,
  "篇": 3.283441461672002e-05,
  "汗": 3.281306584258691e-05,
  "牺": 3.27917170684538e-05,
  "阶": 3.277036829432069e-05,
  "割": 3.2749019520187585e-05,
  "拔": 3.2642275649522044e-05,
  "酸": 3.259957810125583e-05,
  "叶": 3.255688055298961e-05,
  "歇": 3.249283423059029e-05,
  "亿": 3.247148545645718e-05,
  "趟": 3.2428787908190964e-05,
  "扭": 3.238609035992475e-05,
  "稣": 3.238609035992475e-05,
  "胶": 3.232204403752542e-05,
  "裸": 3.2300695263392315e-05,
  "眠": 3.2193951392726775e-05,
  "融": 3.217260261859367e-05,
  "仿": 3.20018124255288e-05,
  "抬": 3.193776610312948e-05,
  "臂": 3.174562713593151e-05,
  "潮": 3.1702929587665296e-05,
  "舌": 3.163888326526597e-05,
  "舍": 3.163888326526597e-05,
  "焦": 3.1617534491132864e-05,
  "赋": 3.1617534491132864e-05,
  "悉": 3.155348816873354e-05,
  "径": 3.1489441846334215e-05,
  "撑": 3.1489441846334215e-05,
  "咯": 3.146809307220111e-05,
  "泥": 3.142539552393489e-05,
  "贩": 3.1382697975668675e-05,
  "哼": 3.131865165326935e-05,
  "佬": 3.1275954105003135e-05,
  "宴": 3.123325655673692e-05,
  "艘": 3.121190778260381e-05,
  "寸": 3.121190778260381e-05,
  "誉": 3.11905590084707e-05,
  "陈": 3.11905590084707e-05,
  "惩": 3.1147861460204486e-05,
  "宜": 3.1041117589538946e-05,
  "兔": 3.099842004127273e-05,
  "奈": 3.0955722493006514e-05,
  "墓": 3.0934373718873406e-05,
  "胃": 3.09130249447403e-05,
  "页": 3.078493229994165e-05,
  "挤": 3.069953720340922e-05,
  "脆": 3.067818842927611e-05,
  "桶": 3.063549088100989e-05,
  "巾": 3.063549088100989e-05,
  "伏": 3.061414210687679e-05,
  "佑": 3.0592793332743683e-05,
  "询": 3.0571444558610575e-05,
  "衫": 3.0507398236211248e-05,
  "穷": 3.0507398236211248e-05,
  "缠": 3.0422003139678816e-05,
  "妒": 3.0400654365545707e-05,
  "妆": 3.0400654365545707e-05,
  "旋": 3.031525926901328e-05,
  "廉": 3.0251212946613954e-05,
  "扬": 3.018716662421463e-05,
  "遥": 3.0165817850081522e-05,
  "蜂": 3.0165817850081522e-05,
  "侧": 3.0037725205282874e-05,
  "舰": 3.0037725205282874e-05,
  "夸": 3.0016376431149766e-05,
  "筹": 2.997367888288355e-05,
  "朱": 2.995233010875044e-05,
  "企": 2.9909632560484225e-05,
  "递": 2.9888283786351117e-05,
  "铃": 2.9824237463951793e-05,
  "酪": 2.9802888689818685e-05,
  "刷": 2.976019114155247e-05,
  "纵": 2.9738842367419364e-05,
  "衬": 2.9717493593286256e-05,
  "猛": 2.9589400948487608e-05,
  "耀": 2.95680521743545e-05,
  "耻": 2.9525354626088283e-05,
  "振": 2.9482657077822067e-05,
  "污": 2.943995952955585e-05,
  "册": 2.9290518110624095e-05,
  "殿": 2.9290518110624095e-05,
  "瘾": 2.9290518110624095e-05,
  "唤": 2.9269169336490987e-05,
  "棍": 2.916242546582545e-05,
  "璃": 2.9119727917559234e-05,
  "填": 2.8991635272760585e-05,
  "疾": 2.8884891402095045e-05,
  "厄": 2.8863542627961937e-05,
  "娅": 2.882084507969572e-05,
  "慰": 2.8692752434897072e-05,
  "柏": 2.8671403660763964e-05,
  "芝": 2.8650054886630856e-05,
  "磅": 2.8586008564231535e-05,
  "谍": 2.852196224183221e-05,
  "宿": 2.8479264693565995e-05,
  "忌": 2.843656714529978e-05,
  "堪": 2.841521837116667e-05,
  "睁": 2.841521837116667e-05,
  "脖": 2.8393869597033563e-05,
  "京": 2.8372520822900455e-05,
  "陌": 2.8351172048767347e-05,
  "返": 2.830847450050113e-05,
  "奉": 2.830847450050113e-05,
  "扇": 2.8287125726368022e-05,
  "肌": 2.8223079403968698e-05,
  "廊": 2.820173062983559e-05,
  "仓": 2.820173062983559e-05,
  "猴": 2.8180381855702482e-05,
  "慌": 2.8137684307436266e-05,
  "鉴": 2.809498675917005e-05,
  "凌": 2.8030940436770726e-05,
  "仁": 2.7881499017838973e-05,
  "孔": 2.7774755147173432e-05,
  "税": 2.7774755147173432e-05,
  "杆": 2.7753406373040324e-05,
  "嫉": 2.7710708824774108e-05,
  "箭": 2.756126740584235e-05,
  "哟": 2.7518569857576135e-05,
  "塑": 2.74118259869106e-05,
  "湿": 2.7347779664511274e-05,
  "揍": 2.7326430890378166e-05,
  "丰": 2.728373334211195e-05,
  "捉": 2.728373334211195e-05,
  "膀": 2.7198338245579518e-05,
  "幅": 2.7198338245579518e-05,
  "恕": 2.7198338245579518e-05,
  "吊": 2.71556406973133e-05,
  "踏": 2.7112943149047085e-05,
  "泪": 2.707024560078087e-05,
  "罩": 2.6899455407716005e-05,
  "尴": 2.6835409085316684e-05,
  "郁": 2.6835409085316684e-05,
  "尬": 2.6814060311183576e-05,
  "茜": 2.6814060311183576e-05,
  "姨": 2.666461889225182e-05,
  "崩": 2.6600572569852495e-05,
  "港": 2.655787502158628e-05,
  "拆": 2.653652624745317e-05,
  "淋": 2.6493828699186955e-05,
  "玉": 2.6472479925053847e-05,
  "勾": 2.6472479925053847e-05,
  "孙": 2.645113115092074e-05,
  "币": 2.645113115092074e-05,
  "魅": 2.63443872802552e-05,
  "署": 2.6194945861323445e-05,
  "炮": 2.6194945861323445e-05,
  "奴": 2.613089953892412e-05,
  "桃": 2.602415566825858e-05,
  "培": 2.6002806894125473e-05,
  "弥": 2.5981458119992365e-05,
  "抚": 2.593876057172615e-05,
  "甘": 2.5896063023459932e-05,
  "唇": 2.5874714249326824e-05,
  "腐": 2.58106679269275e-05,
  "截": 2.561852895972953e-05,
  "砍": 2.561852895972953e-05,
  "宙": 2.561852895972953e-05,
  "宠": 2.5597180185596423e-05,
  "腰": 2.5575831411463315e-05,
  "秋": 2.551178508906399e-05,
  "俗": 2.5490436314930883e-05,
  "搅": 2.5447738766664666e-05,
  "舱": 2.5447738766664666e-05,
  "轨": 2.542638999253156e-05,
  "弯": 2.5383692444265342e-05,
  "蛮": 2.5362343670132234e-05,
  "侠": 2.5362343670132234e-05,
  "恼": 2.5362343670132234e-05,
  "渐": 2.5362343670132234e-05,
  "滋": 2.5362343670132234e-05,
  "萝": 2.5340994895999126e-05,
  "闷": 2.5255599799466694e-05,
  "陛": 2.5255599799466694e-05,
  "爹": 2.5234251025333586e-05,
  "措": 2.5234251025333586e-05,
  "债": 2.519155347706737e-05,
  "吞": 2.510615838053494e-05,
  "肿": 2.510615838053494e-05,
  "仙": 2.5063460832268725e-05,
  "详": 2.502076328400251e-05,
  "毯": 2.502076328400251e-05,
  "奔": 2.4978065735736292e-05,
  "庄": 2.4935368187470076e-05,
  "袖": 2.4807275542671428e-05,
  "愈": 2.4721880446138996e-05,
  "磁": 2.4700531672005888e-05,
  "霉": 2.4700531672005888e-05,
  "茨": 2.4700531672005888e-05,
  "肺": 2.4700531672005888e-05,
  "缓": 2.4551090253074134e-05,
  "鹰": 2.4551090253074134e-05,
  "逗": 2.4508392704807918e-05,
  "储": 2.448704393067481e-05,
  "碗": 2.4444346382408594e-05,
  "番": 2.4294904963476838e-05,
  "肖": 2.427355618934373e-05,
  "嘲": 2.427355618934373e-05,
  "氧": 2.4209509866944405e-05,
  "绩": 2.4081417222145757e-05,
  "撕": 2.406006844801265e-05,
  "囚": 2.3889278254947788e-05,
  "贾": 2.384658070668157e-05,
  "垒": 2.384658070668157e-05,
  "井": 2.3782534384282247e-05,
  "娶": 2.373983683601603e-05,
  "勤": 2.3697139287749815e-05,
  "艇": 2.3697139287749815e-05,
  "炉": 2.3675790513616707e-05,
  "旗": 2.36544417394836e-05,
  "昂": 2.3569046642951167e-05,
  "垫": 2.354769786881806e-05,
  "冬": 2.3462302772285626e-05,
  "葡": 2.344095399815252e-05,
  "栋": 2.333421012748698e-05,
  "萄": 2.3312861353353873e-05,
  "滴": 2.3291512579220765e-05,
  "渡": 2.324881503095455e-05,
  "钓": 2.3184768708555225e-05,
  "薪": 2.314207116028901e-05,
  "腾": 2.3099373612022793e-05,
  "驱": 2.3078024837889685e-05,
  "钉": 2.3056676063756577e-05,
  "横": 2.2864537096558604e-05,
  "黛": 2.2864537096558604e-05,
  "榄": 2.2821839548292388e-05,
  "贼": 2.273644445175996e-05,
  "溃": 2.271509567762685e-05,
  "踩": 2.271509567762685e-05,
  "橄": 2.2651049355227527e-05,
  "拘": 2.2587003032828202e-05,
  "犬": 2.2522956710428878e-05,
  "佣": 2.239486406563023e-05,
  "忧": 2.2373515291497122e-05,
  "宰": 2.2330817743230906e-05,
  "坠": 2.2309468969097798e-05,
  "霸": 2.228812019496469e-05,
  "革": 2.226677142083158e-05,
  "惠": 2.220272509843226e-05,
  "瘤": 2.2138678776032936e-05,
  "淡": 2.2010586131234288e-05,
  "膝": 2.1967888582968072e-05,
  "佐": 2.1967888582968072e-05,
  "拦": 2.1967888582968072e-05,
  "葛": 2.1925191034701856e-05,
  "脾": 2.1903842260568748e-05,
  "凉": 2.1839795938169424e-05,
  "役": 2.1818447164036315e-05,
  "菌": 2.1797098389903207e-05,
  "崇": 2.17757496157701e-05,
  "厚": 2.17757496157701e-05,
  "哀": 2.175440084163699e-05,
  "浮": 2.166900574510456e-05,
  "逻": 2.166900574510456e-05,
  "赔": 2.166900574510456e-05,
  "卑": 2.1647656970971454e-05,
  "熬": 2.1647656970971454e-05,
  "狄": 2.1604959422705238e-05,
  "矿": 2.1562261874439022e-05,
  "谬": 2.1562261874439022e-05,
  "抑": 2.1540913100305914e-05,
  "漠": 2.1540913100305914e-05,
  "芙": 2.1519564326172806e-05,
  "壳": 2.1391471681374157e-05,
  "腊": 2.134877413310794e-05,
  "屠": 2.1306076584841725e-05,
  "铺": 2.1284727810708617e-05,
  "茄": 2.126337903657551e-05,
  "崔": 2.126337903657551e-05,
  "腔": 2.126337903657551e-05,
  "衡": 2.1220681488309293e-05,
  "逛": 2.1199332714176185e-05,
  "穆": 2.1177983940043077e-05,
  "趁": 2.1177983940043077e-05,
  "摧": 2.113528639177686e-05,
  "晃": 2.113528639177686e-05,
  "僵": 2.113528639177686e-05,
  "盾": 2.107124006937754e-05,
  "妥": 2.0900449876312675e-05,
  "赐": 2.085775232804646e-05,
  "尘": 2.083640355391335e-05,
  "堵": 2.0793706005647135e-05,
  "骂": 2.0772357231514027e-05,
  "窝": 2.0772357231514027e-05,
  "琼": 2.075100845738092e-05,
  "岩": 2.0537520716049838e-05,
  "跃": 2.051617194191673e-05,
  "粘": 2.04307768453843e-05,
  "诈": 2.04307768453843e-05,
  "胳": 2.0409428071251193e-05,
  "虐": 2.0366730522984977e-05,
  "诸": 2.0366730522984977e-05,
  "挨": 2.034538174885187e-05,
  "喉": 2.0281335426452545e-05,
  "扑": 2.0281335426452545e-05,
  "谊": 2.0153242781653896e-05,
  "疲": 2.013189400752079e-05,
  "董": 2.0089196459254572e-05,
  "搏": 2.0046498910988356e-05,
  "肃": 2.0025150136855248e-05,
  "倦": 2.000380136272214e-05,
  "幼": 2.000380136272214e-05,
  "嘉": 1.9961103814455924e-05,
  "诅": 1.9939755040322816e-05,
  "汀": 1.9897057492056603e-05,
  "映": 1.9875708717923495e-05,
  "蛛": 1.9854359943790387e-05,
  "械": 1.981166239552417e-05,
  "俊": 1.9790313621391063e-05,
  "沟": 1.9790313621391063e-05,
  "愧": 1.9768964847257955e-05,
  "娱": 1.9747616073124847e-05,
  "刮": 1.9640872202459306e-05,
  "纠": 1.959817465419309e-05,
  "挽": 1.9576825880059982e-05,
  "泉": 1.9576825880059982e-05,
  "催": 1.9512779557660658e-05,
  "袜": 1.947008200939444e-05,
  "膊": 1.9448733235261334e-05,
  "晋": 1.9427384461128226e-05,
  "捡": 1.938468691286201e-05,
  "叉": 1.9341989364595797e-05,
  "棕": 1.932064059046269e-05,
  "狮": 1.932064059046269e-05,
  "瘦": 1.9256594268063364e-05,
  "郡": 1.9171199171530932e-05,
  "栏": 1.9149850397397824e-05,
  "亏": 1.9149850397397824e-05,
  "氏": 1.9064455300865392e-05,
  "懒": 1.9021757752599176e-05,
  "央": 1.9021757752599176e-05,
  "蹲": 1.9021757752599176e-05,
  "灌": 1.9000408978466068e-05,
  "槟": 1.9000408978466068e-05,
  "谱": 1.9000408978466068e-05,
  "乏": 1.895771143019985e-05,
  "哲": 1.8936362656066743e-05,
  "侣": 1.8915013881933635e-05,
  "矮": 1.887231633366742e-05,
  "披": 1.885096755953431e-05,
  "屏": 1.885096755953431e-05,
  "疫": 1.885096755953431e-05,
  "轰": 1.8829618785401203e-05,
  "拐": 1.8765572463001882e-05,
  "挪": 1.8744223688868774e-05,
  "沿": 1.8722874914735666e-05,
  "悬": 1.868017736646945e-05,
  "贫": 1.8637479818203234e-05,
  "腹": 1.8637479818203234e-05,
  "讽": 1.8616131044070126e-05,
  "劝": 1.8594782269937018e-05,
  "裹": 1.85520847216708e-05,
  "诡": 1.8530735947537693e-05,
  "抹": 1.8509387173404585e-05,
  "噩": 1.8423992076872153e-05,
  "朴": 1.8402643302739045e-05,
  "稿": 1.835994575447283e-05,
  "慧": 1.8317248206206613e-05,
  "雕": 1.8317248206206613e-05,
  "姬": 1.8295899432073505e-05,
  "蜡": 1.8274550657940397e-05,
  "苹": 1.823185310967418e-05,
  "粹": 1.823185310967418e-05,
  "雾": 1.8210504335541072e-05,
  "淫": 1.8103760464875536e-05,
  "浓": 1.803971414247621e-05,
  "添": 1.803971414247621e-05,
  "莲": 1.7997016594209995e-05,
  "兜": 1.7997016594209995e-05,
  "喘": 1.7975667820076887e-05,
  "鲨": 1.7975667820076887e-05,
  "唉": 1.793297027181067e-05,
  "锋": 1.7890272723544455e-05,
  "隶": 1.784757517527824e-05,
  "肝": 1.7783528852878915e-05,
  "仗": 1.7762180078745806e-05,
  "坎": 1.771948253047959e-05,
  "扩": 1.7698133756346482e-05,
  "契": 1.7676784982213374e-05,
  "沮": 1.7655436208080266e-05,
  "浑": 1.7634087433947158e-05,
  "竭": 1.7634087433947158e-05,
  "炎": 1.7612738659814053e-05,
  "疏": 1.7570041111547837e-05,
  "煮": 1.752734356328162e-05,
  "呈": 1.752734356328162e-05,
  "盐": 1.752734356328162e-05,
  "鄙": 1.752734356328162e-05,
  "匪": 1.7505994789148513e-05,
  "煎": 1.7505994789148513e-05,
  "耗": 1.744194846674919e-05,
  "鹿": 1.7377902144349865e-05,
  "仆": 1.7377902144349865e-05,
  "炼": 1.7356553370216757e-05,
  "晶": 1.731385582195054e-05,
  "衰": 1.731385582195054e-05,
  "掘": 1.7292507047817432e-05,
  "谜": 1.7121716854752568e-05,
  "捷": 1.7079019306486352e-05,
  "馅": 1.7079019306486352e-05,
  "瞄": 1.7057670532353244e-05,
  "赎": 1.6993624209953923e-05,
  "肾": 1.6950926661687707e-05,
  "毙": 1.690822911342149e-05,
  "沾": 1.6865531565155274e-05,
  "覆": 1.6780136468622842e-05,
  "烫": 1.6780136468622842e-05,
  "侄": 1.6758787694489734e-05,
  "喽": 1.6737438920356626e-05,
  "跪": 1.6716090146223518e-05,
  "逝": 1.6673392597957302e-05,
  "江": 1.6652043823824194e-05,
  "繁": 1.6630695049691086e-05,
  "赠": 1.6609346275557978e-05,
  "笼": 1.658799750142487e-05,
  "川": 1.658799750142487e-05,
  "湾": 1.656664872729176e-05,
  "翼": 1.6523951179025545e-05,
  "筒": 1.648125363075933e-05,
  "丸": 1.6459904856626225e-05,
  "薯": 1.6459904856626225e-05,
  "悄": 1.6438556082493117e-05,
  "蜘": 1.641720730836001e-05,
  "伞": 1.63958585342269e-05,
  "妨": 1.63958585342269e-05,
  "塌": 1.63958585342269e-05,
  "铐": 1.63958585342269e-05,
  "吼": 1.6374509760093792e-05,
  "扶": 1.6374509760093792e-05,
  "谨": 1.6353160985960684e-05,
  "抖": 1.6353160985960684e-05,
  "屈": 1.6331812211827576e-05,
  "枚": 1.6331812211827576e-05,
  "辨": 1.6310463437694468e-05,
  "荐": 1.628911466356136e-05,
  "擎": 1.6267765889428252e-05,
  "均": 1.6225068341162036e-05,
  "飘": 1.6118324470496496e-05,
  "绅": 1.6096975696363387e-05,
  "侮": 1.605427814809717e-05,
  "矛": 1.605427814809717e-05,
  "摘": 1.6011580599830955e-05,
  "润": 1.5990231825697847e-05,
  "峰": 1.596888305156474e-05,
  "鸭": 1.596888305156474e-05,
  "庞": 1.594753427743163e-05,
  "贷": 1.5926185503298523e-05,
  "丛": 1.588348795503231e-05,
  "饱": 1.588348795503231e-05,
  "囊": 1.5862139180899202e-05,
  "剥": 1.5862139180899202e-05,
  "紫": 1.5819441632632986e-05,
  "氛": 1.5819441632632986e-05,
  "妄": 1.5798092858499878e-05,
  "漆": 1.5712697761967446e-05,
  "膏": 1.567000021370123e-05,
  "虾": 1.5584605117168797e-05,
  "筋": 1.554190756890258e-05,
  "慎": 1.554190756890258e-05,
  "浅": 1.554190756890258e-05,
  "眉": 1.5499210020636365e-05,
  "贪": 1.5499210020636365e-05,
  "勋": 1.5477861246503257e-05,
  "悠": 1.5413814924103933e-05,
  "夷": 1.5371117375837717e-05,
  "橱": 1.534976860170461e-05,
  "兆": 1.53284198275715e-05,
  "畏": 1.5307071053438396e-05,
  "枕": 1.526437350517218e-05,
  "寂": 1.526437350517218e-05,
  "鹅": 1.5178978408639746e-05,
  "疚": 1.5178978408639746e-05,
  "缸": 1.5136280860373531e-05,
  "陶": 1.5136280860373531e-05,
  "浆": 1.5114932086240423e-05,
  "讼": 1.5050885763841099e-05,
  "穴": 1.5050885763841099e-05,
  "忏": 1.5029536989707991e-05,
  "遮": 1.5029536989707991e-05,
  "瞬": 1.5029536989707991e-05,
  "玫": 1.5008188215574883e-05,
  "捣": 1.4965490667308667e-05,
  "串": 1.492279311904245e-05,
  "慕": 1.4901444344909342e-05,
  "奎": 1.4880095570776234e-05,
  "兼": 1.4858746796643128e-05,
  "赤": 1.4816049248376912e-05,
  "脂": 1.4816049248376912e-05,
  "歧": 1.4773351700110696e-05,
  "瑰": 1.4752002925977588e-05,
  "垮": 1.473065415184448e-05,
  "饶": 1.473065415184448e-05,
  "疤": 1.4709305377711372e-05,
  "琪": 1.4666607829445155e-05,
  "篷": 1.4666607829445155e-05,
  "谣": 1.462391028117894e-05,
  "猩": 1.462391028117894e-05,
  "靴": 1.462391028117894e-05,
  "涯": 1.4602561507045831e-05,
  "锅": 1.4559863958779617e-05,
  "桩": 1.4559863958779617e-05,
  "摊": 1.45171664105134e-05,
  "钩": 1.4453120088114076e-05,
  "苍": 1.4453120088114076e-05,
  "妖": 1.4453120088114076e-05,
  "寿": 1.4431771313980968e-05,
  "嘻": 1.4431771313980968e-05,
  "凑": 1.441042253984786e-05,
  "缉": 1.4346376217448536e-05,
  "酬": 1.4325027443315428e-05,
  "碟": 1.4325027443315428e-05,
  "促": 1.430367866918232e-05,
  "舔": 1.4282329895049214e-05,
  "畜": 1.4282329895049214e-05,
  "廷": 1.4260981120916106e-05,
  "垂": 1.4260981120916106e-05,
  "纱": 1.4260981120916106e-05,
  "悦": 1.4260981120916106e-05,
  "畅": 1.4260981120916106e-05,
  "循": 1.4239632346782997e-05,
  "烛": 1.421828357264989e-05,
  "辅": 1.421828357264989e-05,
  "览": 1.4196934798516781e-05,
  "堕": 1.4196934798516781e-05,
  "棋": 1.4196934798516781e-05,
  "贡": 1.4175586024383673e-05,
  "颠": 1.4175586024383673e-05,
  "券": 1.4154237250250565e-05,
  "艳": 1.4154237250250565e-05,
  "衷": 1.4132888476117457e-05,
  "卜": 1.4132888476117457e-05,
  "盲": 1.4132888476117457e-05,
  "膜": 1.4132888476117457e-05,
  "珀": 1.4111539701984349e-05,
  "藤": 1.4090190927851241e-05,
  "肮": 1.4047493379585025e-05,
  "嗓": 1.4047493379585025e-05,
  "斑": 1.4026144605451917e-05,
  "氓": 1.3876703186520162e-05,
  "徽": 1.3876703186520162e-05,
  "稀": 1.3855354412387054e-05,
  "综": 1.3812656864120838e-05,
  "嚷": 1.3812656864120838e-05,
  "劣": 1.379130808998773e-05,
  "珊": 1.3727261767588406e-05,
  "跨": 1.37059129934553e-05,
  "扁": 1.3684564219322191e-05,
  "妳": 1.3620517896922867e-05,
  "豫": 1.3599169122789759e-05,
  "携": 1.3599169122789759e-05,
  "痒": 1.357782034865665e-05,
  "粒": 1.357782034865665e-05,
  "呕": 1.3556471574523543e-05,
  "跌": 1.3535122800390435e-05,
  "坟": 1.347107647799111e-05,
  "御": 1.3449727703858002e-05,
  "贞": 1.3449727703858002e-05,
  "兮": 1.3407030155591788e-05,
  "镑": 1.338568138145868e-05,
  "恒": 1.338568138145868e-05,
  "罕": 1.338568138145868e-05,
  "狐": 1.3364332607325572e-05,
  "阅": 1.3342983833192464e-05,
  "腕": 1.3321635059059356e-05,
  "钞": 1.3257588736660032e-05,
  "镖": 1.3257588736660032e-05,
  "寒": 1.3236239962526923e-05,
  "敞": 1.3214891188393815e-05,
  "棵": 1.3150844865994491e-05,
  "啰": 1.3150844865994491e-05,
  "肢": 1.3129496091861385e-05,
  "咙": 1.3129496091861385e-05,
  "匿": 1.3129496091861385e-05,
  "饥": 1.306544976946206e-05,
  "薇": 1.3022752221195844e-05,
  "宅": 1.3022752221195844e-05,
  "棺": 1.3022752221195844e-05,
  "腺": 1.3001403447062736e-05,
  "岗": 1.295870589879652e-05,
  "呜": 1.295870589879652e-05,
  "刊": 1.2894659576397196e-05,
  "柴": 1.2830613253997874e-05,
  "橡": 1.2830613253997874e-05,
  "淇": 1.2830613253997874e-05,
  "盼": 1.2809264479864765e-05,
  "渣": 1.2809264479864765e-05,
  "阱": 1.2809264479864765e-05,
  "贿": 1.2787915705731657e-05,
  "捅": 1.2787915705731657e-05,
  "恤": 1.276656693159855e-05,
  "棉": 1.2745218157465441e-05,
  "翅": 1.2745218157465441e-05,
  "迅": 1.2745218157465441e-05,
  "晒": 1.2702520609199225e-05,
  "贤": 1.2659823060933009e-05,
  "淹": 1.2659823060933009e-05,
  "龟": 1.2638474286799901e-05,
  "榜": 1.2617125512666793e-05,
  "喻": 1.2617125512666793e-05,
  "澳": 1.2574427964400577e-05,
  "泼": 1.255307919026747e-05,
  "拟": 1.255307919026747e-05,
  "椒": 1.2510381642001254e-05,
  "扳": 1.2510381642001254e-05,
  "舅": 1.2489032867868146e-05,
  "咨": 1.2467684093735038e-05,
  "歪": 1.244633531960193e-05,
  "莓": 1.244633531960193e-05,
  "躁": 1.2424986545468822e-05,
  "盆": 1.2403637771335714e-05,
  "蓄": 1.2403637771335714e-05,
  "慨": 1.2318242674803282e-05,
  "懦": 1.2296893900670174e-05,
  "碧": 1.2254196352403959e-05,
  "坑": 1.2254196352403959e-05,
  "颈": 1.2254196352403959e-05,
  "後": 1.2232847578270851e-05,
  "焰": 1.2190150030004635e-05,
  "鸽": 1.2104754933472203e-05,
  "乃": 1.2083406159339095e-05,
  "爪": 1.201935983693977e-05,
  "钮": 1.201935983693977e-05,
  "泣": 1.201935983693977e-05,
  "熏": 1.1976662288673556e-05,
  "遣": 1.1976662288673556e-05,
  "祭": 1.1955313514540448e-05,
  "脊": 1.1955313514540448e-05,
  "趾": 1.1955313514540448e-05,
  "津": 1.193396474040734e-05,
  "翘": 1.1912615966274232e-05,
  "翁": 1.1912615966274232e-05,
  "洒": 1.1891267192141124e-05,
  "稽": 1.1869918418008016e-05,
  "逆": 1.1869918418008016e-05,
  "柠": 1.1784523321475583e-05,
  "柱": 1.1763174547342475e-05,
  "滥": 1.1741825773209367e-05,
  "臀": 1.172047699907626e-05,
  "皆": 1.172047699907626e-05,
  "鸣": 1.1699128224943151e-05,
  "础": 1.1699128224943151e-05,
  "狸": 1.1677779450810045e-05,
  "嘱": 1.1635081902543829e-05,
  "耽": 1.1635081902543829e-05,
  "弊": 1.1571035580144504e-05,
  "蒸": 1.1549686806011396e-05,
  "锡": 1.1528338031878288e-05,
  "螺": 1.1528338031878288e-05,
  "柄": 1.1442942935345856e-05,
  "赴": 1.1421594161212748e-05,
  "浩": 1.1421594161212748e-05,
  "匠": 1.1421594161212748e-05,
  "宪": 1.1400245387079642e-05,
  "刹": 1.1378896612946533e-05,
  "凝": 1.1378896612946533e-05,
  "檬": 1.1378896612946533e-05,
  "昆": 1.1357547838813425e-05,
  "哨": 1.1336199064680317e-05,
  "炫": 1.1336199064680317e-05,
  "删": 1.1336199064680317e-05,
  "棚": 1.1336199064680317e-05,
  "冈": 1.1229455194014777e-05,
  "慷": 1.1229455194014777e-05,
  "戚": 1.1186757645748561e-05,
  "殖": 1.1186757645748561e-05,
  "届": 1.1144060097482345e-05,
  "叨": 1.1122711323349237e-05,
  "睹": 1.1122711323349237e-05,
  "绘": 1.110136254921613e-05,
  "蚁": 1.110136254921613e-05,
  "涨": 1.1080013775083022e-05,
  "顽": 1.1058665000949914e-05,
  "盔": 1.1037316226816806e-05,
  "隧": 1.1037316226816806e-05,
  "侍": 1.099461867855059e-05,
  "厢": 1.099461867855059e-05,
  "颁": 1.099461867855059e-05,
  "匆": 1.0973269904417482e-05,
  "橙": 1.0951921130284374e-05,
  "卦": 1.0930572356151266e-05,
  "苗": 1.0909223582018158e-05,
  "捏": 1.0909223582018158e-05,
  "坡": 1.088787480788505e-05,
  "剖": 1.0866526033751942e-05,
  "锤": 1.0866526033751942e-05,
  "拷": 1.0866526033751942e-05,
  "憎": 1.0866526033751942e-05,
  "丘": 1.0823828485485727e-05,
  "丫": 1.0823828485485727e-05,
  "芯": 1.0781130937219511e-05,
  "膛": 1.0717084614820187e-05,
  "豹": 1.0695735840687079e-05,
  "枝": 1.067438706655397e-05,
  "旺": 1.0631689518287755e-05,
  "蝶": 1.0588991970021538e-05,
  "酗": 1.0546294421755322e-05,
  "芒": 1.0482248099356e-05,
  "募": 1.0482248099356e-05,
  "噪": 1.0460899325222892e-05,
  "锻": 1.0460899325222892e-05,
  "辉": 1.0460899325222892e-05,
  "叮": 1.0460899325222892e-05,
  "巷": 1.0439550551089784e-05,
  "戳": 1.0418201776956676e-05,
  "狙": 1.0396853002823568e-05,
  "寡": 1.0396853002823568e-05,
  "贯": 1.037550422869046e-05,
  "锯": 1.037550422869046e-05,
  "狡": 1.0332806680424243e-05,
  "驴": 1.0311457906291135e-05,
  "嚼": 1.0311457906291135e-05,
  "癫": 1.0311457906291135e-05,
  "卵": 1.0290109132158027e-05,
  "熙": 1.0268760358024919e-05,
  "叹": 1.0247411583891813e-05,
  "凤": 1.0204714035625597e-05,
  "潘": 1.0204714035625597e-05,
  "卸": 1.016201648735938e-05,
  "唬": 1.0140667713226272e-05,
  "暑": 1.0140667713226272e-05,
  "癖": 1.0140667713226272e-05,
  "铲": 1.0119318939093164e-05,
  "夕": 1.0119318939093164e-05,
  "梭": 1.0076621390826948e-05,
  "茫": 1.005527261669384e-05,
  "陋": 1.0033923842560732e-05,
  "掏": 1.0033923842560732e-05,
  "寞": 1.0033923842560732e-05,
  "纤": 9.969877520161408e-06,
  "臣": 9.969877520161408e-06,
  "冥": 9.969877520161408e-06,
  "纷": 9.948528746028301e-06,
  "嗑": 9.948528746028301e-06,
  "蔽": 9.948528746028301e-06,
  "俘": 9.927179971895193e-06,
  "颤": 9.905831197762085e-06,
  "轿": 9.86313364949587e-06,
  "姜": 9.841784875362761e-06,
  "砖": 9.841784875362761e-06,
  "煤": 9.841784875362761e-06,
  "咳": 9.820436101229653e-06,
  "笛": 9.820436101229653e-06,
  "驳": 9.756389778830329e-06,
  "迁": 9.756389778830329e-06,
  "宵": 9.73504100469722e-06,
  "聘": 9.713692230564113e-06,
  "铅": 9.692343456431005e-06,
  "袍": 9.692343456431005e-06,
  "洪": 9.670994682297898e-06,
  "撼": 9.64964590816479e-06,
  "蝙": 9.628297134031682e-06,
  "卓": 9.606948359898574e-06,
  "翔": 9.606948359898574e-06,
  "蝠": 9.585599585765466e-06,
  "炬": 9.585599585765466e-06,
  "裔": 9.564250811632358e-06,
  "粪": 9.564250811632358e-06,
  "刘": 9.564250811632358e-06,
  "蝴": 9.521553263366142e-06,
  "秃": 9.521553263366142e-06,
  "翠": 9.500204489233034e-06,
  "浦": 9.43615816683371e-06,
  "蛙": 9.43615816683371e-06,
  "驻": 9.414809392700602e-06,
  "眨": 9.350763070301279e-06,
  "皂": 9.350763070301279e-06,
  "幢": 9.329414296168171e-06,
  "削": 9.329414296168171e-06,
  "乞": 9.308065522035063e-06,
  "聋": 9.286716747901955e-06,
  "橘": 9.286716747901955e-06,
  "锦": 9.265367973768847e-06,
  "梳": 9.244019199635739e-06,
  "呦": 9.244019199635739e-06,
  "愁": 9.244019199635739e-06,
  "沼": 9.244019199635739e-06,
  "绵": 9.22267042550263e-06,
  "赂": 9.201321651369523e-06,
  "辐": 9.201321651369523e-06,
  "鸦": 9.201321651369523e-06,
  "拽": 9.201321651369523e-06,
  "郊": 9.201321651369523e-06,
  "阔": 9.179972877236414e-06,
  "皱": 9.179972877236414e-06,
  "哄": 9.179972877236414e-06,
  "谐": 9.158624103103306e-06,
  "蹦": 9.158624103103306e-06,
  "窒": 9.11592655483709e-06,
  "碳": 9.094577780703984e-06,
  "孟": 9.094577780703984e-06,
  "咋": 9.094577780703984e-06,
  "赦": 9.073229006570876e-06,
  "锐": 9.051880232437768e-06,
  "帆": 9.051880232437768e-06,
  "傅": 9.051880232437768e-06,
  "剃": 9.03053145830466e-06,
  "斥": 9.03053145830466e-06,
  "峡": 8.987833910038444e-06,
  "捞": 8.966485135905336e-06,
  "铜": 8.966485135905336e-06,
  "悼": 8.966485135905336e-06,
  "驼": 8.945136361772227e-06,
  "巢": 8.945136361772227e-06,
  "淑": 8.92378758763912e-06,
  "庇": 8.92378758763912e-06,
  "跤": 8.881090039372903e-06,
  "厦": 8.838392491106687e-06,
  "逍": 8.817043716973579e-06,
  "悍": 8.795694942840473e-06,
  "仑": 8.795694942840473e-06,
  "抄": 8.795694942840473e-06,
  "禽": 8.774346168707365e-06,
  "焕": 8.752997394574257e-06,
  "履": 8.752997394574257e-06,
  "醋": 8.71029984630804e-06,
  "羽": 8.71029984630804e-06,
  "蕉": 8.646253523908716e-06,
  "肋": 8.646253523908716e-06,
  "斜": 8.6035559756425e-06,
  "棘": 8.6035559756425e-06,
  "凳": 8.582207201509392e-06,
  "砰": 8.582207201509392e-06,
  "浸": 8.582207201509392e-06,
  "衔": 8.560858427376284e-06,
  "绒": 8.539509653243176e-06,
  "雀": 8.539509653243176e-06,
  "熄": 8.539509653243176e-06,
  "谦": 8.51816087911007e-06,
  "杖": 8.496812104976961e-06,
  "悟": 8.496812104976961e-06,
  "寺": 8.475463330843853e-06,
  "醇": 8.454114556710745e-06,
  "泛": 8.454114556710745e-06,
  "霜": 8.432765782577637e-06,
  "屉": 8.432765782577637e-06,
  "茱": 8.432765782577637e-06,
  "县": 8.41141700844453e-06,
  "恳": 8.41141700844453e-06,
  "逸": 8.368719460178313e-06,
  "咕": 8.347370686045205e-06,
  "蝇": 8.347370686045205e-06,
  "殴": 8.347370686045205e-06,
  "猾": 8.347370686045205e-06,
  "韵": 8.326021911912097e-06,
  "钝": 8.326021911912097e-06,
  "葱": 8.326021911912097e-06,
  "绞": 8.326021911912097e-06,
  "饵": 8.304673137778989e-06,
  "逢": 8.28332436364588e-06,
  "奢": 8.261975589512773e-06,
  "挫": 8.261975589512773e-06,
  "兑": 8.261975589512773e-06,
  "撇": 8.261975589512773e-06,
  "弦": 8.19792926711345e-06,
  "贸": 8.176580492980342e-06,
  "壶": 8.176580492980342e-06,
  "伽": 8.155231718847234e-06,
  "掐": 8.155231718847234e-06,
  "绷": 8.112534170581018e-06,
  "蟹": 8.09118539644791e-06,
  "昧": 8.09118539644791e-06,
  "庸": 8.069836622314802e-06,
  "帘": 8.069836622314802e-06,
  "搁": 8.048487848181694e-06,
  "梁": 8.027139074048586e-06,
  "窥": 8.027139074048586e-06,
  "涌": 8.005790299915478e-06,
  "挚": 7.963092751649261e-06,
  "祟": 7.963092751649261e-06,
  "鳄": 7.963092751649261e-06,
  "坛": 7.963092751649261e-06,
  "窍": 7.941743977516155e-06,
  "腥": 7.941743977516155e-06,
  "竹": 7.920395203383047e-06,
  "斤": 7.877697655116831e-06,
  "晰": 7.877697655116831e-06,
  "祥": 7.877697655116831e-06,
  "坪": 7.856348880983723e-06,
  "鲸": 7.835000106850615e-06,
  "叙": 7.813651332717507e-06,
  "溺": 7.77095378445129e-06,
  "躯": 7.749605010318182e-06,
  "旨": 7.728256236185074e-06,
  "蔬": 7.706907462051966e-06,
  "拇": 7.706907462051966e-06,
  "浇": 7.685558687918858e-06,
  "叠": 7.66420991378575e-06,
  "绊": 7.642861139652644e-06,
  "籍": 7.621512365519535e-06,
  "邓": 7.57881481725332e-06,
  "逞": 7.57881481725332e-06,
  "疹": 7.5574660431202116e-06,
  "框": 7.5147684948539954e-06,
  "碑": 7.493419720720887e-06,
  "秩": 7.493419720720887e-06,
  "弓": 7.493419720720887e-06,
  "蓬": 7.493419720720887e-06,
  "鱿": 7.472070946587779e-06,
  "咐": 7.472070946587779e-06,
  "嫩": 7.450722172454671e-06,
  "酿": 7.386675850055348e-06,
  "哩": 7.36532707592224e-06,
  "唠": 7.343978301789132e-06,
  "勺": 7.343978301789132e-06,
  "崽": 7.322629527656024e-06,
  "墅": 7.279931979389808e-06,
  "亦": 7.279931979389808e-06,
  "悯": 7.2585832052567e-06,
  "伐": 7.2585832052567e-06,
  "宋": 7.2585832052567e-06,
  "咽": 7.2585832052567e-06,
  "婪": 7.237234431123592e-06,
  "惕": 7.237234431123592e-06,
  "稚": 7.194536882857376e-06,
  "榈": 7.194536882857376e-06,
  "樱": 7.173188108724268e-06,
  "曝": 7.173188108724268e-06,
  "捆": 7.15183933459116e-06,
  "豚": 7.15183933459116e-06,
  "泊": 7.130490560458053e-06,
  "嗅": 7.130490560458053e-06,
  "戮": 7.130490560458053e-06,
  "呗": 7.109141786324945e-06,
  "瓷": 7.087793012191837e-06,
  "渔": 7.087793012191837e-06,
  "哑": 7.066444238058729e-06,
  "驰": 7.066444238058729e-06,
  "踝": 7.066444238058729e-06,
  "屑": 7.066444238058729e-06,
  "斧": 7.0450954639256205e-06,
  "虹": 7.0237466897925124e-06,
  "槽": 7.0237466897925124e-06,
  "亵": 7.002397915659405e-06,
  "嬉": 7.002397915659405e-06,
  "烘": 6.959700367393189e-06,
  "栽": 6.938351593260081e-06,
  "绰": 6.917002819126973e-06,
  "驯": 6.895654044993865e-06,
  "弘": 6.895654044993865e-06,
  "杨": 6.895654044993865e-06,
  "铭": 6.874305270860757e-06,
  "冤": 6.874305270860757e-06,
  "溪": 6.874305270860757e-06,
  "舟": 6.85295649672765e-06,
  "簿": 6.85295649672765e-06,
  "绎": 6.8316077225945415e-06,
  "胀": 6.8316077225945415e-06,
  "肆": 6.8102589484614335e-06,
  "轴": 6.8102589484614335e-06,
  "婶": 6.8102589484614335e-06,
  "粮": 6.788910174328325e-06,
  "溅": 6.767561400195217e-06,
  "拌": 6.767561400195217e-06,
  "髓": 6.682166303662786e-06,
  "吩": 6.682166303662786e-06,
  "剔": 6.660817529529678e-06,
  "鞭": 6.660817529529678e-06,
  "茎": 6.660817529529678e-06,
  "竖": 6.660817529529678e-06,
  "枯": 6.63946875539657e-06,
  "凰": 6.63946875539657e-06,
  "椎": 6.63946875539657e-06,
  "勉": 6.618119981263462e-06,
  "燕": 6.618119981263462e-06,
  "嗜": 6.596771207130354e-06,
  "缚": 6.554073658864138e-06,
  "挠": 6.554073658864138e-06,
  "嗷": 6.53272488473103e-06,
  "崖": 6.511376110597922e-06,
  "瘫": 6.511376110597922e-06,
  "飙": 6.511376110597922e-06,
  "俯": 6.490027336464814e-06,
  "沫": 6.490027336464814e-06,
  "喋": 6.490027336464814e-06,
  "亭": 6.490027336464814e-06,
  "蒜": 6.468678562331706e-06,
  "焚": 6.447329788198598e-06,
  "烹": 6.425981014065491e-06,
  "骸": 6.383283465799275e-06,
  "磕": 6.383283465799275e-06,
  "寇": 6.361934691666167e-06,
  "庙": 6.361934691666167e-06,
  "颇": 6.3405859175330585e-06,
  "羡": 6.3405859175330585e-06,
  "哮": 6.3405859175330585e-06,
  "髦": 6.3192371433999505e-06,
  "赃": 6.3192371433999505e-06,
  "腻": 6.297888369266842e-06,
  "渎": 6.297888369266842e-06,
  "溢": 6.297888369266842e-06,
  "掠": 6.233842046867519e-06,
  "陨": 6.212493272734411e-06,
  "辖": 6.212493272734411e-06,
  "肪": 6.212493272734411e-06,
  "渗": 6.212493272734411e-06,
  "嘎": 6.191144498601303e-06,
  "椰": 6.191144498601303e-06,
  "栗": 6.191144498601303e-06,
  "蹭": 6.169795724468195e-06,
  "僚": 6.169795724468195e-06,
  "芳": 6.169795724468195e-06,
  "柳": 6.148446950335087e-06,
  "靓": 6.148446950335087e-06,
  "攀": 6.148446950335087e-06,
  "勿": 6.1270981762019796e-06,
  "抉": 6.1270981762019796e-06,
  "吴": 6.1270981762019796e-06,
  "叭": 6.1270981762019796e-06,
  "撬": 6.1270981762019796e-06,
  "蚂": 6.1057494020688715e-06,
  "歹": 6.1057494020688715e-06,
  "藉": 6.1057494020688715e-06,
  "燥": 6.0844006279357634e-06,
  "斐": 6.0844006279357634e-06,
  "憋": 6.0844006279357634e-06,
  "颅": 6.0844006279357634e-06,
  "喇": 6.0844006279357634e-06,
  "缴": 6.063051853802655e-06,
  "郑": 6.063051853802655e-06,
  "吟": 6.063051853802655e-06,
  "榴": 6.063051853802655e-06,
  "曹": 6.063051853802655e-06,
  "诶": 6.041703079669547e-06,
  "溶": 6.020354305536439e-06,
  "螂": 5.999005531403331e-06,
  "涅": 5.999005531403331e-06,
  "恺": 5.999005531403331e-06,
  "碌": 5.999005531403331e-06,
  "娇": 5.999005531403331e-06,
  "莽": 5.977656757270224e-06,
  "硕": 5.977656757270224e-06,
  "蔓": 5.956307983137116e-06,
  "孽": 5.934959209004008e-06,
  "滤": 5.934959209004008e-06,
  "岔": 5.9136104348709e-06,
  "崎": 5.9136104348709e-06,
  "睾": 5.9136104348709e-06,
  "缆": 5.9136104348709e-06,
  "崭": 5.9136104348709e-06,
  "栅": 5.9136104348709e-06,
  "践": 5.892261660737792e-06,
  "蚀": 5.892261660737792e-06,
  "诀": 5.870912886604684e-06,
  "儒": 5.8495641124715756e-06,
  "捧": 5.8495641124715756e-06,
  "馨": 5.8495641124715756e-06,
  "昔": 5.828215338338468e-06,
  "瑜": 5.828215338338468e-06,
  "梨": 5.80686656420536e-06,
  "掺": 5.785517790072252e-06,
  "苔": 5.764169015939144e-06,
  "苛": 5.742820241806036e-06,
  "硫": 5.742820241806036e-06,
  "凿": 5.721471467672928e-06,
  "飓": 5.700122693539821e-06,
  "掷": 5.700122693539821e-06,
  "馈": 5.700122693539821e-06,
  "虔": 5.700122693539821e-06,
  "栓": 5.678773919406713e-06,
  "钳": 5.678773919406713e-06,
  "刃": 5.657425145273605e-06,
  "咸": 5.636076371140497e-06,
  "洙": 5.5933788228742804e-06,
  "帖": 5.5933788228742804e-06,
  "嘟": 5.5933788228742804e-06,
  "熔": 5.572030048741172e-06,
  "瘟": 5.572030048741172e-06,
  "菇": 5.550681274608065e-06,
  "晴": 5.529332500474957e-06,
  "於": 5.507983726341849e-06,
  "茉": 5.465286178075633e-06,
  "译": 5.465286178075633e-06,
  "侏": 5.465286178075633e-06,
  "谴": 5.443937403942525e-06,
  "汪": 5.422588629809417e-06,
  "褐": 5.4012398556763095e-06,
  "颂": 5.4012398556763095e-06,
  "耿": 5.358542307410093e-06,
  "唾": 5.358542307410093e-06,
  "陀": 5.358542307410093e-06,
  "狩": 5.337193533276985e-06,
  "吾": 5.315844759143877e-06,
  "宏": 5.315844759143877e-06,
  "菊": 5.294495985010769e-06,
  "靶": 5.251798436744554e-06,
  "痪": 5.251798436744554e-06,
  "骆": 5.230449662611446e-06,
  "敷": 5.230449662611446e-06,
  "渺": 5.230449662611446e-06,
  "僻": 5.18775211434523e-06,
  "榨": 5.18775211434523e-06,
  "聆": 5.18775211434523e-06,
  "澄": 5.18775211434523e-06,
  "妍": 5.18775211434523e-06,
  "伎": 5.166403340212122e-06,
  "嗒": 5.166403340212122e-06,
  "嗡": 5.123705791945906e-06,
  "桂": 5.123705791945906e-06,
  "扒": 5.123705791945906e-06,
  "琐": 5.123705791945906e-06,
  "痫": 5.102357017812798e-06,
  "蘑": 5.102357017812798e-06,
  "炭": 5.038310695413474e-06,
  "裕": 5.038310695413474e-06,
  "芽": 5.016961921280366e-06,
  "瞪": 5.016961921280366e-06,
  "狭": 5.016961921280366e-06,
  "涕": 4.995613147147258e-06,
  "醺": 4.995613147147258e-06,
  "拙": 4.974264373014151e-06,
  "躬": 4.974264373014151e-06,
  "氯": 4.974264373014151e-06,
  "炖": 4.974264373014151e-06,
  "饪": 4.952915598881043e-06,
  "沦": 4.952915598881043e-06,
  "灿": 4.952915598881043e-06,
  "谭": 4.952915598881043e-06,
  "昌": 4.952915598881043e-06,
  "锈": 4.931566824747935e-06,
  "瘸": 4.931566824747935e-06,
  "酥": 4.931566824747935e-06,
  "窟": 4.931566824747935e-06,
  "蟑": 4.931566824747935e-06,
  "扉": 4.931566824747935e-06,
  "琢": 4.9102180506148265e-06,
  "羔": 4.9102180506148265e-06,
  "掀": 4.9102180506148265e-06,
  "朽": 4.8888692764817185e-06,
  "缅": 4.8888692764817185e-06,
  "渠": 4.8888692764817185e-06,
  "芥": 4.846171728215502e-06,
  "拧": 4.846171728215502e-06,
  "辙": 4.824822954082395e-06,
  "惫": 4.803474179949287e-06,
  "叽": 4.782125405816179e-06,
  "帜": 4.782125405816179e-06,
  "坤": 4.760776631683071e-06,
  "肘": 4.760776631683071e-06,
  "雌": 4.718079083416855e-06,
  "氢": 4.696730309283747e-06,
  "橇": 4.696730309283747e-06,
  "拣": 4.696730309283747e-06,
  "茸": 4.696730309283747e-06,
  "斩": 4.6753815351506395e-06,
  "岳": 4.6540327610175314e-06,
  "乙": 4.6540327610175314e-06,
  "拓": 4.6540327610175314e-06,
  "缪": 4.632683986884423e-06,
  "劈": 4.632683986884423e-06,
  "侯": 4.632683986884423e-06,
  "杏": 4.632683986884423e-06,
  "亥": 4.589986438618207e-06,
  "吨": 4.589986438618207e-06,
  "孝": 4.589986438618207e-06,
  "妃": 4.568637664485099e-06,
  "昭": 4.547288890351992e-06,
  "吱": 4.547288890351992e-06,
  "虏": 4.547288890351992e-06,
  "坊": 4.547288890351992e-06,
  "厘": 4.525940116218884e-06,
  "葵": 4.525940116218884e-06,
  "跷": 4.525940116218884e-06,
  "冕": 4.504591342085776e-06,
  "喀": 4.46189379381956e-06,
  "懈": 4.46189379381956e-06,
  "稻": 4.440545019686452e-06,
  "茅": 4.4191962455533436e-06,
  "蜥": 4.4191962455533436e-06,
  "函": 4.397847471420236e-06,
  "滞": 4.397847471420236e-06,
  "渊": 4.376498697287128e-06,
  "滨": 4.376498697287128e-06,
  "盎": 4.35514992315402e-06,
  "螃": 4.35514992315402e-06,
  "蹄": 4.333801149020912e-06,
  "姥": 4.312452374887804e-06,
  "蔑": 4.312452374887804e-06,
  "秽": 4.312452374887804e-06,
  "黏": 4.291103600754696e-06,
  "氪": 4.291103600754696e-06,
  "媚": 4.291103600754696e-06,
  "镯": 4.269754826621588e-06,
  "钦": 4.269754826621588e-06,
  "蛤": 4.269754826621588e-06,
  "菠": 4.269754826621588e-06,
  "郝": 4.269754826621588e-06,
  "讪": 4.248406052488481e-06,
  "淤": 4.227057278355373e-06,
  "趋": 4.227057278355373e-06,
  "唧": 4.227057278355373e-06,
  "伺": 4.227057278355373e-06,
  "盈": 4.227057278355373e-06,
  "辫": 4.227057278355373e-06,
  "沸": 4.227057278355373e-06,
  "柬": 4.205708504222265e-06,
  "丙": 4.205708504222265e-06,
  "媛": 4.205708504222265e-06,
  "乓": 4.205708504222265e-06,
  "呛": 4.205708504222265e-06,
  "悚": 4.1843597300891565e-06,
  "贬": 4.1843597300891565e-06,
  "髅": 4.1843597300891565e-06,
  "骷": 4.1843597300891565e-06,
  "痊": 4.1630109559560484e-06,
  "嗽": 4.1630109559560484e-06,
  "鞠": 4.1630109559560484e-06,
  "壤": 4.14166218182294e-06,
  "酋": 4.14166218182294e-06,
  "渍": 4.14166218182294e-06,
  "杠": 4.14166218182294e-06,
  "窜": 4.120313407689832e-06,
  "颊": 4.120313407689832e-06,
  "煞": 4.120313407689832e-06,
  "塘": 4.120313407689832e-06,
  "蚊": 4.098964633556725e-06,
  "咻": 4.077615859423617e-06,
  "芮": 4.077615859423617e-06,
  "寐": 4.077615859423617e-06,
  "骤": 4.077615859423617e-06,
  "煽": 4.056267085290509e-06,
  "玄": 4.056267085290509e-06,
  "玲": 4.056267085290509e-06,
  "礁": 4.056267085290509e-06,
  "瘀": 4.056267085290509e-06,
  "洽": 4.034918311157401e-06,
  "哒": 4.034918311157401e-06,
  "遂": 4.034918311157401e-06,
  "闸": 4.034918311157401e-06,
  "啃": 4.013569537024293e-06,
  "颖": 4.013569537024293e-06,
  "猿": 4.013569537024293e-06,
  "俏": 4.013569537024293e-06,
  "绸": 3.992220762891185e-06,
  "拴": 3.992220762891185e-06,
  "厮": 3.992220762891185e-06,
  "霹": 3.992220762891185e-06,
  "瑕": 3.992220762891185e-06,
  "锚": 3.992220762891185e-06,
  "哔": 3.9495232146249695e-06,
  "坝": 3.9495232146249695e-06,
  "揪": 3.9495232146249695e-06,
  "阀": 3.928174440491861e-06,
  "咎": 3.928174440491861e-06,
  "雳": 3.928174440491861e-06,
  "铸": 3.928174440491861e-06,
  "煌": 3.906825666358753e-06,
  "魁": 3.906825666358753e-06,
  "圭": 3.906825666358753e-06,
  "蹩": 3.885476892225645e-06,
  "蜴": 3.885476892225645e-06,
  "舵": 3.885476892225645e-06,
  "衅": 3.864128118092537e-06,
  "甥": 3.864128118092537e-06,
  "怯": 3.864128118092537e-06,
  "虱": 3.864128118092537e-06,
  "挟": 3.864128118092537e-06,
  "苟": 3.842779343959429e-06,
  "侈": 3.821430569826322e-06,
  "迄": 3.821430569826322e-06,
  "谤": 3.821430569826322e-06,
  "惭": 3.8000817956932134e-06,
  "噬": 3.8000817956932134e-06,
  "溯": 3.7787330215601058e-06,
  "啪": 3.7787330215601058e-06,
  "碾": 3.7787330215601058e-06,
  "觅": 3.7787330215601058e-06,
  "咧": 3.7573842474269977e-06,
  "糙": 3.7573842474269977e-06,
  "绣": 3.7573842474269977e-06,
  "遛": 3.7573842474269977e-06,
  "殡": 3.7573842474269977e-06,
  "魄": 3.7573842474269977e-06,
  "犀": 3.7360354732938897e-06,
  "嗝": 3.714686699160782e-06,
  "坨": 3.714686699160782e-06,
  "窄": 3.693337925027674e-06,
  "堤": 3.693337925027674e-06,
  "酮": 3.693337925027674e-06,
  "墟": 3.671989150894566e-06,
  "甸": 3.671989150894566e-06,
  "眩": 3.671989150894566e-06,
  "惶": 3.671989150894566e-06,
  "扼": 3.671989150894566e-06,
  "睫": 3.671989150894566e-06,
  "焊": 3.650640376761458e-06,
  "硝": 3.650640376761458e-06,
  "窖": 3.650640376761458e-06,
  "泌": 3.650640376761458e-06,
  "簧": 3.650640376761458e-06,
  "卒": 3.650640376761458e-06,
  "粥": 3.650640376761458e-06,
  "濒": 3.62929160262835e-06,
  "脐": 3.62929160262835e-06,
  "寝": 3.62929160262835e-06,
  "碱": 3.62929160262835e-06,
  "拭": 3.62929160262835e-06,
  "胰": 3.62929160262835e-06,
  "旷": 3.607942828495242e-06,
  "梵": 3.607942828495242e-06,
  "鼎": 3.607942828495242e-06,
  "伶": 3.607942828495242e-06,
  "岂": 3.607942828495242e-06,
  "翩": 3.586594054362134e-06,
  "隙": 3.586594054362134e-06,
  "韧": 3.586594054362134e-06,
  "甫": 3.586594054362134e-06,
  "痹": 3.586594054362134e-06,
  "鹤": 3.5652452802290264e-06,
  "衍": 3.5652452802290264e-06,
  "彭": 3.5652452802290264e-06,
  "瀑": 3.5652452802290264e-06,
  "噜": 3.5652452802290264e-06,
  "焉": 3.5652452802290264e-06,
  "拢": 3.5652452802290264e-06,
  "诽": 3.5438965060959183e-06,
  "胺": 3.5438965060959183e-06,
  "萎": 3.5438965060959183e-06,
  "桔": 3.5225477319628103e-06,
  "羁": 3.5225477319628103e-06,
  "萧": 3.5225477319628103e-06,
  "瓣": 3.5225477319628103e-06,
  "肛": 3.5225477319628103e-06,
  "泵": 3.5225477319628103e-06,
  "栖": 3.5011989578297026e-06,
  "痉": 3.5011989578297026e-06,
  "灼": 3.5011989578297026e-06,
  "挛": 3.5011989578297026e-06,
  "疮": 3.4798501836965945e-06,
  "卿": 3.4798501836965945e-06,
  "搂": 3.4585014095634865e-06,
  "浏": 3.4585014095634865e-06,
  "铛": 3.4585014095634865e-06,
  "娩": 3.4371526354303784e-06,
  "薰": 3.4371526354303784e-06,
  "恙": 3.4371526354303784e-06,
  "捍": 3.4371526354303784e-06,
  "枉": 3.4158038612972708e-06,
  "袱": 3.4158038612972708e-06,
  "痘": 3.4158038612972708e-06,
  "荧": 3.4158038612972708e-06,
  "扛": 3.3944550871641627e-06,
  "徘": 3.3944550871641627e-06,
  "诫": 3.3944550871641627e-06,
  "徊": 3.3944550871641627e-06,
  "婉": 3.3944550871641627e-06,
  "匈": 3.3944550871641627e-06,
  "腌": 3.3944550871641627e-06,
  "膨": 3.3944550871641627e-06,
  "玷": 3.3731063130310546e-06,
  "诵": 3.3731063130310546e-06,
  "箫": 3.3731063130310546e-06,
  "绯": 3.3731063130310546e-06,
  "掰": 3.3731063130310546e-06,
  "揉": 3.351757538897947e-06,
  "嵌": 3.351757538897947e-06,
  "乒": 3.351757538897947e-06,
  "苯": 3.330408764764839e-06,
  "惺": 3.330408764764839e-06,
  "瘩": 3.309059990631731e-06,
  "涵": 3.309059990631731e-06,
  "滔": 3.309059990631731e-06,
  "诠": 3.309059990631731e-06,
  "疙": 3.309059990631731e-06,
  "寨": 3.287711216498623e-06,
  "唆": 3.287711216498623e-06,
  "矫": 3.287711216498623e-06,
  "嚣": 3.266362442365515e-06,
  "猥": 3.266362442365515e-06,
  "裘": 3.266362442365515e-06,
  "嘀": 3.266362442365515e-06,
  "僧": 3.266362442365515e-06,
  "炳": 3.245013668232407e-06,
  "擒": 3.245013668232407e-06,
  "咚": 3.245013668232407e-06,
  "烁": 3.223664894099299e-06,
  "氨": 3.223664894099299e-06,
  "嘣": 3.2023161199661914e-06,
  "凹": 3.2023161199661914e-06,
  "桨": 3.2023161199661914e-06,
  "吁": 3.2023161199661914e-06,
  "踹": 3.2023161199661914e-06,
  "沛": 3.1809673458330833e-06,
  "竿": 3.1809673458330833e-06,
  "涡": 3.1809673458330833e-06,
  "熨": 3.1596185716999752e-06,
  "捎": 3.1596185716999752e-06,
  "鲑": 3.1596185716999752e-06,
  "拱": 3.1596185716999752e-06,
  "畸": 3.1382697975668676e-06,
  "盹": 3.1382697975668676e-06,
  "晤": 3.1382697975668676e-06,
  "夥": 3.1169210234337595e-06,
  "骇": 3.0955722493006515e-06,
  "薛": 3.0955722493006515e-06,
  "铉": 3.0955722493006515e-06,
  "淌": 3.0955722493006515e-06,
  "咦": 3.0955722493006515e-06,
  "筛": 3.0742234751675434e-06,
  "姊": 3.0742234751675434e-06,
  "磺": 3.0742234751675434e-06,
  "亩": 3.0742234751675434e-06,
  "揽": 3.0742234751675434e-06,
  "烊": 3.0528747010344358e-06,
  "肇": 3.0528747010344358e-06,
  "舷": 3.0528747010344358e-06,
  "芦": 3.0528747010344358e-06,
  "攒": 3.0528747010344358e-06,
  "糗": 3.0528747010344358e-06,
  "昵": 3.0315259269013277e-06,
  "毅": 3.0315259269013277e-06,
  "泻": 3.0315259269013277e-06,
  "茬": 3.0315259269013277e-06,
  "痣": 3.0315259269013277e-06,
  "厩": 3.0315259269013277e-06,
  "禅": 3.0101771527682196e-06,
  "砂": 3.0101771527682196e-06,
  "岌": 2.988828378635112e-06,
  "勘": 2.988828378635112e-06,
  "耸": 2.988828378635112e-06,
  "紊": 2.967479604502004e-06,
  "宛": 2.946130830368896e-06,
  "尹": 2.946130830368896e-06,
  "夭": 2.946130830368896e-06,
  "眷": 2.946130830368896e-06,
  "呻": 2.946130830368896e-06,
  "酶": 2.946130830368896e-06,
  "绽": 2.946130830368896e-06,
  "氮": 2.946130830368896e-06,
  "篱": 2.946130830368896e-06,
  "枫": 2.9247820562357878e-06,
  "烬": 2.9247820562357878e-06,
  "烷": 2.9247820562357878e-06,
  "镶": 2.9247820562357878e-06,
  "沐": 2.90343328210268e-06,
  "蔼": 2.90343328210268e-06,
  "噎": 2.90343328210268e-06,
  "跆": 2.90343328210268e-06,
  "喳": 2.882084507969572e-06,
  "阉": 2.882084507969572e-06,
  "魏": 2.882084507969572e-06,
  "藻": 2.882084507969572e-06,
  "盏": 2.882084507969572e-06,
  "哗": 2.882084507969572e-06,
  "殉": 2.860735733836464e-06,
  "柿": 2.860735733836464e-06,
  "咆": 2.860735733836464e-06,
  "脓": 2.860735733836464e-06,
  "娥": 2.8393869597033564e-06,
  "彗": 2.8393869597033564e-06,
  "奄": 2.8393869597033564e-06,
  "丐": 2.8393869597033564e-06,
  "嚏": 2.8393869597033564e-06,
  "毋": 2.8393869597033564e-06,
  "咔": 2.8180381855702483e-06,
  "迦": 2.8180381855702483e-06,
  "傍": 2.8180381855702483e-06,
  "藐": 2.8180381855702483e-06,
  "鹦": 2.8180381855702483e-06,
  "侬": 2.8180381855702483e-06,
  "裴": 2.8180381855702483e-06,
  "彬": 2.8180381855702483e-06,
  "鹉": 2.7966894114371402e-06,
  "蹊": 2.7966894114371402e-06,
  "蝎": 2.7966894114371402e-06,
  "裆": 2.7966894114371402e-06,
  "匕": 2.7966894114371402e-06,
  "篝": 2.7753406373040326e-06,
  "闺": 2.7753406373040326e-06,
  "疵": 2.7753406373040326e-06,
  "诬": 2.7753406373040326e-06,
  "纬": 2.7753406373040326e-06,
  "冯": 2.7539918631709245e-06,
  "嚎": 2.7539918631709245e-06,
  "暇": 2.7539918631709245e-06,
  "孬": 2.7539918631709245e-06,
  "喵": 2.7539918631709245e-06,
  "浣": 2.7326430890378164e-06,
  "惟": 2.7326430890378164e-06,
  "陵": 2.7326430890378164e-06,
  "腓": 2.7326430890378164e-06,
  "蚤": 2.7326430890378164e-06,
  "赵": 2.7112943149047084e-06,
  "驭": 2.7112943149047084e-06,
  "侥": 2.6899455407716007e-06,
  "巅": 2.6685967666384927e-06,
  "婿": 2.6685967666384927e-06,
  "咏": 2.6685967666384927e-06,
  "褪": 2.6685967666384927e-06,
  "俺": 2.6685967666384927e-06,
  "涩": 2.6472479925053846e-06,
  "喱": 2.6472479925053846e-06,
  "嗦": 2.625899218372277e-06,
  "矢": 2.625899218372277e-06,
  "撮": 2.604550444239169e-06,
  "铎": 2.604550444239169e-06,
  "埔": 2.604550444239169e-06,
  "惦": 2.604550444239169e-06,
  "硅": 2.604550444239169e-06,
  "迭": 2.583201670106061e-06,
  "骰": 2.583201670106061e-06,
  "瞳": 2.583201670106061e-06,
  "凄": 2.583201670106061e-06,
  "铝": 2.583201670106061e-06,
  "淆": 2.561852895972953e-06,
  "牡": 2.561852895972953e-06,
  "疱": 2.561852895972953e-06,
  "瘪": 2.540504121839845e-06,
  "赡": 2.540504121839845e-06,
  "睬": 2.540504121839845e-06,
  "啼": 2.540504121839845e-06,
  "骼": 2.519155347706737e-06,
  "阑": 2.519155347706737e-06,
  "攸": 2.519155347706737e-06,
  "茂": 2.519155347706737e-06,
  "钠": 2.519155347706737e-06,
  "饲": 2.519155347706737e-06,
  "搐": 2.519155347706737e-06,
  "郭": 2.497806573573629e-06,
  "烙": 2.497806573573629e-06,
  "褶": 2.497806573573629e-06,
  "睦": 2.497806573573629e-06,
  "瞩": 2.497806573573629e-06,
  "姗": 2.497806573573629e-06,
  "淳": 2.4764577994405213e-06,
  "谕": 2.4764577994405213e-06,
  "蔡": 2.4764577994405213e-06,
  "枢": 2.4764577994405213e-06,
  "仲": 2.4764577994405213e-06,
  "峻": 2.4551090253074133e-06,
  "絮": 2.4551090253074133e-06,
  "耕": 2.4551090253074133e-06,
  "疽": 2.4551090253074133e-06,
  "茵": 2.4551090253074133e-06,
  "孵": 2.433760251174305e-06,
  "茧": 2.433760251174305e-06,
  "吝": 2.433760251174305e-06,
  "瞌": 2.433760251174305e-06,
  "殃": 2.433760251174305e-06,
  "阪": 2.433760251174305e-06,
  "旱": 2.433760251174305e-06,
  "徐": 2.4124114770411976e-06,
  "钙": 2.4124114770411976e-06,
  "檐": 2.4124114770411976e-06,
  "揣": 2.4124114770411976e-06,
  "吠": 2.4124114770411976e-06,
  "辰": 2.3910627029080895e-06,
  "敛": 2.3910627029080895e-06,
  "貂": 2.3910627029080895e-06,
  "纲": 2.3910627029080895e-06,
  "墩": 2.3910627029080895e-06,
  "嘶": 2.3910627029080895e-06,
  "雏": 2.3697139287749814e-06,
  "株": 2.3697139287749814e-06,
  "羹": 2.3697139287749814e-06,
  "剁": 2.3697139287749814e-06,
  "囱": 2.3697139287749814e-06,
  "娼": 2.3483651546418734e-06,
  "儡": 2.3483651546418734e-06,
  "邸": 2.3483651546418734e-06,
  "漱": 2.3483651546418734e-06,
  "惰": 2.3483651546418734e-06,
  "喧": 2.3483651546418734e-06,
  "傀": 2.3483651546418734e-06,
  "帚": 2.3483651546418734e-06,
  "撰": 2.3483651546418734e-06,
  "倡": 2.3270163805087657e-06,
  "凸": 2.3270163805087657e-06,
  "辟": 2.3270163805087657e-06,
  "懊": 2.3056676063756577e-06,
  "笆": 2.3056676063756577e-06,
  "廓": 2.3056676063756577e-06,
  "痞": 2.3056676063756577e-06,
  "狒": 2.2843188322425496e-06,
  "袒": 2.2843188322425496e-06,
  "甭": 2.2843188322425496e-06,
  "稼": 2.2843188322425496e-06,
  "涛": 2.2843188322425496e-06,
  "媳": 2.2843188322425496e-06,
  "鸥": 2.2843188322425496e-06,
  "旭": 2.2843188322425496e-06,
  "彰": 2.2843188322425496e-06,
  "乾": 2.262970058109442e-06,
  "嫂": 2.262970058109442e-06,
  "颚": 2.262970058109442e-06,
  "筝": 2.241621283976334e-06,
  "嫖": 2.241621283976334e-06,
  "蹋": 2.241621283976334e-06,
  "拂": 2.220272509843226e-06,
  "呱": 2.220272509843226e-06,
  "菈": 2.220272509843226e-06,
  "豌": 2.220272509843226e-06,
  "菩": 2.220272509843226e-06,
  "岭": 2.220272509843226e-06,
  "忒": 2.198923735710118e-06,
  "啧": 2.198923735710118e-06,
  "萤": 2.198923735710118e-06,
  "讣": 2.198923735710118e-06,
  "枭": 2.17757496157701e-06,
  "窘": 2.156226187443902e-06,
  "梗": 2.156226187443902e-06,
  "濑": 2.156226187443902e-06,
  "吮": 2.156226187443902e-06,
  "鼾": 2.134877413310794e-06,
  "玺": 2.134877413310794e-06,
  "幌": 2.134877413310794e-06,
  "怡": 2.134877413310794e-06,
  "汝": 2.134877413310794e-06,
  "愣": 2.134877413310794e-06,
  "胚": 2.1135286391776863e-06,
  "逾": 2.1135286391776863e-06,
  "搓": 2.1135286391776863e-06,
  "蹬": 2.1135286391776863e-06,
  "噗": 2.1135286391776863e-06,
  "屿": 2.1135286391776863e-06,
  "赘": 2.0921798650445783e-06,
  "篡": 2.0921798650445783e-06,
  "霄": 2.0921798650445783e-06,
  "缇": 2.0921798650445783e-06,
  "赝": 2.0921798650445783e-06,
  "梢": 2.0921798650445783e-06,
  "萃": 2.0921798650445783e-06,
  "骡": 2.07083109091147e-06,
  "阐": 2.07083109091147e-06,
  "晾": 2.07083109091147e-06,
  "邋": 2.07083109091147e-06,
  "靡": 2.07083109091147e-06,
  "谚": 2.07083109091147e-06,
  "痰": 2.0494823167783625e-06,
  "叼": 2.0494823167783625e-06,
  "獭": 2.0494823167783625e-06,
  "捂": 2.0494823167783625e-06,
  "弧": 2.0494823167783625e-06,
  "龌": 2.0494823167783625e-06,
  "鞍": 2.0494823167783625e-06,
  "龊": 2.0281335426452545e-06,
  "馊": 2.0281335426452545e-06,
  "迢": 2.0281335426452545e-06,
  "锥": 2.0281335426452545e-06,
  "驹": 2.0281335426452545e-06,
  "呸": 2.0281335426452545e-06,
  "恍": 2.0281335426452545e-06,
  "箍": 2.0067847685121464e-06,
  "潭": 2.0067847685121464e-06,
  "遢": 2.0067847685121464e-06,
  "苑": 2.0067847685121464e-06,
  "啬": 2.0067847685121464e-06,
  "筐": 1.9854359943790388e-06,
  "琦": 1.9854359943790388e-06,
  "脯": 1.9854359943790388e-06,
  "奕": 1.9854359943790388e-06,
  "釜": 1.9854359943790388e-06,
  "屡": 1.9854359943790388e-06,
  "哺": 1.9640872202459307e-06,
  "撂": 1.9640872202459307e-06,
  "筷": 1.9640872202459307e-06,
  "刨": 1.9640872202459307e-06,
  "荫": 1.9427384461128226e-06,
  "剽": 1.9427384461128226e-06,
  "跋": 1.9427384461128226e-06,
  "潇": 1.9427384461128226e-06,
  "嘭": 1.9427384461128226e-06,
  "匀": 1.9427384461128226e-06,
  "睿": 1.9427384461128226e-06,
  "嚓": 1.9427384461128226e-06,
  "酯": 1.9213896719797146e-06,
  "诋": 1.9213896719797146e-06,
  "讳": 1.9213896719797146e-06,
  "饺": 1.9213896719797146e-06,
  "蛎": 1.9213896719797146e-06,
  "楠": 1.9213896719797146e-06,
  "谛": 1.9000408978466067e-06,
  "烩": 1.9000408978466067e-06,
  "咄": 1.9000408978466067e-06,
  "瑚": 1.9000408978466067e-06,
  "吭": 1.9000408978466067e-06,
  "娟": 1.9000408978466067e-06,
  "鼬": 1.9000408978466067e-06,
  "萌": 1.8786921237134989e-06,
  "磷": 1.8786921237134989e-06,
  "羚": 1.8786921237134989e-06,
  "蛭": 1.857343349580391e-06,
  "拎": 1.857343349580391e-06,
  "镳": 1.857343349580391e-06,
  "孀": 1.857343349580391e-06,
  "瞥": 1.857343349580391e-06,
  "抒": 1.857343349580391e-06,
  "彪": 1.835994575447283e-06,
  "壕": 1.835994575447283e-06,
  "蒲": 1.835994575447283e-06,
  "蛆": 1.835994575447283e-06,
  "佼": 1.835994575447283e-06,
  "萦": 1.835994575447283e-06,
  "咀": 1.814645801314175e-06,
  "簸": 1.814645801314175e-06,
  "倚": 1.814645801314175e-06,
  "珉": 1.814645801314175e-06,
  "腋": 1.814645801314175e-06,
  "臼": 1.814645801314175e-06,
  "氰": 1.793297027181067e-06,
  "啄": 1.793297027181067e-06,
  "汹": 1.793297027181067e-06,
  "朔": 1.793297027181067e-06,
  "倩": 1.7719482530479592e-06,
  "叁": 1.7719482530479592e-06,
  "炯": 1.7719482530479592e-06,
  "滕": 1.7719482530479592e-06,
  "钚": 1.7719482530479592e-06,
  "暧": 1.7719482530479592e-06,
  "晦": 1.7719482530479592e-06,
  "灸": 1.7719482530479592e-06,
  "婷": 1.7719482530479592e-06,
  "珈": 1.7719482530479592e-06,
  "缀": 1.7719482530479592e-06,
  "兢": 1.7505994789148513e-06,
  "擂": 1.7505994789148513e-06,
  "坍": 1.7505994789148513e-06,
  "円": 1.7505994789148513e-06,
  "掂": 1.7505994789148513e-06,
  "疡": 1.7505994789148513e-06,
  "鼹": 1.7505994789148513e-06,
  "蟆": 1.7505994789148513e-06,
  "惬": 1.7292507047817432e-06,
  "蜗": 1.7292507047817432e-06,
  "畔": 1.7292507047817432e-06,
  "蓓": 1.7292507047817432e-06,
  "纺": 1.7292507047817432e-06,
  "刽": 1.7292507047817432e-06,
  "湛": 1.7079019306486354e-06,
  "玑": 1.7079019306486354e-06,
  "跛": 1.7079019306486354e-06,
  "峙": 1.7079019306486354e-06,
  "扪": 1.7079019306486354e-06,
  "笠": 1.7079019306486354e-06,
  "乍": 1.7079019306486354e-06,
  "氟": 1.7079019306486354e-06,
  "芋": 1.6865531565155273e-06,
  "沌": 1.6865531565155273e-06,
  "辗": 1.6865531565155273e-06,
  "倔": 1.6865531565155273e-06,
  "炙": 1.6865531565155273e-06,
  "飚": 1.6652043823824195e-06,
  "澈": 1.6652043823824195e-06,
  "斋": 1.6652043823824195e-06,
  "霓": 1.6652043823824195e-06,
  "绢": 1.6652043823824195e-06,
  "抠": 1.6438556082493114e-06,
  "呣": 1.6438556082493114e-06,
  "筏": 1.6438556082493114e-06,
  "渥": 1.6438556082493114e-06,
  "酊": 1.6438556082493114e-06,
  "崛": 1.6438556082493114e-06,
  "钛": 1.6438556082493114e-06,
  "刁": 1.6438556082493114e-06,
  "辍": 1.6438556082493114e-06,
  "厥": 1.6225068341162035e-06,
  "匣": 1.6225068341162035e-06,
  "棱": 1.6225068341162035e-06,
  "啸": 1.6225068341162035e-06,
  "腮": 1.6225068341162035e-06,
  "缄": 1.6225068341162035e-06,
  "弼": 1.6011580599830957e-06,
  "贮": 1.6011580599830957e-06,
  "汞": 1.6011580599830957e-06,
  "涮": 1.6011580599830957e-06,
  "蹂": 1.6011580599830957e-06,
  "躏": 1.6011580599830957e-06,
  "缕": 1.6011580599830957e-06,
  "蓉": 1.6011580599830957e-06,
  "舆": 1.6011580599830957e-06,
  "黯": 1.5798092858499876e-06,
  "蜚": 1.5798092858499876e-06,
  "慑": 1.5798092858499876e-06,
  "妲": 1.5584605117168798e-06,
  "殷": 1.5584605117168798e-06,
  "啵": 1.5584605117168798e-06,
  "纫": 1.5584605117168798e-06,
  "酝": 1.5584605117168798e-06,
  "褒": 1.5584605117168798e-06,
  "蘸": 1.5584605117168798e-06,
  "琉": 1.5584605117168798e-06,
  "槌": 1.5584605117168798e-06,
  "霆": 1.5584605117168798e-06,
  "蚕": 1.5584605117168798e-06,
  "亢": 1.5584605117168798e-06,
  "灶": 1.5371117375837717e-06,
  "偌": 1.5371117375837717e-06,
  "暮": 1.5371117375837717e-06,
  "烯": 1.5371117375837717e-06,
  "蠕": 1.5371117375837717e-06,
  "蛾": 1.5371117375837717e-06,
  "钾": 1.5371117375837717e-06,
  "侃": 1.5371117375837717e-06,
  "眈": 1.5371117375837717e-06,
  "鹑": 1.5157629634506638e-06,
  "赁": 1.5157629634506638e-06,
  "仨": 1.5157629634506638e-06,
  "抨": 1.5157629634506638e-06,
  "颓": 1.5157629634506638e-06,
  "屌": 1.5157629634506638e-06,
  "潦": 1.5157629634506638e-06,
  "镰": 1.5157629634506638e-06,
  "俚": 1.5157629634506638e-06,
  "魇": 1.5157629634506638e-06,
  "秦": 1.5157629634506638e-06,
  "鹌": 1.5157629634506638e-06,
  "胱": 1.494414189317556e-06,
  "邂": 1.494414189317556e-06,
  "巩": 1.494414189317556e-06,
  "逅": 1.494414189317556e-06,
  "胯": 1.494414189317556e-06,
  "奠": 1.494414189317556e-06,
  "撵": 1.494414189317556e-06,
  "垢": 1.494414189317556e-06,
  "藩": 1.494414189317556e-06,
  "锣": 1.473065415184448e-06,
  "眸": 1.473065415184448e-06,
  "歼": 1.473065415184448e-06,
  "漓": 1.45171664105134e-06,
  "枷": 1.45171664105134e-06,
  "昊": 1.45171664105134e-06,
  "秉": 1.45171664105134e-06,
  "蜷": 1.45171664105134e-06,
  "嗬": 1.45171664105134e-06,
  "潢": 1.45171664105134e-06,
  "蜻": 1.45171664105134e-06,
  "凋": 1.45171664105134e-06,
  "漉": 1.45171664105134e-06,
  "坂": 1.45171664105134e-06,
  "蔗": 1.430367866918232e-06,
  "掳": 1.430367866918232e-06,
  "斟": 1.430367866918232e-06,
  "萍": 1.430367866918232e-06,
  "疟": 1.430367866918232e-06,
  "窦": 1.430367866918232e-06,
  "町": 1.430367866918232e-06,
  "涎": 1.430367866918232e-06,
  "蜓": 1.430367866918232e-06,
  "疝": 1.430367866918232e-06,
  "荳": 1.4090190927851241e-06,
  "冗": 1.4090190927851241e-06,
  "怂": 1.4090190927851241e-06,
  "蕴": 1.4090190927851241e-06,
  "酵": 1.4090190927851241e-06,
  "缔": 1.4090190927851241e-06,
  "渝": 1.3876703186520163e-06,
  "荆": 1.3876703186520163e-06,
  "漩": 1.3876703186520163e-06,
  "遏": 1.3876703186520163e-06,
  "惋": 1.3876703186520163e-06,
  "喃": 1.3876703186520163e-06,
  "滓": 1.3876703186520163e-06,
  "孢": 1.3663215445189082e-06,
  "讬": 1.3663215445189082e-06,
  "缎": 1.3663215445189082e-06,
  "嚯": 1.3663215445189082e-06,
  "芹": 1.3663215445189082e-06,
  "悖": 1.3663215445189082e-06,
  "鳍": 1.3663215445189082e-06,
  "弛": 1.3663215445189082e-06,
  "仕": 1.3449727703858004e-06,
  "骏": 1.3449727703858004e-06,
  "酩": 1.3449727703858004e-06,
  "昼": 1.3449727703858004e-06,
  "莺": 1.3449727703858004e-06,
  "妊": 1.3449727703858004e-06,
  "膳": 1.3449727703858004e-06,
  "沥": 1.3449727703858004e-06,
  "撅": 1.3236239962526923e-06,
  "曙": 1.3236239962526923e-06,
  "俳": 1.3236239962526923e-06,
  "札": 1.3236239962526923e-06,
  "澜": 1.3236239962526923e-06,
  "鳞": 1.3236239962526923e-06,
  "碉": 1.3236239962526923e-06,
  "蟋": 1.3236239962526923e-06,
  "蟀": 1.3236239962526923e-06,
  "陡": 1.3236239962526923e-06,
  "譬": 1.3236239962526923e-06,
  "鳗": 1.3236239962526923e-06,
  "呯": 1.3236239962526923e-06,
  "燮": 1.3236239962526923e-06,
  "搀": 1.3236239962526923e-06,
  "蜇": 1.3236239962526923e-06,
  "豺": 1.3236239962526923e-06,
  "迸": 1.3236239962526923e-06,
  "孪": 1.3022752221195844e-06,
  "朦": 1.3022752221195844e-06,
  "敖": 1.3022752221195844e-06,
  "鳟": 1.3022752221195844e-06,
  "徙": 1.3022752221195844e-06,
  "殆": 1.3022752221195844e-06,
  "眶": 1.3022752221195844e-06,
  "惚": 1.3022752221195844e-06,
  "娠": 1.3022752221195844e-06,
  "桅": 1.3022752221195844e-06,
  "盥": 1.2809264479864766e-06,
  "咫": 1.2809264479864766e-06,
  "憧": 1.2809264479864766e-06,
  "狈": 1.2809264479864766e-06,
  "傢": 1.2809264479864766e-06,
  "觊": 1.2809264479864766e-06,
  "臆": 1.2809264479864766e-06,
  "恿": 1.2809264479864766e-06,
  "窑": 1.2595776738533685e-06,
  "翡": 1.2595776738533685e-06,
  "讥": 1.2595776738533685e-06,
  "秤": 1.2595776738533685e-06,
  "咩": 1.2595776738533685e-06,
  "竺": 1.2595776738533685e-06,
  "蔚": 1.2595776738533685e-06,
  "憬": 1.2595776738533685e-06,
  "锢": 1.2595776738533685e-06,
  "帷": 1.2595776738533685e-06,
  "悸": 1.2595776738533685e-06,
  "轧": 1.2595776738533685e-06,
  "觎": 1.2595776738533685e-06,
  "熠": 1.2382288997202607e-06,
  "俑": 1.2382288997202607e-06,
  "睽": 1.2382288997202607e-06,
  "禀": 1.2382288997202607e-06,
  "锹": 1.2382288997202607e-06,
  "酌": 1.2382288997202607e-06,
  "瓢": 1.2382288997202607e-06,
  "芜": 1.2382288997202607e-06,
  "蛊": 1.2382288997202607e-06,
  "隘": 1.2382288997202607e-06,
  "翱": 1.2382288997202607e-06,
  "茹": 1.2382288997202607e-06,
  "匡": 1.2168801255871526e-06,
  "沅": 1.2168801255871526e-06,
  "噱": 1.2168801255871526e-06,
  "蚱": 1.2168801255871526e-06,
  "苣": 1.2168801255871526e-06,
  "磐": 1.2168801255871526e-06,
  "帧": 1.2168801255871526e-06,
  "摁": 1.2168801255871526e-06,
  "俐": 1.2168801255871526e-06,
  "蟒": 1.2168801255871526e-06,
  "瞰": 1.2168801255871526e-06,
  "弩": 1.1955313514540447e-06,
  "獾": 1.1955313514540447e-06,
  "哉": 1.1955313514540447e-06,
  "孛": 1.1955313514540447e-06,
  "坷": 1.1955313514540447e-06,
  "娣": 1.1955313514540447e-06,
  "噻": 1.1955313514540447e-06,
  "柚": 1.1955313514540447e-06,
  "孰": 1.1955313514540447e-06,
  "馁": 1.1955313514540447e-06,
  "澎": 1.1955313514540447e-06,
  "苇": 1.1741825773209367e-06,
  "镁": 1.1741825773209367e-06,
  "毡": 1.1741825773209367e-06,
  "涤": 1.1741825773209367e-06,
  "剌": 1.1741825773209367e-06,
  "箔": 1.1741825773209367e-06,
  "嘞": 1.1741825773209367e-06,
  "蜊": 1.1741825773209367e-06,
  "暹": 1.1741825773209367e-06,
  "摒": 1.1741825773209367e-06,
  "锏": 1.1741825773209367e-06,
  "篓": 1.1741825773209367e-06,
  "祐": 1.1528338031878288e-06,
  "葫": 1.1528338031878288e-06,
  "娴": 1.1528338031878288e-06,
  "冉": 1.1528338031878288e-06,
  "腱": 1.1528338031878288e-06,
  "栈": 1.1528338031878288e-06,
  "砾": 1.1528338031878288e-06,
  "辘": 1.1528338031878288e-06,
  "迂": 1.1528338031878288e-06,
  "劾": 1.131485029054721e-06,
  "瞅": 1.131485029054721e-06,
  "珂": 1.131485029054721e-06,
  "沈": 1.131485029054721e-06,
  "捱": 1.131485029054721e-06,
  "蟾": 1.131485029054721e-06,
  "槛": 1.131485029054721e-06,
  "囔": 1.131485029054721e-06,
  "臊": 1.131485029054721e-06,
  "撩": 1.131485029054721e-06,
  "琛": 1.131485029054721e-06,
  "汲": 1.110136254921613e-06,
  "睐": 1.110136254921613e-06,
  "腑": 1.110136254921613e-06,
  "搪": 1.110136254921613e-06,
  "蛀": 1.110136254921613e-06,
  "檀": 1.110136254921613e-06,
  "湃": 1.110136254921613e-06,
  "颞": 1.110136254921613e-06,
  "颧": 1.110136254921613e-06,
  "怠": 1.110136254921613e-06,
  "阂": 1.110136254921613e-06,
  "椿": 1.110136254921613e-06,
  "嘈": 1.110136254921613e-06,
  "踵": 1.110136254921613e-06,
  "螳": 1.110136254921613e-06,
  "悴": 1.110136254921613e-06,
  "搔": 1.110136254921613e-06,
  "皿": 1.088787480788505e-06,
  "碘": 1.088787480788505e-06,
  "奚": 1.088787480788505e-06,
  "诲": 1.088787480788505e-06,
  "蜍": 1.088787480788505e-06,
  "铀": 1.088787480788505e-06,
  "胧": 1.088787480788505e-06,
  "憔": 1.088787480788505e-06,
  "胫": 1.088787480788505e-06,
  "炽": 1.088787480788505e-06,
  "绶": 1.088787480788505e-06,
  "眯": 1.088787480788505e-06,
  "酚": 1.088787480788505e-06,
  "梆": 1.088787480788505e-06,
  "艮": 1.088787480788505e-06,
  "鲤": 1.088787480788505e-06,
  "鞑": 1.088787480788505e-06,
  "鸵": 1.088787480788505e-06,
  "羯": 1.067438706655397e-06,
  "鸿": 1.067438706655397e-06,
  "籽": 1.067438706655397e-06,
  "幺": 1.067438706655397e-06,
  "忡": 1.067438706655397e-06,
  "粟": 1.067438706655397e-06,
  "跺": 1.067438706655397e-06,
  "矣": 1.067438706655397e-06,
  "裳": 1.067438706655397e-06,
  "牒": 1.067438706655397e-06,
  "彷": 1.067438706655397e-06,
  "畴": 1.067438706655397e-06,
  "鬓": 1.067438706655397e-06,
  "戛": 1.067438706655397e-06,
  "菸": 1.067438706655397e-06,
  "傣": 1.0460899325222891e-06,
  "妾": 1.0460899325222891e-06,
  "莴": 1.0460899325222891e-06,
  "捶": 1.0460899325222891e-06,
  "闵": 1.0460899325222891e-06,
  "惘": 1.0460899325222891e-06,
  "鸳": 1.0460899325222891e-06,
  "蜕": 1.0460899325222891e-06,
  "鸯": 1.0460899325222891e-06,
  "钵": 1.0460899325222891e-06,
  "颐": 1.0460899325222891e-06,
  "淀": 1.0460899325222891e-06,
  "偕": 1.0460899325222891e-06,
  "峭": 1.0460899325222891e-06,
  "楷": 1.0460899325222891e-06,
  "镍": 1.0247411583891813e-06,
  "汐": 1.0247411583891813e-06,
  "麋": 1.0247411583891813e-06,
  "蕃": 1.0247411583891813e-06,
  "俞": 1.0247411583891813e-06,
  "瞭": 1.0247411583891813e-06,
  "轶": 1.0247411583891813e-06,
  "嗤": 1.0033923842560732e-06,
  "鳏": 1.0033923842560732e-06,
  "垄": 1.0033923842560732e-06,
  "旬": 9.820436101229654e-07,
  "瞻": 9.820436101229654e-07,
  "穗": 9.820436101229654e-07,
  "笃": 9.820436101229654e-07,
  "嘢": 9.820436101229654e-07,
  "痿": 9.820436101229654e-07,
  "寥": 9.820436101229654e-07,
  "羟": 9.820436101229654e-07,
  "栩": 9.820436101229654e-07,
  "痔": 9.820436101229654e-07,
  "哞": 9.820436101229654e-07,
  "祂": 9.820436101229654e-07,
  "榆": 9.820436101229654e-07,
  "拚": 9.820436101229654e-07,
  "嬷": 9.820436101229654e-07,
  "肴": 9.606948359898573e-07,
  "祀": 9.606948359898573e-07,
  "蕊": 9.606948359898573e-07,
  "咝": 9.606948359898573e-07,
  "偎": 9.606948359898573e-07,
  "砌": 9.606948359898573e-07,
  "镀": 9.606948359898573e-07,
  "麸": 9.393460618567494e-07,
  "笋": 9.393460618567494e-07,
  "缭": 9.393460618567494e-07,
  "鹫": 9.393460618567494e-07,
  "琥": 9.393460618567494e-07,
  "恪": 9.393460618567494e-07,
  "雍": 9.393460618567494e-07,
  "惮": 9.393460618567494e-07,
  "砷": 9.393460618567494e-07,
  "澪": 9.393460618567494e-07,
  "瓮": 9.393460618567494e-07,
  "锌": 9.179972877236415e-07,
  "椭": 9.179972877236415e-07,
  "崴": 9.179972877236415e-07,
  "芸": 9.179972877236415e-07,
  "禧": 9.179972877236415e-07,
  "掣": 9.179972877236415e-07,
  "缰": 9.179972877236415e-07,
  "柑": 9.179972877236415e-07,
  "俭": 9.179972877236415e-07,
  "嗖": 9.179972877236415e-07,
  "碴": 9.179972877236415e-07,
  "蹶": 9.179972877236415e-07,
  "湮": 8.966485135905335e-07,
  "媲": 8.966485135905335e-07,
  "氦": 8.966485135905335e-07,
  "儆": 8.966485135905335e-07,
  "邱": 8.966485135905335e-07,
  "哝": 8.966485135905335e-07,
  "稠": 8.966485135905335e-07,
  "颌": 8.966485135905335e-07,
  "茴": 8.966485135905335e-07,
  "弈": 8.966485135905335e-07,
  "朕": 8.966485135905335e-07,
  "沆": 8.966485135905335e-07,
  "倘": 8.966485135905335e-07,
  "绚": 8.966485135905335e-07,
  "缮": 8.966485135905335e-07,
  "岖": 8.966485135905335e-07,
  "籁": 8.966485135905335e-07,
  "蝉": 8.752997394574257e-07,
  "怦": 8.752997394574257e-07,
  "倪": 8.752997394574257e-07,
  "诧": 8.752997394574257e-07,
  "镊": 8.752997394574257e-07,
  "鳕": 8.752997394574257e-07,
  "晙": 8.752997394574257e-07,
  "嗣": 8.752997394574257e-07,
  "牠": 8.752997394574257e-07,
  "闩": 8.752997394574257e-07,
  "睑": 8.752997394574257e-07,
  "蛰": 8.752997394574257e-07,
  "傧": 8.539509653243177e-07,
  "髋": 8.539509653243177e-07,
  "猖": 8.539509653243177e-07,
  "铵": 8.539509653243177e-07,
  "牟": 8.539509653243177e-07,
  "兀": 8.539509653243177e-07,
  "轩": 8.539509653243177e-07,
  "寰": 8.539509653243177e-07,
  "沧": 8.539509653243177e-07,
  "洼": 8.539509653243177e-07,
  "佯": 8.539509653243177e-07,
  "霰": 8.539509653243177e-07,
  "镣": 8.539509653243177e-07,
  "鞘": 8.539509653243177e-07,
  "瀚": 8.326021911912097e-07,
  "榔": 8.326021911912097e-07,
  "蔷": 8.326021911912097e-07,
  "癞": 8.326021911912097e-07,
  "讧": 8.326021911912097e-07,
  "襟": 8.326021911912097e-07,
  "吕": 8.326021911912097e-07,
  "噼": 8.326021911912097e-07,
  "霞": 8.326021911912097e-07,
  "疆": 8.326021911912097e-07,
  "裱": 8.112534170581018e-07,
  "屹": 8.112534170581018e-07,
  "桐": 8.112534170581018e-07,
  "馋": 8.112534170581018e-07,
  "摞": 8.112534170581018e-07,
  "蚪": 8.112534170581018e-07,
  "浊": 8.112534170581018e-07,
  "铤": 8.112534170581018e-07,
  "瘁": 8.112534170581018e-07,
  "甄": 8.112534170581018e-07,
  "蝌": 8.112534170581018e-07,
  "麝": 7.899046429249938e-07,
  "徨": 7.899046429249938e-07,
  "腆": 7.899046429249938e-07,
  "杵": 7.899046429249938e-07,
  "啮": 7.899046429249938e-07,
  "焙": 7.899046429249938e-07,
  "皈": 7.899046429249938e-07,
  "攘": 7.899046429249938e-07,
  "婕": 7.899046429249938e-07,
  "篾": 7.899046429249938e-07,
  "囧": 7.899046429249938e-07,
  "雹": 7.685558687918858e-07,
  "窕": 7.685558687918858e-07,
  "琵": 7.685558687918858e-07,
  "疣": 7.685558687918858e-07,
  "窈": 7.685558687918858e-07,
  "屄": 7.685558687918858e-07,
  "褂": 7.685558687918858e-07,
  "鲶": 7.685558687918858e-07,
  "沓": 7.685558687918858e-07,
  "罂": 7.685558687918858e-07,
  "唁": 7.685558687918858e-07,
  "涸": 7.685558687918858e-07,
  "蹿": 7.47207094658778e-07,
  "簇": 7.47207094658778e-07,
  "煲": 7.47207094658778e-07,
  "聂": 7.47207094658778e-07,
  "垠": 7.47207094658778e-07,
  "腼": 7.47207094658778e-07,
  "矜": 7.47207094658778e-07,
  "卤": 7.47207094658778e-07,
  "耙": 7.47207094658778e-07,
  "镭": 7.47207094658778e-07,
  "咂": 7.47207094658778e-07,
  "娄": 7.47207094658778e-07,
  "抡": 7.47207094658778e-07,
  "箴": 7.47207094658778e-07,
  "吡": 7.2585832052567e-07,
  "渚": 7.2585832052567e-07,
  "霾": 7.2585832052567e-07,
  "谀": 7.2585832052567e-07,
  "诃": 7.2585832052567e-07,
  "揩": 7.2585832052567e-07,
  "搽": 7.2585832052567e-07,
  "曳": 7.2585832052567e-07,
  "攥": 7.2585832052567e-07,
  "邃": 7.2585832052567e-07,
  "衩": 7.2585832052567e-07,
  "糜": 7.2585832052567e-07,
  "荼": 7.2585832052567e-07,
  "蚓": 7.2585832052567e-07,
  "雯": 7.2585832052567e-07,
  "孜": 7.2585832052567e-07,
  "凱": 7.2585832052567e-07,
  "褥": 7.2585832052567e-07,
  "蚯": 7.2585832052567e-07,
  "蝗": 7.2585832052567e-07,
  "犸": 7.2585832052567e-07,
  "掴": 7.2585832052567e-07,
  "窿": 7.045095463925621e-07,
  "赊": 7.045095463925621e-07,
  "挝": 7.045095463925621e-07,
  "咿": 7.045095463925621e-07,
  "蓟": 7.045095463925621e-07,
  "馏": 7.045095463925621e-07,
  "肓": 7.045095463925621e-07,
  "鲈": 7.045095463925621e-07,
  "堑": 7.045095463925621e-07,
  "笺": 7.045095463925621e-07,
  "镐": 7.045095463925621e-07,
  "鯊": 7.045095463925621e-07,
  "岱": 7.045095463925621e-07,
  "憩": 7.045095463925621e-07,
  "舀": 6.831607722594541e-07,
  "岐": 6.831607722594541e-07,
  "犁": 6.831607722594541e-07,
  "锄": 6.831607722594541e-07,
  "摺": 6.831607722594541e-07,
  "璧": 6.831607722594541e-07,
  "鹊": 6.831607722594541e-07,
  "肽": 6.831607722594541e-07,
  "蔻": 6.831607722594541e-07,
  "哆": 6.831607722594541e-07,
  "玖": 6.831607722594541e-07,
  "龈": 6.831607722594541e-07,
  "蚌": 6.831607722594541e-07,
  "莅": 6.831607722594541e-07,
  "痢": 6.831607722594541e-07,
  "铂": 6.831607722594541e-07,
  "溉": 6.618119981263462e-07,
  "璨": 6.618119981263462e-07,
  "榻": 6.618119981263462e-07,
  "瑛": 6.618119981263462e-07,
  "屐": 6.618119981263462e-07,
  "亘": 6.618119981263462e-07,
  "梧": 6.618119981263462e-07,
  "璀": 6.618119981263462e-07,
  "鲱": 6.618119981263462e-07,
  "欸": 6.618119981263462e-07,
  "槲": 6.618119981263462e-07,
  "阎": 6.618119981263462e-07,
  "啜": 6.618119981263462e-07,
  "砧": 6.618119981263462e-07,
  "箩": 6.618119981263462e-07,
  "遐": 6.618119981263462e-07,
  "黝": 6.618119981263462e-07,
  "铊": 6.618119981263462e-07,
  "叟": 6.618119981263462e-07,
  "犊": 6.618119981263462e-07,
  "湍": 6.618119981263462e-07,
  "囤": 6.404632239932383e-07,
  "唸": 6.404632239932383e-07,
  "垣": 6.404632239932383e-07,
  "顷": 6.404632239932383e-07,
  "踮": 6.404632239932383e-07,
  "祛": 6.404632239932383e-07,
  "饯": 6.404632239932383e-07,
  "暄": 6.404632239932383e-07,
  "猡": 6.404632239932383e-07,
  "骋": 6.404632239932383e-07,
  "杞": 6.404632239932383e-07,
  "擤": 6.404632239932383e-07,
  "拄": 6.404632239932383e-07,
  "攫": 6.404632239932383e-07,
  "梓": 6.404632239932383e-07,
  "跻": 6.404632239932383e-07,
  "佻": 6.404632239932383e-07,
  "嗞": 6.404632239932383e-07,
  "匍": 6.404632239932383e-07,
  "懵": 6.404632239932383e-07,
  "莳": 6.404632239932383e-07,
  "徵": 6.404632239932383e-07,
  "迥": 6.404632239932383e-07,
  "蜀": 6.191144498601303e-07,
  "菱": 6.191144498601303e-07,
  "樽": 6.191144498601303e-07,
  "吋": 6.191144498601303e-07,
  "樊": 6.191144498601303e-07,
  "榭": 6.191144498601303e-07,
  "瑙": 6.191144498601303e-07,
  "锂": 6.191144498601303e-07,
  "磋": 6.191144498601303e-07,
  "硷": 6.191144498601303e-07,
  "戟": 6.191144498601303e-07,
  "漾": 6.191144498601303e-07,
  "纰": 6.191144498601303e-07,
  "讷": 6.191144498601303e-07,
  "奂": 6.191144498601303e-07,
  "遁": 5.977656757270224e-07,
  "楔": 5.977656757270224e-07,
  "磊": 5.977656757270224e-07,
  "踌": 5.977656757270224e-07,
  "吆": 5.977656757270224e-07,
  "璜": 5.977656757270224e-07,
  "躇": 5.977656757270224e-07,
  "璐": 5.977656757270224e-07,
  "辽": 5.977656757270224e-07,
  "掖": 5.977656757270224e-07,
  "铠": 5.977656757270224e-07,
  "苜": 5.977656757270224e-07,
  "谙": 5.977656757270224e-07,
  "匐": 5.977656757270224e-07,
  "拈": 5.977656757270224e-07,
  "獠": 5.977656757270224e-07,
  "尻": 5.977656757270224e-07,
  "罔": 5.764169015939144e-07,
  "馒": 5.764169015939144e-07,
  "庐": 5.764169015939144e-07,
  "隼": 5.764169015939144e-07,
  "荤": 5.764169015939144e-07,
  "恃": 5.764169015939144e-07,
  "鸠": 5.764169015939144e-07,
  "麟": 5.764169015939144e-07,
  "鲟": 5.764169015939144e-07,
  "蟠": 5.764169015939144e-07,
  "蓿": 5.764169015939144e-07,
  "鹭": 5.764169015939144e-07,
  "踱": 5.764169015939144e-07,
  "诙": 5.764169015939144e-07,
  "嗄": 5.764169015939144e-07,
  "铬": 5.764169015939144e-07,
  "炊": 5.764169015939144e-07,
  "癣": 5.550681274608065e-07,
  "彦": 5.550681274608065e-07,
  "焖": 5.550681274608065e-07,
  "孚": 5.550681274608065e-07,
  "夙": 5.550681274608065e-07,
  "宕": 5.550681274608065e-07,
  "胛": 5.550681274608065e-07,
  "孺": 5.550681274608065e-07,
  "叩": 5.550681274608065e-07,
  "錫": 5.550681274608065e-07,
  "蹼": 5.550681274608065e-07,
  "斌": 5.550681274608065e-07,
  "瘴": 5.550681274608065e-07,
  "锉": 5.550681274608065e-07,
  "猝": 5.550681274608065e-07,
  "瞟": 5.550681274608065e-07,
  "绫": 5.550681274608065e-07,
  "泷": 5.550681274608065e-07,
  "铍": 5.550681274608065e-07,
  "钧": 5.550681274608065e-07,
  "荞": 5.550681274608065e-07,
  "堀": 5.550681274608065e-07,
  "醛": 5.550681274608065e-07,
  "泞": 5.550681274608065e-07,
  "渲": 5.550681274608065e-07,
  "掸": 5.550681274608065e-07,
  "纨": 5.337193533276985e-07,
  "麒": 5.337193533276985e-07,
  "跚": 5.337193533276985e-07,
  "遨": 5.337193533276985e-07,
  "曰": 5.337193533276985e-07,
  "藓": 5.337193533276985e-07,
  "杭": 5.337193533276985e-07,
  "靼": 5.337193533276985e-07,
  "枣": 5.337193533276985e-07,
  "蹒": 5.337193533276985e-07,
  "搡": 5.337193533276985e-07,
  "禄": 5.337193533276985e-07,
  "拗": 5.337193533276985e-07,
  "荚": 5.337193533276985e-07,
  "膈": 5.337193533276985e-07,
  "鄂": 5.337193533276985e-07,
  "卯": 5.337193533276985e-07,
  "祉": 5.337193533276985e-07,
  "犷": 5.123705791945906e-07,
  "忑": 5.123705791945906e-07,
  "蹑": 5.123705791945906e-07,
  "嗳": 5.123705791945906e-07,
  "姘": 5.123705791945906e-07,
  "咲": 5.123705791945906e-07,
  "榛": 5.123705791945906e-07,
  "砒": 5.123705791945906e-07,
  "涟": 5.123705791945906e-07,
  "唏": 5.123705791945906e-07,
  "掮": 5.123705791945906e-07,
  "浃": 5.123705791945906e-07,
  "珑": 5.123705791945906e-07,
  "剐": 5.123705791945906e-07,
  "笙": 5.123705791945906e-07,
  "吔": 5.123705791945906e-07,
  "岬": 5.123705791945906e-07,
  "隠": 5.123705791945906e-07,
  "忐": 5.123705791945906e-07,
  "鍔": 5.123705791945906e-07,
  "凛": 5.123705791945906e-07,
  "臃": 4.910218050614827e-07,
  "饨": 4.910218050614827e-07,
  "恣": 4.910218050614827e-07,
  "楣": 4.910218050614827e-07,
  "茁": 4.910218050614827e-07,
  "吏": 4.910218050614827e-07,
  "戊": 4.910218050614827e-07,
  "讹": 4.910218050614827e-07,
  "孑": 4.910218050614827e-07,
  "麾": 4.910218050614827e-07,
  "喙": 4.910218050614827e-07,
  "匮": 4.910218050614827e-07,
  "绮": 4.910218050614827e-07,
  "卉": 4.910218050614827e-07,
  "馄": 4.910218050614827e-07,
  "弑": 4.910218050614827e-07,
  "亟": 4.696730309283747e-07,
  "廿": 4.696730309283747e-07,
  "漪": 4.696730309283747e-07,
  "鎬": 4.696730309283747e-07,
  "鳖": 4.696730309283747e-07,
  "泯": 4.696730309283747e-07,
  "葆": 4.696730309283747e-07,
  "杪": 4.696730309283747e-07,
  "诣": 4.696730309283747e-07,
  "绔": 4.696730309283747e-07,
  "翌": 4.696730309283747e-07,
  "鹃": 4.696730309283747e-07,
  "喆": 4.696730309283747e-07,
  "眺": 4.696730309283747e-07,
  "烽": 4.696730309283747e-07,
  "杳": 4.696730309283747e-07,
  "蚜": 4.696730309283747e-07,
  "鹈": 4.696730309283747e-07,
  "蜢": 4.696730309283747e-07,
  "缛": 4.696730309283747e-07,
  "戾": 4.696730309283747e-07,
  "谟": 4.4832425679526675e-07,
  "昱": 4.4832425679526675e-07,
  "冀": 4.4832425679526675e-07,
  "獗": 4.4832425679526675e-07,
  "盂": 4.4832425679526675e-07,
  "谧": 4.4832425679526675e-07,
  "內": 4.4832425679526675e-07,
  "衙": 4.4832425679526675e-07,
  "摹": 4.4832425679526675e-07,
  "徉": 4.4832425679526675e-07,
  "桓": 4.4832425679526675e-07,
  "徜": 4.4832425679526675e-07,
  "诌": 4.4832425679526675e-07,
  "俎": 4.4832425679526675e-07,
  "卍": 4.4832425679526675e-07,
  "妩": 4.4832425679526675e-07,
  "峦": 4.4832425679526675e-07,
  "煥": 4.4832425679526675e-07,
  "猕": 4.4832425679526675e-07,
  "剿": 4.4832425679526675e-07,
  "琅": 4.4832425679526675e-07,
  "甁": 4.4832425679526675e-07,
  "忱": 4.4832425679526675e-07,
  "璞": 4.4832425679526675e-07,
  "醍": 4.4832425679526675e-07,
  "桉": 4.4832425679526675e-07,
  "犒": 4.4832425679526675e-07,
  "逖": 4.4832425679526675e-07,
  "绱": 4.4832425679526675e-07,
  "螨": 4.4832425679526675e-07,
  "朧": 4.4832425679526675e-07,
  "晟": 4.2697548266215885e-07,
  "惴": 4.2697548266215885e-07,
  "潺": 4.2697548266215885e-07,
  "匝": 4.2697548266215885e-07,
  "耘": 4.2697548266215885e-07,
  "慵": 4.2697548266215885e-07,
  "張": 4.2697548266215885e-07,
  "彛": 4.2697548266215885e-07,
  "恬": 4.2697548266215885e-07,
  "飕": 4.2697548266215885e-07,
  "嗪": 4.2697548266215885e-07,
  "臻": 4.2697548266215885e-07,
  "楸": 4.2697548266215885e-07,
  "姚": 4.2697548266215885e-07,
  "酣": 4.2697548266215885e-07,
  "隅": 4.2697548266215885e-07,
  "斡": 4.2697548266215885e-07,
  "锭": 4.2697548266215885e-07,
  "狞": 4.2697548266215885e-07,
  "鹕": 4.056267085290509e-07,
  "燎": 4.056267085290509e-07,
  "趸": 4.056267085290509e-07,
  "舐": 4.056267085290509e-07,
  "篑": 4.056267085290509e-07,
  "踉": 4.056267085290509e-07,
  "锷": 4.056267085290509e-07,
  "缥": 4.056267085290509e-07,
  "跄": 4.056267085290509e-07,
  "筵": 4.056267085290509e-07,
  "鲭": 4.056267085290509e-07,
  "鯨": 4.056267085290509e-07,
  "毗": 4.056267085290509e-07,
  "皓": 4.056267085290509e-07,
  "垩": 4.056267085290509e-07,
  "啕": 4.056267085290509e-07,
  "锒": 4.056267085290509e-07,
  "谩": 4.056267085290509e-07,
  "骛": 4.056267085290509e-07,
  "沏": 4.056267085290509e-07,
  "藕": 4.056267085290509e-07,
  "锆": 4.056267085290509e-07,
  "螯": 4.056267085290509e-07,
  "刍": 4.056267085290509e-07,
  "哧": 4.056267085290509e-07,
  "锃": 4.056267085290509e-07,
  "诩": 4.056267085290509e-07,
  "玆": 4.056267085290509e-07,
  "袤": 4.056267085290509e-07,
  "嗲": 4.056267085290509e-07,
  "鬃": 4.056267085290509e-07,
  "冶": 3.842779343959429e-07,
  "癔": 3.842779343959429e-07,
  "餌": 3.842779343959429e-07,
  "皑": 3.842779343959429e-07,
  "鬣": 3.842779343959429e-07,
  "黔": 3.842779343959429e-07,
  "肱": 3.842779343959429e-07,
  "蜉": 3.842779343959429e-07,
  "恵": 3.842779343959429e-07,
  "桦": 3.842779343959429e-07,
  "圃": 3.842779343959429e-07,
  "挎": 3.842779343959429e-07,
  "聒": 3.842779343959429e-07,
  "缤": 3.842779343959429e-07,
  "噘": 3.842779343959429e-07,
  "泔": 3.842779343959429e-07,
  "雁": 3.842779343959429e-07,
  "沢": 3.842779343959429e-07,
  "稔": 3.842779343959429e-07,
  "膘": 3.842779343959429e-07,
  "缈": 3.842779343959429e-07,
  "铰": 3.842779343959429e-07,
  "曦": 3.842779343959429e-07,
  "忿": 3.62929160262835e-07,
  "粕": 3.62929160262835e-07,
  "袴": 3.62929160262835e-07,
  "瞑": 3.62929160262835e-07,
  "巳": 3.62929160262835e-07,
  "鹳": 3.62929160262835e-07,
  "練": 3.62929160262835e-07,
  "矬": 3.62929160262835e-07,
  "狰": 3.62929160262835e-07,
  "汶": 3.62929160262835e-07,
  "幔": 3.62929160262835e-07,
  "鸨": 3.62929160262835e-07,
  "邹": 3.62929160262835e-07,
  "蔫": 3.62929160262835e-07,
  "穹": 3.62929160262835e-07,
  "氩": 3.62929160262835e-07,
  "戸": 3.62929160262835e-07,
  "霎": 3.62929160262835e-07,
  "囹": 3.62929160262835e-07,
  "癒": 3.62929160262835e-07,
  "诘": 3.62929160262835e-07,
  "鑽": 3.62929160262835e-07,
  "侩": 3.62929160262835e-07,
  "矗": 3.62929160262835e-07,
  "沽": 3.62929160262835e-07,
  "屯": 3.62929160262835e-07,
  "莜": 3.62929160262835e-07,
  "濃": 3.62929160262835e-07,
  "垦": 3.62929160262835e-07,
  "蝣": 3.62929160262835e-07,
  "驿": 3.4158038612972706e-07,
  "婢": 3.4158038612972706e-07,
  "蜈": 3.4158038612972706e-07,
  "佃": 3.4158038612972706e-07,
  "巍": 3.4158038612972706e-07,
  "苞": 3.4158038612972706e-07,
  "孱": 3.4158038612972706e-07,
  "荻": 3.4158038612972706e-07,
  "邢": 3.4158038612972706e-07,
  "楞": 3.4158038612972706e-07,
  "砥": 3.4158038612972706e-07,
  "嗙": 3.4158038612972706e-07,
  "猬": 3.4158038612972706e-07,
  "盅": 3.4158038612972706e-07,
  "蒋": 3.4158038612972706e-07,
  "谑": 3.4158038612972706e-07,
  "蜿": 3.4158038612972706e-07,
  "糅": 3.4158038612972706e-07,
  "掇": 3.4158038612972706e-07,
  "燧": 3.4158038612972706e-07,
  "蚣": 3.4158038612972706e-07,
  "孫": 3.4158038612972706e-07,
  "蜒": 3.4158038612972706e-07,
  "喏": 3.4158038612972706e-07,
  "哌": 3.4158038612972706e-07,
  "栀": 3.4158038612972706e-07,
  "馍": 3.4158038612972706e-07,
  "砣": 3.4158038612972706e-07,
  "焗": 3.4158038612972706e-07,
  "枸": 3.4158038612972706e-07,
  "髂": 3.4158038612972706e-07,
  "捻": 3.4158038612972706e-07,
  "蓼": 3.4158038612972706e-07,
  "簪": 3.2023161199661915e-07,
  "胭": 3.2023161199661915e-07,
  "锶": 3.2023161199661915e-07,
  "蓖": 3.2023161199661915e-07,
  "谄": 3.2023161199661915e-07,
  "阮": 3.2023161199661915e-07,
  "镫": 3.2023161199661915e-07,
  "痂": 3.2023161199661915e-07,
  "柩": 3.2023161199661915e-07,
  "钴": 3.2023161199661915e-07,
  "濡": 3.2023161199661915e-07,
  "靥": 3.2023161199661915e-07,
  "钹": 3.2023161199661915e-07,
  "忸": 3.2023161199661915e-07,
  "侨": 3.2023161199661915e-07,
  "莹": 3.2023161199661915e-07,
  "臺": 3.2023161199661915e-07,
  "蛔": 3.2023161199661915e-07,
  "涣": 3.2023161199661915e-07,
  "犟": 3.2023161199661915e-07,
  "揄": 3.2023161199661915e-07,
  "鹏": 3.2023161199661915e-07,
  "螈": 3.2023161199661915e-07,
  "敝": 3.2023161199661915e-07,
  "圄": 3.2023161199661915e-07,
  "疖": 3.2023161199661915e-07,
  "艹": 3.2023161199661915e-07,
  "蝦": 3.2023161199661915e-07,
  "嘤": 3.2023161199661915e-07,
  "绦": 3.2023161199661915e-07,
  "畿": 3.2023161199661915e-07,
  "哐": 3.2023161199661915e-07,
  "呒": 3.2023161199661915e-07,
  "幡": 3.2023161199661915e-07,
  "龅": 3.2023161199661915e-07,
  "蝾": 3.2023161199661915e-07,
  "褛": 2.988828378635112e-07,
  "荜": 2.988828378635112e-07,
  "瑾": 2.988828378635112e-07,
  "挞": 2.988828378635112e-07,
  "抿": 2.988828378635112e-07,
  "憨": 2.988828378635112e-07,
  "渋": 2.988828378635112e-07,
  "诛": 2.988828378635112e-07,
  "給": 2.988828378635112e-07,
  "罹": 2.988828378635112e-07,
  "牦": 2.988828378635112e-07,
  "砝": 2.988828378635112e-07,
  "捋": 2.988828378635112e-07,
  "犄": 2.988828378635112e-07,
  "恹": 2.988828378635112e-07,
  "醚": 2.988828378635112e-07,
  "壬": 2.988828378635112e-07,
  "怩": 2.988828378635112e-07,
  "菁": 2.988828378635112e-07,
  "谆": 2.988828378635112e-07,
  "褴": 2.988828378635112e-07,
  "虞": 2.988828378635112e-07,
  "壹": 2.988828378635112e-07,
  "觑": 2.988828378635112e-07,
  "缜": 2.988828378635112e-07,
  "嶙": 2.988828378635112e-07,
  "桡": 2.988828378635112e-07,
  "叱": 2.988828378635112e-07,
  "琶": 2.988828378635112e-07,
  "佰": 2.988828378635112e-07,
  "邑": 2.988828378635112e-07,
  "鸢": 2.988828378635112e-07,
  "殒": 2.988828378635112e-07,
  "媞": 2.988828378635112e-07,
  "吳": 2.988828378635112e-07,
  "榉": 2.775340637304032e-07,
  "钡": 2.775340637304032e-07,
  "瞠": 2.775340637304032e-07,
  "摈": 2.775340637304032e-07,
  "忤": 2.775340637304032e-07,
  "蚝": 2.775340637304032e-07,
  "扈": 2.775340637304032e-07,
  "罄": 2.775340637304032e-07,
  "肼": 2.775340637304032e-07,
  "祗": 2.775340637304032e-07,
  "昙": 2.775340637304032e-07,
  "噌": 2.775340637304032e-07,
  "嫡": 2.775340637304032e-07,
  "隽": 2.775340637304032e-07,
  "啐": 2.775340637304032e-07,
  "耷": 2.775340637304032e-07,
  "薏": 2.775340637304032e-07,
  "擀": 2.775340637304032e-07,
  "瘠": 2.775340637304032e-07,
  "來": 2.775340637304032e-07,
  "阡": 2.775340637304032e-07,
  "拮": 2.775340637304032e-07,
  "辄": 2.775340637304032e-07,
  "仃": 2.775340637304032e-07,
  "铿": 2.775340637304032e-07,
  "峋": 2.775340637304032e-07,
  "槐": 2.775340637304032e-07,
  "坯": 2.775340637304032e-07,
  "揶": 2.775340637304032e-07,
  "恸": 2.775340637304032e-07,
  "娈": 2.775340637304032e-07,
  "藿": 2.775340637304032e-07,
  "鲻": 2.775340637304032e-07,
  "樟": 2.775340637304032e-07,
  "俾": 2.775340637304032e-07,
  "烃": 2.775340637304032e-07,
  "铆": 2.775340637304032e-07,
  "庖": 2.775340637304032e-07,
  "讴": 2.561852895972953e-07,
  "饷": 2.561852895972953e-07,
  "蛹": 2.561852895972953e-07,
  "抻": 2.561852895972953e-07,
  "暨": 2.561852895972953e-07,
  "荨": 2.561852895972953e-07,
  "萘": 2.561852895972953e-07,
  "倌": 2.561852895972953e-07,
  "腭": 2.561852895972953e-07,
  "秧": 2.561852895972953e-07,
  "醐": 2.561852895972953e-07,
  "绌": 2.561852895972953e-07,
  "釉": 2.561852895972953e-07,
  "叵": 2.561852895972953e-07,
  "貉": 2.561852895972953e-07,
  "呎": 2.561852895972953e-07,
  "値": 2.561852895972953e-07,
  "钍": 2.561852895972953e-07,
  "徹": 2.561852895972953e-07,
  "胴": 2.561852895972953e-07,
  "跩": 2.561852895972953e-07,
  "勛": 2.561852895972953e-07,
  "驮": 2.561852895972953e-07,
  "莨": 2.561852895972953e-07,
  "靛": 2.561852895972953e-07,
  "咣": 2.3483651546418736e-07,
  "钸": 2.3483651546418736e-07,
  "襁": 2.3483651546418736e-07,
  "呓": 2.3483651546418736e-07,
  "粤": 2.3483651546418736e-07,
  "杈": 2.3483651546418736e-07,
  "铪": 2.3483651546418736e-07,
  "庶": 2.3483651546418736e-07,
  "嬴": 2.3483651546418736e-07,
  "笞": 2.3483651546418736e-07,
  "晔": 2.3483651546418736e-07,
  "菪": 2.3483651546418736e-07,
  "魯": 2.3483651546418736e-07,
  "岑": 2.3483651546418736e-07,
  "睪": 2.3483651546418736e-07,
  "糠": 2.3483651546418736e-07,
  "東": 2.3483651546418736e-07,
  "觐": 2.3483651546418736e-07,
  "绉": 2.3483651546418736e-07,
  "蟌": 2.3483651546418736e-07,
  "戎": 2.3483651546418736e-07,
  "髻": 2.3483651546418736e-07,
  "鲔": 2.3483651546418736e-07,
  "轱": 2.3483651546418736e-07,
  "呷": 2.3483651546418736e-07,
  "怅": 2.3483651546418736e-07,
  "泮": 2.3483651546418736e-07,
  "屍": 2.3483651546418736e-07,
  "诿": 2.3483651546418736e-07,
  "龛": 2.3483651546418736e-07,
  "诨": 2.3483651546418736e-07,
  "荽": 2.3483651546418736e-07,
  "斓": 2.3483651546418736e-07,
  "穂": 2.3483651546418736e-07,
  "馀": 2.3483651546418736e-07,
  "嵩": 2.3483651546418736e-07,
  "芫": 2.3483651546418736e-07,
  "蜃": 2.3483651546418736e-07,
  "皎": 2.3483651546418736e-07,
  "冽": 2.3483651546418736e-07,
  "槃": 2.3483651546418736e-07,
  "荟": 2.3483651546418736e-07,
  "褓": 2.3483651546418736e-07,
  "笈": 2.3483651546418736e-07,
  "锵": 2.3483651546418736e-07,
  "骁": 2.3483651546418736e-07,
  "壑": 2.1348774133107942e-07,
  "箕": 2.1348774133107942e-07,
  "巻": 2.1348774133107942e-07,
  "誊": 2.1348774133107942e-07,
  "赅": 2.1348774133107942e-07,
  "噓": 2.1348774133107942e-07,
  "氖": 2.1348774133107942e-07,
  "馥": 2.1348774133107942e-07,
  "竊": 2.1348774133107942e-07,
  "怏": 2.1348774133107942e-07,
  "诓": 2.1348774133107942e-07,
  "鳃": 2.1348774133107942e-07,
  "郇": 2.1348774133107942e-07,
  "娓": 2.1348774133107942e-07,
  "舜": 2.1348774133107942e-07,
  "啾": 2.1348774133107942e-07,
  "痨": 2.1348774133107942e-07,
  "嘚": 2.1348774133107942e-07,
  "筱": 2.1348774133107942e-07,
  "肏": 2.1348774133107942e-07,
  "玟": 2.1348774133107942e-07,
  "旻": 2.1348774133107942e-07,
  "缨": 2.1348774133107942e-07,
  "沱": 2.1348774133107942e-07,
  "粽": 2.1348774133107942e-07,
  "蹚": 2.1348774133107942e-07,
  "靖": 2.1348774133107942e-07,
  "膺": 2.1348774133107942e-07,
  "酞": 2.1348774133107942e-07,
  "溴": 2.1348774133107942e-07,
  "佝": 2.1348774133107942e-07,
  "螫": 2.1348774133107942e-07,
  "浜": 2.1348774133107942e-07,
  "祠": 2.1348774133107942e-07,
  "砺": 2.1348774133107942e-07,
  "葺": 2.1348774133107942e-07,
  "耦": 2.1348774133107942e-07,
  "痱": 2.1348774133107942e-07,
  "饕": 1.9213896719797146e-07,
  "驷": 1.9213896719797146e-07,
  "沁": 1.9213896719797146e-07,
  "秆": 1.9213896719797146e-07,
  "碜": 1.9213896719797146e-07,
  "舶": 1.9213896719797146e-07,
  "菏": 1.9213896719797146e-07,
  "撷": 1.9213896719797146e-07,
  "倆": 1.9213896719797146e-07,
  "蕨": 1.9213896719797146e-07,
  "榷": 1.9213896719797146e-07,
  "锲": 1.9213896719797146e-07,
  "垛": 1.9213896719797146e-07,
  "婌": 1.9213896719797146e-07,
  "煦": 1.9213896719797146e-07,
  "氙": 1.9213896719797146e-07,
  "呔": 1.9213896719797146e-07,
  "腴": 1.9213896719797146e-07,
  "纶": 1.9213896719797146e-07,
  "瘙": 1.9213896719797146e-07,
  "糯": 1.9213896719797146e-07,
  "俸": 1.9213896719797146e-07,
  "鹬": 1.9213896719797146e-07,
  "跶": 1.9213896719797146e-07,
  "氡": 1.9213896719797146e-07,
  "硼": 1.9213896719797146e-07,
  "楝": 1.9213896719797146e-07,
  "菅": 1.9213896719797146e-07,
  "檞": 1.9213896719797146e-07,
  "鲣": 1.9213896719797146e-07,
  "绺": 1.9213896719797146e-07,
  "佘": 1.9213896719797146e-07,
  "骶": 1.9213896719797146e-07,
  "黍": 1.9213896719797146e-07,
  "哽": 1.9213896719797146e-07,
  "涓": 1.9213896719797146e-07,
  "卅": 1.9213896719797146e-07,
  "煙": 1.9213896719797146e-07,
  "粱": 1.9213896719797146e-07,
  "剜": 1.9213896719797146e-07,
  "鳅": 1.9213896719797146e-07,
  "愕": 1.9213896719797146e-07,
  "忖": 1.9213896719797146e-07,
  "娑": 1.9213896719797146e-07,
  "桁": 1.9213896719797146e-07,
  "鲷": 1.9213896719797146e-07,
  "皙": 1.9213896719797146e-07,
  "晷": 1.9213896719797146e-07,
  "恻": 1.9213896719797146e-07,
  "庚": 1.9213896719797146e-07,
  "岚": 1.9213896719797146e-07,
  "荔": 1.9213896719797146e-07,
  "刳": 1.9213896719797146e-07,
  "鰭": 1.9213896719797146e-07,
  "赳": 1.7079019306486353e-07,
  "樵": 1.7079019306486353e-07,
  "贲": 1.7079019306486353e-07,
  "媾": 1.7079019306486353e-07,
  "湄": 1.7079019306486353e-07,
  "氚": 1.7079019306486353e-07,
  "柰": 1.7079019306486353e-07,
  "鏖": 1.7079019306486353e-07,
  "俨": 1.7079019306486353e-07,
  "嘬": 1.7079019306486353e-07,
  "韭": 1.7079019306486353e-07,
  "榕": 1.7079019306486353e-07,
  "镉": 1.7079019306486353e-07,
  "毎": 1.7079019306486353e-07,
  "俠": 1.7079019306486353e-07,
  "旯": 1.7079019306486353e-07,
  "纾": 1.7079019306486353e-07,
  "痤": 1.7079019306486353e-07,
  "晖": 1.7079019306486353e-07,
  "炔": 1.7079019306486353e-07,
  "铮": 1.7079019306486353e-07,
  "甬": 1.7079019306486353e-07,
  "迺": 1.7079019306486353e-07,
  "蛐": 1.7079019306486353e-07,
  "旮": 1.7079019306486353e-07,
  "逡": 1.7079019306486353e-07,
  "骐": 1.7079019306486353e-07,
  "獒": 1.7079019306486353e-07,
  "黠": 1.7079019306486353e-07,
  "沪": 1.7079019306486353e-07,
  "鲛": 1.7079019306486353e-07,
  "帛": 1.7079019306486353e-07,
  "旌": 1.7079019306486353e-07,
  "鹚": 1.7079019306486353e-07,
  "雉": 1.7079019306486353e-07,
  "湎": 1.7079019306486353e-07,
  "潸": 1.7079019306486353e-07,
  "鸬": 1.7079019306486353e-07,
  "锰": 1.7079019306486353e-07,
  "豈": 1.7079019306486353e-07,
  "訇": 1.7079019306486353e-07,
  "疥": 1.7079019306486353e-07,
  "冢": 1.7079019306486353e-07,
  "尕": 1.7079019306486353e-07,
  "瀣": 1.7079019306486353e-07,
  "铡": 1.7079019306486353e-07,
  "迩": 1.7079019306486353e-07,
  "鐵": 1.7079019306486353e-07,
  "榎": 1.7079019306486353e-07,
  "珥": 1.494414189317556e-07,
  "瑶": 1.494414189317556e-07,
  "铢": 1.494414189317556e-07,
  "桀": 1.494414189317556e-07,
  "銼": 1.494414189317556e-07,
  "硌": 1.494414189317556e-07,
  "祺": 1.494414189317556e-07,
  "鮎": 1.494414189317556e-07,
  "樋": 1.494414189317556e-07,
  "唰": 1.494414189317556e-07,
  "麂": 1.494414189317556e-07,
  "潵": 1.494414189317556e-07,
  "禾": 1.494414189317556e-07,
  "粧": 1.494414189317556e-07,
  "痍": 1.494414189317556e-07,
  "竜": 1.494414189317556e-07,
  "瓯": 1.494414189317556e-07,
  "倭": 1.494414189317556e-07,
  "龇": 1.494414189317556e-07,
  "贻": 1.494414189317556e-07,
  "饴": 1.494414189317556e-07,
  "岘": 1.494414189317556e-07,
  "弭": 1.494414189317556e-07,
  "蝼": 1.494414189317556e-07,
  "鸫": 1.494414189317556e-07,
  "丟": 1.494414189317556e-07,
  "硒": 1.494414189317556e-07,
  "壽": 1.494414189317556e-07,
  "祼": 1.494414189317556e-07,
  "飨": 1.494414189317556e-07,
  "镓": 1.494414189317556e-07,
  "珐": 1.494414189317556e-07,
  "宥": 1.494414189317556e-07,
  "笤": 1.494414189317556e-07,
  "竣": 1.494414189317556e-07,
  "沭": 1.494414189317556e-07,
  "裨": 1.494414189317556e-07,
  "胤": 1.494414189317556e-07,
  "殓": 1.494414189317556e-07,
  "罰": 1.494414189317556e-07,
  "嗵": 1.494414189317556e-07,
  "挻": 1.494414189317556e-07,
  "桎": 1.494414189317556e-07,
  "謎": 1.494414189317556e-07,
  "廖": 1.494414189317556e-07,
  "仟": 1.494414189317556e-07,
  "恫": 1.494414189317556e-07,
  "疸": 1.494414189317556e-07,
  "髒": 1.494414189317556e-07,
  "踞": 1.494414189317556e-07,
  "襄": 1.494414189317556e-07,
  "辕": 1.494414189317556e-07,
  "庵": 1.494414189317556e-07,
  "丕": 1.494414189317556e-07,
  "钯": 1.494414189317556e-07,
  "僮": 1.494414189317556e-07,
  "祁": 1.494414189317556e-07,
  "倜": 1.494414189317556e-07,
  "針": 1.494414189317556e-07,
  "嚇": 1.494414189317556e-07,
  "陲": 1.494414189317556e-07,
  "纂": 1.494414189317556e-07,
  "怔": 1.494414189317556e-07,
  "峨": 1.2809264479864766e-07,
  "剋": 1.2809264479864766e-07,
  "埠": 1.2809264479864766e-07,
  "袂": 1.2809264479864766e-07,
  "鲡": 1.2809264479864766e-07,
  "谗": 1.2809264479864766e-07,
  "阄": 1.2809264479864766e-07,
  "鹜": 1.2809264479864766e-07,
  "囫": 1.2809264479864766e-07,
  "糨": 1.2809264479864766e-07,
  "颦": 1.2809264479864766e-07,
  "睏": 1.2809264479864766e-07,
  "瓤": 1.2809264479864766e-07,
  "钋": 1.2809264479864766e-07,
  "韶": 1.2809264479864766e-07,
  "噔": 1.2809264479864766e-07,
  "怆": 1.2809264479864766e-07,
  "燻": 1.2809264479864766e-07,
  "锑": 1.2809264479864766e-07,
  "龋": 1.2809264479864766e-07,
  "弋": 1.2809264479864766e-07,
  "徳": 1.2809264479864766e-07,
  "區": 1.2809264479864766e-07,
  "镂": 1.2809264479864766e-07,
  "懑": 1.2809264479864766e-07,
  "棠": 1.2809264479864766e-07,
  "婀": 1.2809264479864766e-07,
  "鳀": 1.2809264479864766e-07,
  "侊": 1.2809264479864766e-07,
  "殇": 1.2809264479864766e-07,
  "愫": 1.2809264479864766e-07,
  "皋": 1.2809264479864766e-07,
  "矾": 1.2809264479864766e-07,
  "轭": 1.2809264479864766e-07,
  "筆": 1.2809264479864766e-07,
  "僭": 1.2809264479864766e-07,
  "黜": 1.2809264479864766e-07,
  "萩": 1.2809264479864766e-07,
  "髁": 1.2809264479864766e-07,
  "纭": 1.2809264479864766e-07,
  "梏": 1.2809264479864766e-07,
  "熵": 1.2809264479864766e-07,
  "竽": 1.2809264479864766e-07,
  "牍": 1.2809264479864766e-07,
  "忾": 1.2809264479864766e-07,
  "飒": 1.2809264479864766e-07,
  "泱": 1.2809264479864766e-07,
  "铩": 1.2809264479864766e-07,
  "擞": 1.2809264479864766e-07,
  "胝": 1.2809264479864766e-07,
  "羸": 1.2809264479864766e-07,
  "菰": 1.2809264479864766e-07,
  "嶋": 1.2809264479864766e-07,
  "姣": 1.2809264479864766e-07,
  "強": 1.2809264479864766e-07,
  "蜱": 1.2809264479864766e-07,
  "伕": 1.2809264479864766e-07,
  "徇": 1.2809264479864766e-07,
  "莤": 1.2809264479864766e-07,
  "阖": 1.2809264479864766e-07,
  "胥": 1.2809264479864766e-07,
  "沒": 1.2809264479864766e-07,
  "罅": 1.2809264479864766e-07,
  "胼": 1.2809264479864766e-07,
  "劵": 1.2809264479864766e-07,
  "鞜": 1.2809264479864766e-07,
  "闰": 1.2809264479864766e-07,
  "挾": 1.2809264479864766e-07,
  "珞": 1.2809264479864766e-07,
  "豉": 1.0674387066553971e-07,
  "鸾": 1.0674387066553971e-07,
  "階": 1.0674387066553971e-07,
  "帼": 1.0674387066553971e-07,
  "刎": 1.0674387066553971e-07,
  "惆": 1.0674387066553971e-07,
  "莆": 1.0674387066553971e-07,
  "韓": 1.0674387066553971e-07,
  "骥": 1.0674387066553971e-07,
  "怵": 1.0674387066553971e-07,
  "椽": 1.0674387066553971e-07,
  "荠": 1.0674387066553971e-07,
  "捺": 1.0674387066553971e-07,
  "蒡": 1.0674387066553971e-07,
  "羅": 1.0674387066553971e-07,
  "綁": 1.0674387066553971e-07,
  "寅": 1.0674387066553971e-07,
  "诏": 1.0674387066553971e-07,
  "郞": 1.0674387066553971e-07,
  "卞": 1.0674387066553971e-07,
  "砚": 1.0674387066553971e-07,
  "蝻": 1.0674387066553971e-07,
  "徕": 1.0674387066553971e-07,
  "軟": 1.0674387066553971e-07,
  "蹴": 1.0674387066553971e-07,
  "佟": 1.0674387066553971e-07,
  "麓": 1.0674387066553971e-07,
  "潞": 1.0674387066553971e-07,
  "箐": 1.0674387066553971e-07,
  "齒": 1.0674387066553971e-07,
  "胄": 1.0674387066553971e-07,
  "朊": 1.0674387066553971e-07,
  "蛟": 1.0674387066553971e-07,
  "纣": 1.0674387066553971e-07,
  "曉": 1.0674387066553971e-07,
  "蹙": 1.0674387066553971e-07,
  "篠": 1.0674387066553971e-07,
  "況": 1.0674387066553971e-07,
  "埼": 1.0674387066553971e-07,
  "輕": 1.0674387066553971e-07,
  "咘": 1.0674387066553971e-07,
  "脍": 1.0674387066553971e-07,
  "轼": 1.0674387066553971e-07,
  "跐": 1.0674387066553971e-07,
  "梶": 1.0674387066553971e-07,
  "栎": 1.0674387066553971e-07,
  "缬": 1.0674387066553971e-07,
  "聩": 1.0674387066553971e-07,
  "瘆": 1.0674387066553971e-07,
  "邵": 1.0674387066553971e-07,
  "呲": 1.0674387066553971e-07,
  "哏": 1.0674387066553971e-07,
  "嘌": 1.0674387066553971e-07,
  "熹": 1.0674387066553971e-07,
  "肄": 1.0674387066553971e-07,
  "尧": 1.0674387066553971e-07,
  "掃": 1.0674387066553971e-07,
  "偻": 1.0674387066553971e-07,
  "耆": 1.0674387066553971e-07,
  "競": 1.0674387066553971e-07,
  "啻": 1.0674387066553971e-07,
  "枱": 1.0674387066553971e-07,
  "廋": 1.0674387066553971e-07,
  "袄": 1.0674387066553971e-07,
  "埚": 1.0674387066553971e-07,
  "戍": 1.0674387066553971e-07,
  "泾": 1.0674387066553971e-07,
  "鹞": 1.0674387066553971e-07,
  "阙": 1.0674387066553971e-07,
  "啫": 1.0674387066553971e-07,
  "褡": 1.0674387066553971e-07,
  "囵": 1.0674387066553971e-07,
  "婫": 1.0674387066553971e-07,
  "坳": 1.0674387066553971e-07,
  "衛": 1.0674387066553971e-07,
  "鸪": 1.0674387066553971e-07,
  "掬": 1.0674387066553971e-07,
  "篦": 1.0674387066553971e-07,
  "鹧": 1.0674387066553971e-07,
  "溝": 1.0674387066553971e-07,
  "妪": 1.0674387066553971e-07,
  "甾": 1.0674387066553971e-07,
  "鳎": 1.0674387066553971e-07,
  "毖": 1.0674387066553971e-07,
  "坩": 1.0674387066553971e-07,
  "朲": 1.0674387066553971e-07,
  "袅": 1.0674387066553971e-07,
  "伫": 1.0674387066553971e-07,
  "拋": 1.0674387066553971e-07,
  "暸": 1.0674387066553971e-07,
  "嵴": 1.0674387066553971e-07,
  "砟": 1.0674387066553971e-07,
  "鳝": 1.0674387066553971e-07,
  "嘁": 1.0674387066553971e-07,
  "掼": 1.0674387066553971e-07,
  "誠": 1.0674387066553971e-07,
  "嗟": 1.0674387066553971e-07,
  "蠹": 1.0674387066553971e-07,
  "觸": 1.0674387066553971e-07,
  "祯": 1.0674387066553971e-07,
  "撘": 8.539509653243176e-08,
  "钎": 8.539509653243176e-08,
  "炷": 8.539509653243176e-08,
  "裇": 8.539509653243176e-08,
  "綿": 8.539509653243176e-08,
  "蹉": 8.539509653243176e-08,
  "汛": 8.539509653243176e-08,
  "粑": 8.539509653243176e-08,
  "狎": 8.539509653243176e-08,
  "痩": 8.539509653243176e-08,
  "镕": 8.539509653243176e-08,
  "跖": 8.539509653243176e-08,
  "紋": 8.539509653243176e-08,
  "渭": 8.539509653243176e-08,
  "滂": 8.539509653243176e-08,
  "黢": 8.539509653243176e-08,
  "眦": 8.539509653243176e-08,
  "錾": 8.539509653243176e-08,
  "炕": 8.539509653243176e-08,
  "旎": 8.539509653243176e-08,
  "娆": 8.539509653243176e-08,
  "锗": 8.539509653243176e-08,
  "泸": 8.539509653243176e-08,
  "髭": 8.539509653243176e-08,
  "铱": 8.539509653243176e-08,
  "诹": 8.539509653243176e-08,
  "脔": 8.539509653243176e-08,
  "塚": 8.539509653243176e-08,
  "無": 8.539509653243176e-08,
  "綾": 8.539509653243176e-08,
  "礒": 8.539509653243176e-08,
  "嗥": 8.539509653243176e-08,
  "丞": 8.539509653243176e-08,
  "鳐": 8.539509653243176e-08,
  "倏": 8.539509653243176e-08,
  "瑢": 8.539509653243176e-08,
  "谘": 8.539509653243176e-08,
  "昴": 8.539509653243176e-08,
  "髌": 8.539509653243176e-08,
  "屣": 8.539509653243176e-08,
  "殄": 8.539509653243176e-08,
  "鳌": 8.539509653243176e-08,
  "蝰": 8.539509653243176e-08,
  "確": 8.539509653243176e-08,
  "歃": 8.539509653243176e-08,
  "罵": 8.539509653243176e-08,
  "祇": 8.539509653243176e-08,
  "愎": 8.539509653243176e-08,
  "鲇": 8.539509653243176e-08,
  "髈": 8.539509653243176e-08,
  "镬": 8.539509653243176e-08,
  "幄": 8.539509653243176e-08,
  "龃": 8.539509653243176e-08,
  "镴": 8.539509653243176e-08,
  "茕": 8.539509653243176e-08,
  "遴": 8.539509653243176e-08,
  "忪": 8.539509653243176e-08,
  "斃": 8.539509653243176e-08,
  "馐": 8.539509653243176e-08,
  "驽": 8.539509653243176e-08,
  "苫": 8.539509653243176e-08,
  "饽": 8.539509653243176e-08,
  "醌": 8.539509653243176e-08,
  "姪": 8.539509653243176e-08,
  "彤": 8.539509653243176e-08,
  "鸸": 8.539509653243176e-08,
  "楂": 8.539509653243176e-08,
  "樫": 8.539509653243176e-08,
  "禹": 8.539509653243176e-08,
  "殚": 8.539509653243176e-08,
  "藜": 8.539509653243176e-08,
  "萸": 8.539509653243176e-08,
  "俪": 8.539509653243176e-08,
  "翟": 8.539509653243176e-08,
  "汩": 8.539509653243176e-08,
  "鬆": 8.539509653243176e-08,
  "瘘": 8.539509653243176e-08,
  "門": 8.539509653243176e-08,
  "绛": 8.539509653243176e-08,
  "谒": 8.539509653243176e-08,
  "噁": 8.539509653243176e-08,
  "擾": 8.539509653243176e-08,
  "荪": 8.539509653243176e-08,
  "髯": 8.539509653243176e-08,
  "燈": 8.539509653243176e-08,
  "绀": 8.539509653243176e-08,
  "豢": 8.539509653243176e-08,
  "喹": 8.539509653243176e-08,
  "轟": 8.539509653243176e-08,
  "義": 8.539509653243176e-08,
  "骻": 8.539509653243176e-08,
  "宦": 8.539509653243176e-08,
  "旖": 8.539509653243176e-08,
  "郸": 8.539509653243176e-08,
  "黒": 8.539509653243176e-08,
  "涝": 8.539509653243176e-08,
  "粼": 8.539509653243176e-08,
  "貘": 8.539509653243176e-08,
  "钨": 8.539509653243176e-08,
  "蟊": 8.539509653243176e-08,
  "骍": 8.539509653243176e-08,
  "槭": 8.539509653243176e-08,
  "蔵": 8.539509653243176e-08,
  "鈦": 8.539509653243176e-08,
  "讫": 8.539509653243176e-08,
  "腈": 8.539509653243176e-08,
  "汨": 8.539509653243176e-08,
  "舢": 8.539509653243176e-08,
  "膠": 8.539509653243176e-08,
  "龉": 8.539509653243176e-08,
  "菡": 8.539509653243176e-08,
  "霖": 8.539509653243176e-08,
  "邯": 8.539509653243176e-08,
  "囟": 8.539509653243176e-08,
  "椌": 8.539509653243176e-08,
  "幂": 8.539509653243176e-08,
  "側": 8.539509653243176e-08,
  "樣": 8.539509653243176e-08,
  "搧": 8.539509653243176e-08,
  "寮": 8.539509653243176e-08,
  "鎳": 8.539509653243176e-08,
  "逵": 8.539509653243176e-08,
  "辊": 6.404632239932383e-08,
  "茗": 6.404632239932383e-08,
  "誰": 6.404632239932383e-08,
  "铋": 6.404632239932383e-08,
  "呋": 6.404632239932383e-08,
  "搖": 6.404632239932383e-08,
  "圡": 6.404632239932383e-08,
  "長": 6.404632239932383e-08,
  "鏽": 6.404632239932383e-08,
  "绥": 6.404632239932383e-08,
  "葉": 6.404632239932383e-08,
  "锔": 6.404632239932383e-08,
  "鲥": 6.404632239932383e-08,
  "鈔": 6.404632239932383e-08,
  "霧": 6.404632239932383e-08,
  "籌": 6.404632239932383e-08,
  "笹": 6.404632239932383e-08,
  "鳢": 6.404632239932383e-08,
  "晌": 6.404632239932383e-08,
  "蠔": 6.404632239932383e-08,
  "缱": 6.404632239932383e-08,
  "稞": 6.404632239932383e-08,
  "孖": 6.404632239932383e-08,
  "靳": 6.404632239932383e-08,
  "咛": 6.404632239932383e-08,
  "蓦": 6.404632239932383e-08,
  "宮": 6.404632239932383e-08,
  "喲": 6.404632239932383e-08,
  "廁": 6.404632239932383e-08,
  "郵": 6.404632239932383e-08,
  "邊": 6.404632239932383e-08,
  "蟄": 6.404632239932383e-08,
  "虬": 6.404632239932383e-08,
  "诟": 6.404632239932383e-08,
  "噶": 6.404632239932383e-08,
  "墠": 6.404632239932383e-08,
  "踯": 6.404632239932383e-08,
  "間": 6.404632239932383e-08,
  "祢": 6.404632239932383e-08,
  "掛": 6.404632239932383e-08,
  "榮": 6.404632239932383e-08,
  "蛲": 6.404632239932383e-08,
  "狨": 6.404632239932383e-08,
  "貓": 6.404632239932383e-08,
  "睚": 6.404632239932383e-08,
  "顆": 6.404632239932383e-08,
  "畚": 6.404632239932383e-08,
  "姝": 6.404632239932383e-08,
  "翳": 6.404632239932383e-08,
  "撺": 6.404632239932383e-08,
  "埂": 6.404632239932383e-08,
  "諾": 6.404632239932383e-08,
  "膦": 6.404632239932383e-08,
  "甴": 6.404632239932383e-08,
  "杓": 6.404632239932383e-08,
  "奮": 6.404632239932383e-08,
  "礙": 6.404632239932383e-08,
  "殺": 6.404632239932383e-08,
  "泠": 6.404632239932383e-08,
  "橹": 6.404632239932383e-08,
  "訝": 6.404632239932383e-08,
  "菫": 6.404632239932383e-08,
  "嫦": 6.404632239932383e-08,
  "藁": 6.404632239932383e-08,
  "訊": 6.404632239932383e-08,
  "華": 6.404632239932383e-08,
  "颔": 6.404632239932383e-08,
  "啷": 6.404632239932383e-08,
  "榖": 6.404632239932383e-08,
  "悱": 6.404632239932383e-08,
  "啨": 6.404632239932383e-08,
  "舝": 6.404632239932383e-08,
  "蛳": 6.404632239932383e-08,
  "換": 6.404632239932383e-08,
  "肟": 6.404632239932383e-08,
  "鹋": 6.404632239932383e-08,
  "赭": 6.404632239932383e-08,
  "痧": 6.404632239932383e-08,
  "浬": 6.404632239932383e-08,
  "譽": 6.404632239932383e-08,
  "愠": 6.404632239932383e-08,
  "赓": 6.404632239932383e-08,
  "蚶": 6.404632239932383e-08,
  "溏": 6.404632239932383e-08,
  "嬗": 6.404632239932383e-08,
  "紅": 6.404632239932383e-08,
  "鲀": 6.404632239932383e-08,
  "蓑": 6.404632239932383e-08,
  "戕": 6.404632239932383e-08,
  "鮮": 6.404632239932383e-08,
  "償": 6.404632239932383e-08,
  "螅": 6.404632239932383e-08,
  "戗": 6.404632239932383e-08,
  "車": 6.404632239932383e-08,
  "迴": 6.404632239932383e-08,
  "蝮": 6.404632239932383e-08,
  "伉": 6.404632239932383e-08,
  "鹾": 6.404632239932383e-08,
  "慘": 6.404632239932383e-08,
  "癍": 6.404632239932383e-08,
  "怄": 6.404632239932383e-08,
  "挲": 6.404632239932383e-08,
  "仄": 6.404632239932383e-08,
  "鋼": 6.404632239932383e-08,
  "躅": 6.404632239932383e-08,
  "蕈": 6.404632239932383e-08,
  "鋒": 6.404632239932383e-08,
  "縣": 6.404632239932383e-08,
  "橫": 6.404632239932383e-08,
  "鳥": 6.404632239932383e-08,
  "矽": 6.404632239932383e-08,
  "痦": 6.404632239932383e-08,
  "挈": 6.404632239932383e-08,
  "纡": 6.404632239932383e-08,
  "楯": 6.404632239932383e-08,
  "箝": 6.404632239932383e-08,
  "骜": 6.404632239932383e-08,
  "撸": 6.404632239932383e-08,
  "鳴": 6.404632239932383e-08,
  "砲": 6.404632239932383e-08,
  "霭": 6.404632239932383e-08,
  "搶": 6.404632239932383e-08,
  "魟": 6.404632239932383e-08,
  "镗": 6.404632239932383e-08,
  "稗": 6.404632239932383e-08,
  "跎": 6.404632239932383e-08,
  "炆": 6.404632239932383e-08,
  "栌": 6.404632239932383e-08,
  "敕": 6.404632239932383e-08,
  "鮫": 6.404632239932383e-08,
  "鏊": 6.404632239932383e-08,
  "镛": 6.404632239932383e-08,
  "觥": 6.404632239932383e-08,
  "詣": 6.404632239932383e-08,
  "郴": 6.404632239932383e-08,
  "債": 6.404632239932383e-08,
  "厶": 4.269754826621588e-08,
  "葯": 4.269754826621588e-08,
  "桲": 4.269754826621588e-08,
  "灣": 4.269754826621588e-08,
  "瘢": 4.269754826621588e-08,
  "腘": 4.269754826621588e-08,
  "滝": 4.269754826621588e-08,
  "湲": 4.269754826621588e-08,
  "莙": 4.269754826621588e-08,
  "窨": 4.269754826621588e-08,
  "擬": 4.269754826621588e-08,
  "鑷": 4.269754826621588e-08,
  "敗": 4.269754826621588e-08,
  "瞿": 4.269754826621588e-08,
  "帥": 4.269754826621588e-08,
  "檫": 4.269754826621588e-08,
  "舛": 4.269754826621588e-08,
  "翎": 4.269754826621588e-08,
  "獐": 4.269754826621588e-08,
  "棂": 4.269754826621588e-08,
  "缢": 4.269754826621588e-08,
  "嬥": 4.269754826621588e-08,
  "砹": 4.269754826621588e-08,
  "譯": 4.269754826621588e-08,
  "榅": 4.269754826621588e-08,
  "嚐": 4.269754826621588e-08,
  "抷": 4.269754826621588e-08,
  "賓": 4.269754826621588e-08,
  "嚄": 4.269754826621588e-08,
  "惡": 4.269754826621588e-08,
  "邬": 4.269754826621588e-08,
  "镅": 4.269754826621588e-08,
  "桧": 4.269754826621588e-08,
  "殻": 4.269754826621588e-08,
  "勁": 4.269754826621588e-08,
  "嘙": 4.269754826621588e-08,
  "蜣": 4.269754826621588e-08,
  "蓋": 4.269754826621588e-08,
  "呖": 4.269754826621588e-08,
  "緝": 4.269754826621588e-08,
  "褔": 4.269754826621588e-08,
  "悻": 4.269754826621588e-08,
  "嗉": 4.269754826621588e-08,
  "伥": 4.269754826621588e-08,
  "澤": 4.269754826621588e-08,
  "辎": 4.269754826621588e-08,
  "巯": 4.269754826621588e-08,
  "裢": 4.269754826621588e-08,
  "岀": 4.269754826621588e-08,
  "酉": 4.269754826621588e-08,
  "钆": 4.269754826621588e-08,
  "锛": 4.269754826621588e-08,
  "鈈": 4.269754826621588e-08,
  "鉉": 4.269754826621588e-08,
  "個": 4.269754826621588e-08,
  "尓": 4.269754826621588e-08,
  "擘": 4.269754826621588e-08,
  "鴨": 4.269754826621588e-08,
  "編": 4.269754826621588e-08,
  "蓮": 4.269754826621588e-08,
  "胗": 4.269754826621588e-08,
  "顼": 4.269754826621588e-08,
  "奧": 4.269754826621588e-08,
  "瓠": 4.269754826621588e-08,
  "怙": 4.269754826621588e-08,
  "邏": 4.269754826621588e-08,
  "绻": 4.269754826621588e-08,
  "脅": 4.269754826621588e-08,
  "関": 4.269754826621588e-08,
  "鸻": 4.269754826621588e-08,
  "囡": 4.269754826621588e-08,
  "槁": 4.269754826621588e-08,
  "聰": 4.269754826621588e-08,
  "汃": 4.269754826621588e-08,
  "餠": 4.269754826621588e-08,
  "锨": 4.269754826621588e-08,
  "逑": 4.269754826621588e-08,
  "嚨": 4.269754826621588e-08,
  "敵": 4.269754826621588e-08,
  "戆": 4.269754826621588e-08,
  "峥": 4.269754826621588e-08,
  "锿": 4.269754826621588e-08,
  "唦": 4.269754826621588e-08,
  "掟": 4.269754826621588e-08,
  "菟": 4.269754826621588e-08,
  "颏": 4.269754826621588e-08,
  "岷": 4.269754826621588e-08,
  "莞": 4.269754826621588e-08,
  "跗": 4.269754826621588e-08,
  "扞": 4.269754826621588e-08,
  "濫": 4.269754826621588e-08,
  "吽": 4.269754826621588e-08,
  "碛": 4.269754826621588e-08,
  "楦": 4.269754826621588e-08,
  "洩": 4.269754826621588e-08,
  "憶": 4.269754826621588e-08,
  "晏": 4.269754826621588e-08,
  "瀬": 4.269754826621588e-08,
  "铄": 4.269754826621588e-08,
  "喯": 4.269754826621588e-08,
  "涔": 4.269754826621588e-08,
  "揠": 4.269754826621588e-08,
  "靂": 4.269754826621588e-08,
  "喫": 4.269754826621588e-08,
  "細": 4.269754826621588e-08,
  "瑭": 4.269754826621588e-08,
  "絃": 4.269754826621588e-08,
  "扽": 4.269754826621588e-08,
  "铟": 4.269754826621588e-08,
  "剛": 4.269754826621588e-08,
  "籚": 4.269754826621588e-08,
  "扦": 4.269754826621588e-08,
  "饬": 4.269754826621588e-08,
  "阜": 4.269754826621588e-08,
  "筚": 4.269754826621588e-08,
  "嗆": 4.269754826621588e-08,
  "庫": 4.269754826621588e-08,
  "磯": 4.269754826621588e-08,
  "妯": 4.269754826621588e-08,
  "袛": 4.269754826621588e-08,
  "薮": 4.269754826621588e-08,
  "踊": 4.269754826621588e-08,
  "聖": 4.269754826621588e-08,
  "汴": 4.269754826621588e-08,
  "癸": 4.269754826621588e-08,
  "黨": 4.269754826621588e-08,
  "鸩": 4.269754826621588e-08,
  "仞": 4.269754826621588e-08,
  "歊": 4.269754826621588e-08,
  "乜": 4.269754826621588e-08,
  "袈": 4.269754826621588e-08,
  "贰": 4.269754826621588e-08,
  "吶": 4.269754826621588e-08,
  "時": 4.269754826621588e-08,
  "煸": 4.269754826621588e-08,
  "腚": 4.269754826621588e-08,
  "诳": 4.269754826621588e-08,
  "娌": 4.269754826621588e-08,
  "殭": 4.269754826621588e-08,
  "蒟": 4.269754826621588e-08,
  "枞": 4.269754826621588e-08,
  "懲": 4.269754826621588e-08,
  "讀": 4.269754826621588e-08,
  "甑": 4.269754826621588e-08,
  "铑": 4.269754826621588e-08,
  "袮": 4.269754826621588e-08,
  "顏": 4.269754826621588e-08,
  "堺": 4.269754826621588e-08,
  "凖": 4.269754826621588e-08,
  "辔": 4.269754826621588e-08,
  "砜": 4.269754826621588e-08,
  "镚": 4.269754826621588e-08,
  "輩": 4.269754826621588e-08,
  "濾": 4.269754826621588e-08,
  "缳": 4.269754826621588e-08,
  "荏": 4.269754826621588e-08,
  "噫": 4.269754826621588e-08,
  "蓍": 4.269754826621588e-08,
  "晡": 4.269754826621588e-08,
  "孳": 4.269754826621588e-08,
  "铳": 4.269754826621588e-08,
  "辺": 4.269754826621588e-08,
  "嵘": 4.269754826621588e-08,
  "鲮": 4.269754826621588e-08,
  "蒔": 4.269754826621588e-08,
  "瘳": 4.269754826621588e-08,
  "谥": 4.269754826621588e-08,
  "賠": 4.269754826621588e-08,
  "埇": 4.269754826621588e-08,
  "獴": 4.269754826621588e-08,
  "诤": 4.269754826621588e-08,
  "嶂": 4.269754826621588e-08,
  "冊": 4.269754826621588e-08,
  "捩": 4.269754826621588e-08,
  "揾": 4.269754826621588e-08,
  "討": 4.269754826621588e-08,
  "銷": 4.269754826621588e-08,
  "逋": 4.269754826621588e-08,
  "蹟": 4.269754826621588e-08,
  "茖": 4.269754826621588e-08,
  "淵": 4.269754826621588e-08,
  "鐏": 4.269754826621588e-08,
  "揖": 4.269754826621588e-08,
  "巔": 4.269754826621588e-08,
  "瘌": 4.269754826621588e-08,
  "茚": 4.269754826621588e-08,
  "呡": 4.269754826621588e-08,
  "阋": 4.269754826621588e-08,
  "榊": 4.269754826621588e-08,
  "祕": 4.269754826621588e-08,
  "窩": 4.269754826621588e-08,
  "遺": 4.269754826621588e-08,
  "樗": 4.269754826621588e-08,
  "湯": 4.269754826621588e-08,
  "袁": 4.269754826621588e-08,
  "蠖": 4.269754826621588e-08,
  "酐": 4.269754826621588e-08,
  "們": 4.269754826621588e-08,
  "題": 4.269754826621588e-08,
  "翹": 4.269754826621588e-08,
  "喪": 4.269754826621588e-08,
  "蝈": 4.269754826621588e-08,
  "脇": 4.269754826621588e-08,
  "龍": 4.269754826621588e-08,
  "贖": 4.269754826621588e-08,
  "倨": 4.269754826621588e-08,
  "鲠": 4.269754826621588e-08,
  "淖": 4.269754826621588e-08,
  "暝": 4.269754826621588e-08,
  "煨": 4.269754826621588e-08,
  "坼": 4.269754826621588e-08,
  "萱": 4.269754826621588e-08,
  "唻": 4.269754826621588e-08,
  "罷": 4.269754826621588e-08,
  "櫃": 4.269754826621588e-08,
  "戌": 4.269754826621588e-08,
  "厭": 4.269754826621588e-08,
  "泓": 4.269754826621588e-08,
  "蟥": 4.269754826621588e-08,
  "毽": 4.269754826621588e-08,
  "挌": 4.269754826621588e-08,
  "慠": 4.269754826621588e-08,
  "贓": 4.269754826621588e-08,
  "採": 4.269754826621588e-08,
  "喚": 4.269754826621588e-08,
  "汕": 4.269754826621588e-08,
  "噙": 4.269754826621588e-08,
  "彝": 4.269754826621588e-08,
  "韬": 4.269754826621588e-08,
  "劃": 4.269754826621588e-08,
  "銘": 4.269754826621588e-08,
  "煅": 4.269754826621588e-08,
  "購": 4.269754826621588e-08,
  "辻": 4.269754826621588e-08,
  "賒": 4.269754826621588e-08,
  "噴": 4.269754826621588e-08,
  "瀛": 4.269754826621588e-08,
  "皴": 4.269754826621588e-08,
  "唳": 4.269754826621588e-08,
  "鲯": 4.269754826621588e-08,
  "蒿": 4.269754826621588e-08,
  "約": 4.269754826621588e-08,
  "鲫": 4.269754826621588e-08,
  "蒻": 4.269754826621588e-08,
  "癜": 4.269754826621588e-08,
  "崁": 4.269754826621588e-08,
  "锱": 4.269754826621588e-08,
  "潍": 4.269754826621588e-08,
  "锇": 4.269754826621588e-08,
  "眛": 4.269754826621588e-08,
  "夯": 4.269754826621588e-08,
  "薙": 2.134877413310794e-08,
  "猢": 2.134877413310794e-08,
  "硐": 2.134877413310794e-08,
  "踟": 2.134877413310794e-08,
  "棰": 2.134877413310794e-08,
  "鬧": 2.134877413310794e-08,
  "賞": 2.134877413310794e-08,
  "蜮": 2.134877413310794e-08,
  "蛃": 2.134877413310794e-08,
  "蟃": 2.134877413310794e-08,
  "镤": 2.134877413310794e-08,
  "婦": 2.134877413310794e-08,
  "甏": 2.134877413310794e-08,
  "苖": 2.134877413310794e-08,
  "轳": 2.134877413310794e-08,
  "潲": 2.134877413310794e-08,
  "祾": 2.134877413310794e-08,
  "麼": 2.134877413310794e-08,
  "彽": 2.134877413310794e-08,
  "囍": 2.134877413310794e-08,
  "暫": 2.134877413310794e-08,
  "蠟": 2.134877413310794e-08,
  "旂": 2.134877413310794e-08,
  "槊": 2.134877413310794e-08,
  "齑": 2.134877413310794e-08,
  "魨": 2.134877413310794e-08,
  "趙": 2.134877413310794e-08,
  "茲": 2.134877413310794e-08,
  "锾": 2.134877413310794e-08,
  "淙": 2.134877413310794e-08,
  "佚": 2.134877413310794e-08,
  "蚴": 2.134877413310794e-08,
  "韪": 2.134877413310794e-08,
  "糸": 2.134877413310794e-08,
  "榫": 2.134877413310794e-08,
  "镨": 2.134877413310794e-08,
  "陕": 2.134877413310794e-08,
  "殁": 2.134877413310794e-08,
  "禍": 2.134877413310794e-08,
  "脲": 2.134877413310794e-08,
  "窠": 2.134877413310794e-08,
  "揆": 2.134877413310794e-08,
  "冧": 2.134877413310794e-08,
  "莰": 2.134877413310794e-08,
  "薴": 2.134877413310794e-08,
  "栃": 2.134877413310794e-08,
  "莊": 2.134877413310794e-08,
  "罌": 2.134877413310794e-08,
  "躂": 2.134877413310794e-08,
  "笏": 2.134877413310794e-08,
  "榘": 2.134877413310794e-08,
  "秸": 2.134877413310794e-08,
  "閒": 2.134877413310794e-08,
  "柆": 2.134877413310794e-08,
  "廠": 2.134877413310794e-08,
  "吒": 2.134877413310794e-08,
  "鸶": 2.134877413310794e-08,
  "钒": 2.134877413310794e-08,
  "艉": 2.134877413310794e-08,
  "筣": 2.134877413310794e-08,
  "淬": 2.134877413310794e-08,
  "鰈": 2.134877413310794e-08,
  "挢": 2.134877413310794e-08,
  "佪": 2.134877413310794e-08,
  "筲": 2.134877413310794e-08,
  "麴": 2.134877413310794e-08,
  "翊": 2.134877413310794e-08,
  "彵": 2.134877413310794e-08,
  "骝": 2.134877413310794e-08,
  "噚": 2.134877413310794e-08,
  "凫": 2.134877413310794e-08,
  "倬": 2.134877413310794e-08,
  "苋": 2.134877413310794e-08,
  "緊": 2.134877413310794e-08,
  "縞": 2.134877413310794e-08,
  "憷": 2.134877413310794e-08,
  "歐": 2.134877413310794e-08,
  "癮": 2.134877413310794e-08,
  "製": 2.134877413310794e-08,
  "鶴": 2.134877413310794e-08,
  "質": 2.134877413310794e-08,
  "叅": 2.134877413310794e-08,
  "搋": 2.134877413310794e-08,
  "偃": 2.134877413310794e-08,
  "鑫": 2.134877413310794e-08,
  "圬": 2.134877413310794e-08,
  "鲆": 2.134877413310794e-08,
  "骊": 2.134877413310794e-08,
  "懸": 2.134877413310794e-08,
  "鳇": 2.134877413310794e-08,
  "啭": 2.134877413310794e-08,
  "衿": 2.134877413310794e-08,
  "渦": 2.134877413310794e-08,
  "鵜": 2.134877413310794e-08,
  "氽": 2.134877413310794e-08,
  "貸": 2.134877413310794e-08,
  "孭": 2.134877413310794e-08,
  "鲙": 2.134877413310794e-08,
  "疳": 2.134877413310794e-08,
  "姫": 2.134877413310794e-08,
  "氹": 2.134877413310794e-08,
  "阈": 2.134877413310794e-08,
  "増": 2.134877413310794e-08,
  "撿": 2.134877413310794e-08,
  "黃": 2.134877413310794e-08,
  "遜": 2.134877413310794e-08,
  "沤": 2.134877413310794e-08,
  "恧": 2.134877413310794e-08,
  "陳": 2.134877413310794e-08,
  "蚩": 2.134877413310794e-08,
  "钊": 2.134877413310794e-08,
  "砭": 2.134877413310794e-08,
  "馬": 2.134877413310794e-08,
  "兇": 2.134877413310794e-08,
  "瓊": 2.134877413310794e-08,
  "餮": 2.134877413310794e-08,
  "闱": 2.134877413310794e-08,
  "钰": 2.134877413310794e-08,
  "柒": 2.134877413310794e-08,
  "晧": 2.134877413310794e-08,
  "茔": 2.134877413310794e-08,
  "谶": 2.134877413310794e-08,
  "崂": 2.134877413310794e-08,
  "犳": 2.134877413310794e-08,
  "沷": 2.134877413310794e-08,
  "暻": 2.134877413310794e-08,
  "裏": 2.134877413310794e-08,
  "篙": 2.134877413310794e-08,
  "痝": 2.134877413310794e-08,
  "糬": 2.134877413310794e-08,
  "壅": 2.134877413310794e-08,
  "闇": 2.134877413310794e-08,
  "賢": 2.134877413310794e-08,
  "镎": 2.134877413310794e-08,
  "铣": 2.134877413310794e-08,
  "斮": 2.134877413310794e-08,
  "鈍": 2.134877413310794e-08,
  "難": 2.134877413310794e-08,
  "鴕": 2.134877413310794e-08,
  "醢": 2.134877413310794e-08,
  "咤": 2.134877413310794e-08,
  "镥": 2.134877413310794e-08,
  "绨": 2.134877413310794e-08,
  "錠": 2.134877413310794e-08,
  "佈": 2.134877413310794e-08,
  "嘹": 2.134877413310794e-08,
  "柘": 2.134877413310794e-08,
  "埸": 2.134877413310794e-08,
  "權": 2.134877413310794e-08,
  "矍": 2.134877413310794e-08,
  "蛗": 2.134877413310794e-08,
  "黧": 2.134877413310794e-08,
  "啶": 2.134877413310794e-08,
  "選": 2.134877413310794e-08,
  "鹼": 2.134877413310794e-08,
  "體": 2.134877413310794e-08,
  "鍥": 2.134877413310794e-08,
  "辇": 2.134877413310794e-08,
  "員": 2.134877413310794e-08,
  "呶": 2.134877413310794e-08,
  "萁": 2.134877413310794e-08,
  "芚": 2.134877413310794e-08,
  "韌": 2.134877413310794e-08,
  "隋": 2.134877413310794e-08,
  "徑": 2.134877413310794e-08,
  "骓": 2.134877413310794e-08,
  "唢": 2.134877413310794e-08,
  "秕": 2.134877413310794e-08,
  "審": 2.134877413310794e-08,
  "蹰": 2.134877413310794e-08,
  "锍": 2.134877413310794e-08,
  "極": 2.134877413310794e-08,
  "勸": 2.134877413310794e-08,
  "咍": 2.134877413310794e-08,
  "椴": 2.134877413310794e-08,
  "鲽": 2.134877413310794e-08,
  "鱒": 2.134877413310794e-08,
  "國": 2.134877413310794e-08,
  "為": 2.134877413310794e-08,
  "峒": 2.134877413310794e-08,
  "愆": 2.134877413310794e-08,
  "悛": 2.134877413310794e-08,
  "圪": 2.134877413310794e-08,
  "擳": 2.134877413310794e-08,
  "撈": 2.134877413310794e-08,
  "帏": 2.134877413310794e-08,
  "萳": 2.134877413310794e-08,
  "闾": 2.134877413310794e-08,
  "傑": 2.134877413310794e-08,
  "蚵": 2.134877413310794e-08,
  "鲹": 2.134877413310794e-08,
  "桖": 2.134877413310794e-08,
  "牽": 2.134877413310794e-08,
  "鰤": 2.134877413310794e-08,
  "浚": 2.134877413310794e-08,
  "餍": 2.134877413310794e-08,
  "锕": 2.134877413310794e-08,
  "幣": 2.134877413310794e-08,
  "麹": 2.134877413310794e-08,
  "泅": 2.134877413310794e-08,
  "卐": 2.134877413310794e-08,
  "遒": 2.134877413310794e-08,
  "瑪": 2.134877413310794e-08,
  "渙": 2.134877413310794e-08,
  "慇": 2.134877413310794e-08,
  "繹": 2.134877413310794e-08,
  "喑": 2.134877413310794e-08,
  "畦": 2.134877413310794e-08,
  "覃": 2.134877413310794e-08,
  "彌": 2.134877413310794e-08,
  "鈕": 2.134877413310794e-08,
  "佗": 2.134877413310794e-08,
  "様": 2.134877413310794e-08,
  "俬": 2.134877413310794e-08,
  "記": 2.134877413310794e-08,
  "萜": 2.134877413310794e-08,
  "驸": 2.134877413310794e-08,
  "缡": 2.134877413310794e-08,
  "钽": 2.134877413310794e-08,
  "棅": 2.134877413310794e-08,
  "糍": 2.134877413310794e-08,
  "燿": 2.134877413310794e-08,
  "齊": 2.134877413310794e-08,
  "諧": 2.134877413310794e-08,
  "茍": 2.134877413310794e-08,
  "倖": 2.134877413310794e-08,
  "锘": 2.134877413310794e-08,
  "報": 2.134877413310794e-08,
  "堇": 2.134877413310794e-08,
  "讦": 2.134877413310794e-08,
  "註": 2.134877413310794e-08,
  "楽": 2.134877413310794e-08,
  "彈": 2.134877413310794e-08,
  "貪": 2.134877413310794e-08,
  "笊": 2.134877413310794e-08,
  "溧": 2.134877413310794e-08,
  "墳": 2.134877413310794e-08,
  "渼": 2.134877413310794e-08,
  "狯": 2.134877413310794e-08,
  "蛌": 2.134877413310794e-08,
  "儃": 2.134877413310794e-08,
  "锫": 2.134877413310794e-08,
  "抺": 2.134877413310794e-08,
  "梾": 2.134877413310794e-08,
  "苺": 2.134877413310794e-08,
  "蚋": 2.134877413310794e-08,
  "亻": 2.134877413310794e-08,
  "铗": 2.134877413310794e-08,
  "親": 2.134877413310794e-08,
  "玮": 2.134877413310794e-08,
  "網": 2.134877413310794e-08,
  "鵝": 2.134877413310794e-08,
  "哬": 2.134877413310794e-08,
  "涧": 2.134877413310794e-08,
  "並": 2.134877413310794e-08,
  "礴": 2.134877413310794e-08,
  "剮": 2.134877413310794e-08,
  "陴": 2.134877413310794e-08,
  "豸": 2.134877413310794e-08,
  "龚": 2.134877413310794e-08,
  "铈": 2.134877413310794e-08,
  "鎇": 2.134877413310794e-08,
  "見": 2.134877413310794e-08,
  "徯": 2.134877413310794e-08,
  "酰": 2.134877413310794e-08,
  "頁": 2.134877413310794e-08,
  "鼯": 2.134877413310794e-08,
  "葩": 2.134877413310794e-08,
  "鳮": 2.134877413310794e-08,
  "爰": 2.134877413310794e-08,
  "怼": 2.134877413310794e-08,
  "盳": 2.134877413310794e-08,
  "鴅": 2.134877413310794e-08,
  "唵": 2.134877413310794e-08,
  "桢": 2.134877413310794e-08,
  "轸": 2.134877413310794e-08,
  "耨": 2.134877413310794e-08,
  "鍊": 2.134877413310794e-08,
  "薦": 2.134877413310794e-08,
  "蓐": 2.134877413310794e-08,
  "盜": 2.134877413310794e-08,
  "楹": 2.134877413310794e-08,
  "臾": 2.134877413310794e-08,
  "糁": 2.134877413310794e-08,
  "鹂": 2.134877413310794e-08,
  "皲": 2.134877413310794e-08,
  "廂": 2.134877413310794e-08,
  "睇": 2.134877413310794e-08,
  "陝": 2.134877413310794e-08,
  "雛": 2.134877413310794e-08,
  "蓧": 2.134877413310794e-08,
  "掾": 2.134877413310794e-08,
  "辋": 2.134877413310794e-08,
  "锎": 2.134877413310794e-08,
  "钣": 2.134877413310794e-08,
  "俵": 2.134877413310794e-08,
  "玢": 2.134877413310794e-08,
  "經": 2.134877413310794e-08,
  "梱": 2.134877413310794e-08,
  "湊": 2.134877413310794e-08,
  "宼": 2.134877413310794e-08,
  "彿": 2.134877413310794e-08,
  "餒": 2.134877413310794e-08,
  "復": 2.134877413310794e-08,
  "頼": 2.134877413310794e-08,
  "鞣": 2.134877413310794e-08,
  "髑": 2.134877413310794e-08,
  "葚": 2.134877413310794e-08,
  "棲": 2.134877413310794e-08,
  "悃": 2.134877413310794e-08,
  "謊": 2.134877413310794e-08,
  "碓": 2.134877413310794e-08,
  "貛": 2.134877413310794e-08,
  "夾": 2.134877413310794e-08,
  "醣": 2.134877413310794e-08,
  "瘍": 2.134877413310794e-08,
  "窪": 2.134877413310794e-08,
  "垡": 2.134877413310794e-08,
  "楊": 2.134877413310794e-08,
  "擗": 2.134877413310794e-08,
  "镢": 2.134877413310794e-08,
  "铷": 2.134877413310794e-08,
  "钌": 2.134877413310794e-08,
  "櫈": 2.134877413310794e-08,
  "绐": 2.134877413310794e-08,
  "鈎": 2.134877413310794e-08,
  "詞": 2.134877413310794e-08,
  "潰": 2.134877413310794e-08,
  "伛": 2.134877413310794e-08,
  "荃": 2.134877413310794e-08,
  "謂": 2.134877413310794e-08,
  "丄": 2.134877413310794e-08,
  "哓": 2.134877413310794e-08,
  "椁": 2.134877413310794e-08,
  "稷": 2.134877413310794e-08,
  "瘿": 2.134877413310794e-08,
  "淮": 2.134877413310794e-08,
  "鰎": 2.134877413310794e-08,
  "響": 2.134877413310794e-08,
  "麺": 2.134877413310794e-08,
  "詭": 2.134877413310794e-08,
  "闕": 2.134877413310794e-08,
  "钔": 2.134877413310794e-08,
  "琿": 2.134877413310794e-08,
  "铕": 2.134877413310794e-08,
  "廹": 2.134877413310794e-08,
  "趄": 2.134877413310794e-08,
  "冼": 2.134877413310794e-08,
  "籥": 2.134877413310794e-08,
  "遽": 2.134877413310794e-08,
  "梃": 2.134877413310794e-08,
  "樯": 2.134877413310794e-08,
  "爿": 2.134877413310794e-08,
  "絡": 2.134877413310794e-08,
  "缷": 2.134877413310794e-08,
  "樘": 2.134877413310794e-08,
  "匾": 2.134877413310794e-08,
  "榚": 2.134877413310794e-08,
  "兕": 2.134877413310794e-08,
  "暱": 2.134877413310794e-08,
  "柛": 2.134877413310794e-08,
  "卨": 2.134877413310794e-08,
  "瀕": 2.134877413310794e-08,
  "準": 2.134877413310794e-08,
  "暏": 2.134877413310794e-08,
  "稜": 2.134877413310794e-08,
  "苷": 2.134877413310794e-08,
  "漕": 2.134877413310794e-08,
  "柺": 2.134877413310794e-08,
  "儀": 2.134877413310794e-08,
  "箇": 2.134877413310794e-08,
  "渕": 2.134877413310794e-08,
  "碇": 2.134877413310794e-08,
  "搤": 2.134877413310794e-08,
  "騰": 2.134877413310794e-08,
  "铯": 2.134877413310794e-08,
  "銀": 2.134877413310794e-08,
  "蹓": 2.134877413310794e-08,
  "唄": 2.134877413310794e-08,
  "胍": 2.134877413310794e-08,
  "鑚": 2.134877413310794e-08,
  "樑": 2.134877413310794e-08,
  "趔": 2.134877413310794e-08,
  "扡": 2.134877413310794e-08,
  "骟": 2.134877413310794e-08,
  "醮": 2.134877413310794e-08,
  "罝": 2.134877413310794e-08,
  "筴": 2.134877413310794e-08,
  "這": 2.134877413310794e-08,
  "朷": 2.134877413310794e-08,
  "養": 2.134877413310794e-08,
  "歩": 2.134877413310794e-08,
  "唗": 2.134877413310794e-08,
  "笳": 2.134877413310794e-08,
  "鲲": 2.134877413310794e-08,
  "恥": 2.134877413310794e-08,
  "簘": 2.134877413310794e-08,
  "镞": 2.134877413310794e-08,
  "諷": 2.134877413310794e-08,
  "颀": 2.134877413310794e-08,
  "誌": 2.134877413310794e-08,
  "嚴": 2.134877413310794e-08,
  "奁": 2.134877413310794e-08,
  "啉": 2.134877413310794e-08,
  "暪": 2.134877413310794e-08,
  "缯": 2.134877413310794e-08,
  "廚": 2.134877413310794e-08,
  "牝": 2.134877413310794e-08,
  "狲": 2.134877413310794e-08,
  "棶": 2.134877413310794e-08,
  "氤": 2.134877413310794e-08,
  "澹": 2.134877413310794e-08,
  "鯁": 2.134877413310794e-08,
  "賤": 2.134877413310794e-08,
  "餬": 2.134877413310794e-08,
  "輸": 2.134877413310794e-08,
  "莐": 2.134877413310794e-08,
  "蘩": 2.134877413310794e-08,
  "棣": 2.134877413310794e-08,
  "嗱": 2.134877413310794e-08,
  "挕": 2.134877413310794e-08,
  "陇": 2.134877413310794e-08,
  "姃": 2.134877413310794e-08,
  "苕": 2.134877413310794e-08,
  "奘": 2.134877413310794e-08,
  "唛": 2.134877413310794e-08,
  "徬": 2.134877413310794e-08,
  "嫚": 2.134877413310794e-08,
  "佷": 2.134877413310794e-08,
  "璇": 2.134877413310794e-08,
  "萼": 2.134877413310794e-08,
  "煊": 2.134877413310794e-08,
  "垆": 2.134877413310794e-08,
  "锝": 2.134877413310794e-08,
  "崗": 2.134877413310794e-08,
  "勞": 2.134877413310794e-08,
  "龕": 2.134877413310794e-08,
  "肫": 2.134877413310794e-08,
  "譲": 2.134877413310794e-08,
  "蘚": 2.134877413310794e-08,
  "咹": 2.134877413310794e-08,
  "赈": 2.134877413310794e-08,
  "蠱": 2.134877413310794e-08,
  "鮑": 2.134877413310794e-08,
  "猶": 2.134877413310794e-08,
  "摯": 2.134877413310794e-08,
  "栲": 2.134877413310794e-08,
  "裝": 2.134877413310794e-08,
  "铥": 2.134877413310794e-08,
  "黩": 2.134877413310794e-08,
  "谵": 2.134877413310794e-08,
  "賊": 2.134877413310794e-08,
  "竦": 2.134877413310794e-08,
  "捫": 2.134877413310794e-08,
  "诰": 2.134877413310794e-08,
  "廾": 2.134877413310794e-08,
  "艄": 2.134877413310794e-08,
  "嫔": 2.134877413310794e-08,
  "薫": 2.134877413310794e-08,
  "爺": 2.134877413310794e-08,
  "畠": 2.134877413310794e-08,
  "捯": 2.134877413310794e-08,
  "钷": 2.134877413310794e-08,
  "減": 2.134877413310794e-08,
  "対": 2.134877413310794e-08,
  "蘖": 2.134877413310794e-08,
  "氲": 2.134877413310794e-08,
  "镌": 2.134877413310794e-08,
  "擭": 2.134877413310794e-08,
  "帑": 2.134877413310794e-08,
  "莘": 2.134877413310794e-08,
  "嗌": 2.134877413310794e-08,
  "殂": 2.134877413310794e-08,
  "燦": 2.134877413310794e-08,
  "茇": 2.134877413310794e-08,
  "積": 2.134877413310794e-08,
  "惇": 2.134877413310794e-08,
  "淚": 2.134877413310794e-08,
  "钕": 2.134877413310794e-08,
  "懇": 2.134877413310794e-08,
  "聲": 2.134877413310794e-08,
  "嗔": 2.134877413310794e-08,
  "泚": 2.134877413310794e-08,
  "齣": 2.134877413310794e-08,
  "藴": 2.134877413310794e-08,
  "蘇": 2.134877413310794e-08,
  "搛": 2.134877413310794e-08,
  "慉": 2.134877413310794e-08,
  "畑": 2.134877413310794e-08,
  "苴": 2.134877413310794e-08,
  "閻": 2.134877413310794e-08,
  "嗐": 2.134877413310794e-08,
  "島": 2.134877413310794e-08,
  "缶": 2.134877413310794e-08,
  "達": 2.134877413310794e-08,
  "藝": 2.134877413310794e-08,
  "虛": 2.134877413310794e-08,
  "铼": 2.134877413310794e-08,
  "沂": 2.134877413310794e-08,
  "枰": 2.134877413310794e-08,
  "镧": 2.134877413310794e-08,
  "跬": 2.134877413310794e-08,
  "枥": 2.134877413310794e-08,
  "鲳": 2.134877413310794e-08,
  "芷": 2.134877413310794e-08,
  "鱈": 2.134877413310794e-08,
  "镮": 2.134877413310794e-08,
  "侪": 2.134877413310794e-08,
  "邁": 2.134877413310794e-08,
  "椐": 2.134877413310794e-08,
  "稲": 2.134877413310794e-08,
  "姛": 2.134877413310794e-08,
  "飆": 2.134877413310794e-08,
  "煫": 2.134877413310794e-08,
  "爀": 2.134877413310794e-08,
  "駝": 2.134877413310794e-08,
  "藥": 2.134877413310794e-08,
  "團": 2.134877413310794e-08,
  "谪": 2.134877413310794e-08,
  "镄": 2.134877413310794e-08,
  "苡": 2.134877413310794e-08,
  "莠": 2.134877413310794e-08,
  "钫": 2.134877413310794e-08,
  "費": 2.134877413310794e-08,
  "豐": 2.134877413310794e-08,
  "囗": 2.134877413310794e-08,
  "灘": 2.134877413310794e-08,
  "蠓": 2.134877413310794e-08,
  "颉": 2.134877413310794e-08,
  "蚍": 2.134877413310794e-08,
  "茏": 2.134877413310794e-08,
  "磞": 2.134877413310794e-08,
  "蔢": 2.134877413310794e-08,
  "冚": 2.134877413310794e-08,
  "塊": 2.134877413310794e-08,
  "涼": 2.134877413310794e-08,
  "苎": 2.134877413310794e-08,
  "擢": 2.134877413310794e-08,
  "赧": 2.134877413310794e-08,
  "滦": 2.134877413310794e-08,
  "膑": 2.134877413310794e-08,
  "鹄": 2.134877413310794e-08,
  "桠": 2.134877413310794e-08,
  "氣": 2.134877413310794e-08,
  "驗": 2.134877413310794e-08,
  "陟": 2.134877413310794e-08,
  "愐": 2.134877413310794e-08,
  "搾": 2.134877413310794e-08,
  "裡": 2.134877413310794e-08,
  "蹺": 2.134877413310794e-08,
  "鶘": 2.134877413310794e-08,
  "箬": 2.134877413310794e-08,
  "忄": 2.134877413310794e-08,
  "畳": 2.134877413310794e-08,
  "広": 2.134877413310794e-08,
  "瘈": 2.134877413310794e-08,
  "谏": 2.134877413310794e-08,
  "鉛": 2.134877413310794e-08,
  "穫": 2.134877413310794e-08,
  "冇": 2.134877413310794e-08,
  "縮": 2.134877413310794e-08,
  "俣": 2.134877413310794e-08,
  "骯": 2.134877413310794e-08,
  "跡": 2.134877413310794e-08,
  "嬅": 2.134877413310794e-08,
  "虧": 2.134877413310794e-08,
  "姮": 2.134877413310794e-08,
  "躍": 2.134877413310794e-08,
  "睜": 2.134877413310794e-08,
  "裎": 2.134877413310794e-08,
  "筯": 2.134877413310794e-08,
  "旽": 2.134877413310794e-08,
  "钜": 2.134877413310794e-08,
  "繫": 2.134877413310794e-08,
  "洌": 2.134877413310794e-08,
  "鈞": 2.134877413310794e-08,
  "種": 2.134877413310794e-08,
  "髙": 2.134877413310794e-08,
  "筘": 2.134877413310794e-08,
  "裥": 2.134877413310794e-08,
  "汍": 2.134877413310794e-08
}
