# Supplementary material for: Optimizing the Learning Order of Chinese Characters Using a Novel Topological Sort Algorithm
Source: PLoS One. 2016 Oct 5;11(10):e0163623. doi: 10.1371/journal.pone.0163623 (PMC5051716; doi:10.1371/journal.pone.0163623)
Supplement: S1 File — S1_File.zip is a zipped file containing input data (usage frequencies, decompositions, stroke numbers, target word lists) and final character and word orders. A README within the file contains information on the origin of the input data and guidance on use of the output orders. (ZIP) [file pone.0163623.s001.zip › DATA_FILE/heisig_decomp.json]

{
  "一": [],
  "二": [
    "一"
  ],
  "三": [
    "二",
    "一"
  ],
  "四": [],
  "五": [],
  "六": [
    "animal-legs",
    "亠"
  ],
  "七": [],
  "八": [],
  "九": [],
  "十": [],
  "口": [],
  "日": [],
  "月": [],
  "田": [],
  "目": [],
  "罒": [
    "目"
  ],
  "古": [
    "口",
    "十"
  ],
  "胡": [
    "古",
    "月"
  ],
  "叶": [
    "口",
    "十"
  ],
  "吾": [
    "口",
    "五"
  ],
  "朋": [
    "月"
  ],
  "明": [
    "日",
    "月"
  ],
  "品": [
    "口"
  ],
  "晶": [
    "日"
  ],
  "昌": [
    "日"
  ],
  "唱": [
    "口",
    "日"
  ],
  "早": [
    "日",
    "十"
  ],
  "旭": [
    "日",
    "九"
  ],
  "世": [
    "十"
  ],
  "胃": [
    "田",
    "月"
  ],
  "旦": [
    "日",
    "一"
  ],
  "凹": [],
  "凸": [],
  "丶": [],
  "丿": [
    "丶"
  ],
  "丨": [],
  "自": [
    "目",
    "丶"
  ],
  "白": [
    "丶",
    "日"
  ],
  "百": [
    "白",
    "一"
  ],
  "皂": [
    "白",
    "七"
  ],
  "旧": [
    "日",
    "丨"
  ],
  "中": [
    "口",
    "丨"
  ],
  "千": [
    "丿",
    "十"
  ],
  "舌": [
    "口",
    "千"
  ],
  "升": [
    "千",
    "十"
  ],
  "丸": [
    "丶",
    "九"
  ],
  "卜": [
    "丶",
    "丨"
  ],
  "占": [
    "口",
    "卜"
  ],
  "上": [
    "卜",
    "一"
  ],
  "下": [
    "卜",
    "一"
  ],
  "卡": [
    "下",
    "上"
  ],
  "卓": [
    "早",
    "卜"
  ],
  "mist": [
    "早",
    "十"
  ],
  "朝": [
    "mist",
    "月"
  ],
  "嘲": [
    "口",
    "朝"
  ],
  "animal-legs": [],
  "勹": [],
  "𠂊": [
    "勹"
  ],
  "丷": [],
  "只": [
    "目",
    "animal-legs"
  ],
  "贝": [],
  "贴": [
    "占",
    "贝"
  ],
  "贞": [
    "贝",
    "卜"
  ],
  "员": [
    "口",
    "贝"
  ],
  "儿": [],
  "几": [],
  "⺇": [
    "几"
  ],
  "见": [
    "贝"
  ],
  "元": [
    "儿",
    "二"
  ],
  "页": [
    "丶",
    "贝",
    "一"
  ],
  "顽": [
    "页",
    "元"
  ],
  "凡": [
    "几",
    "丶"
  ],
  "肌": [
    "几",
    "月"
  ],
  "负": [
    "贝",
    "𠂊"
  ],
  "万": [
    "勹",
    "一"
  ],
  "匀": [
    "勹",
    "二"
  ],
  "句": [
    "口",
    "勹"
  ],
  "旬": [
    "日",
    "勹"
  ],
  "勺": [
    "丶",
    "勹"
  ],
  "的": [
    "勺",
    "白"
  ],
  "首": [
    "丷",
    "自",
    "一"
  ],
  "直": [
    "目",
    "十"
  ],
  "置": [
    "罒",
    "直"
  ],
  "tool": [],
  "具": [
    "目",
    "tool"
  ],
  "真": [
    "具",
    "十"
  ],
  "𠂇": [],
  "工": [],
  "左": [
    "𠂇",
    "工"
  ],
  "右": [
    "口",
    "𠂇"
  ],
  "有": [
    "𠂇",
    "月"
  ],
  "贿": [
    "有",
    "贝"
  ],
  "贡": [
    "贝",
    "工"
  ],
  "项": [
    "页",
    "工"
  ],
  "刀": [],
  "刂": [
    "刀"
  ],
  "刃": [
    "刀",
    "丶"
  ],
  "切": [
    "刀",
    "七"
  ],
  "召": [
    "口",
    "刀"
  ],
  "昭": [
    "日",
    "召"
  ],
  "则": [
    "刂",
    "贝"
  ],
  "畐": [
    "口",
    "田",
    "一"
  ],
  "副": [
    "畐",
    "刂"
  ],
  "丁": [],
  "thumbtack": [
    "丁"
  ],
  "叮": [
    "口",
    "丁"
  ],
  "可": [
    "口",
    "丁"
  ],
  "哥": [
    "可"
  ],
  "顶": [
    "丁",
    "页"
  ],
  "乙": [],
  "乚": [
    "乙"
  ],
  "𠃊": [
    "乙"
  ],
  "飞": [
    "丶",
    "乙"
  ],
  "子": [],
  "孔": [
    "子",
    "乚"
  ],
  "吼": [
    "口",
    "孔"
  ],
  "乱": [
    "乚",
    "舌"
  ],
  "了": [],
  "女": [],
  "好": [
    "子",
    "女"
  ],
  "如": [
    "口",
    "女"
  ],
  "母": [],
  "贯": [
    "母",
    "贝"
  ],
  "兄": [
    "口",
    "儿"
  ],
  "克": [
    "兄",
    "十"
  ],
  "小": [],
  "⺌": [
    "小"
  ],
  "少": [
    "小",
    "丿"
  ],
  "few": [
    "少"
  ],
  "吵": [
    "口",
    "少"
  ],
  "孙": [
    "子",
    "小"
  ],
  "大": [],
  "尖": [
    "大",
    "小"
  ],
  "夕": [],
  "多": [
    "夕"
  ],
  "够": [
    "句",
    "多"
  ],
  "外": [
    "夕",
    "卜"
  ],
  "名": [
    "口",
    "夕"
  ],
  "罗": [
    "罒",
    "夕"
  ],
  "厂": [],
  "厅": [
    "丁",
    "厂"
  ],
  "厉": [
    "万",
    "厂"
  ],
  "厚": [
    "子",
    "厂",
    "日"
  ],
  "石": [
    "口",
    "厂"
  ],
  "砂": [
    "少",
    "石"
  ],
  "妙": [
    "少",
    "女"
  ],
  "肖": [
    "⺌",
    "月"
  ],
  "削": [
    "肖",
    "刂"
  ],
  "光": [
    "⺌",
    "儿"
  ],
  "太": [
    "大",
    "丶"
  ],
  "省": [
    "目",
    "少"
  ],
  "奇": [
    "大",
    "可"
  ],
  "川": [],
  "州": [
    "川",
    "丶"
  ],
  "顺": [
    "川",
    "页"
  ],
  "水": [],
  "snowflake": [
    "水"
  ],
  "氵": [
    "水"
  ],
  "永": [
    "水",
    "丶"
  ],
  "脉": [
    "永",
    "月"
  ],
  "求": [
    "snowflake",
    "丶",
    "一"
  ],
  "泉": [
    "水",
    "白"
  ],
  "原": [
    "厂",
    "小",
    "白"
  ],
  "泳": [
    "氵",
    "永"
  ],
  "洲": [
    "氵",
    "州"
  ],
  "沼": [
    "氵",
    "召"
  ],
  "沙": [
    "氵",
    "少"
  ],
  "江": [
    "氵",
    "工"
  ],
  "汁": [
    "氵",
    "十"
  ],
  "潮": [
    "氵",
    "朝"
  ],
  "源": [
    "氵",
    "原"
  ],
  "活": [
    "氵",
    "舌"
  ],
  "消": [
    "氵",
    "肖"
  ],
  "河": [
    "氵",
    "可"
  ],
  "鱼": [
    "田",
    "𠂊",
    "一"
  ],
  "渔": [
    "氵",
    "鱼"
  ],
  "湖": [
    "氵",
    "胡"
  ],
  "测": [
    "则",
    "氵"
  ],
  "土": [],
  "均": [
    "土",
    "匀"
  ],
  "肚": [
    "土",
    "月"
  ],
  "尘": [
    "土",
    "小"
  ],
  "填": [
    "土",
    "真"
  ],
  "吐": [
    "口",
    "土"
  ],
  "压": [
    "土",
    "厂",
    "丶"
  ],
  "圭": [
    "土"
  ],
  "哇": [
    "口",
    "圭"
  ],
  "寸": [
    "丶",
    "十"
  ],
  "封": [
    "寸",
    "圭"
  ],
  "时": [
    "寸",
    "日"
  ],
  "寺": [
    "寸",
    "土"
  ],
  "火": [],
  "灬": [
    "火"
  ],
  "灭": [
    "火",
    "一"
  ],
  "灰": [
    "𠂇",
    "火"
  ],
  "烦": [
    "页",
    "火"
  ],
  "炎": [
    "火"
  ],
  "淡": [
    "氵",
    "炎"
  ],
  "灯": [
    "丁",
    "火"
  ],
  "点": [
    "灬",
    "占"
  ],
  "照": [
    "昭",
    "灬"
  ],
  "里": [
    "土",
    "田"
  ],
  "量": [
    "里",
    "旦"
  ],
  "埋": [
    "里",
    "土"
  ],
  "黑": [
    "灬",
    "丷",
    "里"
  ],
  "墨": [
    "土",
    "黑"
  ],
  "⼌": [],
  "冒": [
    "目",
    "冂",
    "二"
  ],
  "同": [
    "口",
    "冂",
    "一"
  ],
  "洞": [
    "氵",
    "同"
  ],
  "丽": [
    "丶",
    "冂",
    "一"
  ],
  "向": [
    "口",
    "丶",
    "冂"
  ],
  "响": [
    "口",
    "向"
  ],
  "尚": [
    "冂",
    "⺌",
    "口"
  ],
  "宀": [],
  "字": [
    "子",
    "宀"
  ],
  "守": [
    "宀",
    "寸"
  ],
  "完": [
    "宀",
    "元"
  ],
  "灾": [
    "宀",
    "火"
  ],
  "宣": [
    "宀",
    "旦",
    "一"
  ],
  "宵": [
    "宀",
    "肖"
  ],
  "安": [
    "宀",
    "女"
  ],
  "宴": [
    "宀",
    "日",
    "女"
  ],
  "寄": [
    "宀",
    "奇"
  ],
  "富": [
    "宀",
    "畐"
  ],
  "贮": [
    "宀",
    "贝",
    "一"
  ],
  "木": [],
  "pole": [
    "木"
  ],
  "林": [
    "木"
  ],
  "森": [
    "木"
  ],
  "梦": [
    "夕",
    "林"
  ],
  "机": [
    "几",
    "木"
  ],
  "植": [
    "直",
    "木"
  ],
  "杏": [
    "口",
    "木"
  ],
  "呆": [
    "口",
    "木"
  ],
  "枯": [
    "古",
    "木"
  ],
  "村": [
    "寸",
    "木"
  ],
  "相": [
    "目",
    "木"
  ],
  "本": [
    "木",
    "一"
  ],
  "案": [
    "宀",
    "女",
    "木"
  ],
  "未": [
    "木",
    "一"
  ],
  "末": [
    "木",
    "一"
  ],
  "沫": [
    "氵",
    "末"
  ],
  "味": [
    "口",
    "未"
  ],
  "妹": [
    "未",
    "女"
  ],
  "查": [
    "旦",
    "木"
  ],
  "渣": [
    "氵",
    "查"
  ],
  "染": [
    "氵",
    "九",
    "木"
  ],
  "李": [
    "子",
    "木"
  ],
  "桌": [
    "木",
    "日",
    "卜"
  ],
  "杂": [
    "pole",
    "九"
  ],
  "艹": [],
  "若": [
    "艹",
    "右"
  ],
  "草": [
    "艹",
    "早"
  ],
  "艺": [
    "艹",
    "乙"
  ],
  "苦": [
    "艹",
    "古"
  ],
  "宽": [
    "宀",
    "艹",
    "见"
  ],
  "莫": [
    "大",
    "日",
    "艹"
  ],
  "模": [
    "莫",
    "木"
  ],
  "漠": [
    "氵",
    "莫"
  ],
  "墓": [
    "土",
    "莫"
  ],
  "苗": [
    "艹",
    "田"
  ],
  "瞄": [
    "目",
    "苗"
  ],
  "兆": [],
  "丬": [
    "兆"
  ],
  "桃": [
    "兆",
    "木"
  ],
  "犬": [
    "大",
    "丶"
  ],
  "犭": [
    "犬"
  ],
  "尤": [
    "犬",
    "儿"
  ],
  "厌": [
    "厂",
    "犬"
  ],
  "状": [
    "丬",
    "犬"
  ],
  "妆": [
    "丬",
    "女"
  ],
  "将": [
    "丬",
    "夕",
    "寸"
  ],
  "获": [
    "艹",
    "犭",
    "犬"
  ],
  "默": [
    "犬",
    "黑"
  ],
  "然": [
    "夕",
    "丶",
    "灬",
    "犬"
  ],
  "chatterbox": [
    "口"
  ],
  "哭": [
    "chatterbox",
    "犬"
  ],
  "器": [
    "口",
    "犬"
  ],
  "臭": [
    "自",
    "犬"
  ],
  "狗": [
    "句",
    "犭"
  ],
  "牛": [],
  "特": [
    "寺",
    "牛"
  ],
  "告": [
    "口",
    "牛"
  ],
  "浩": [
    "氵",
    "告"
  ],
  "先": [
    "牛",
    "儿"
  ],
  "洗": [
    "氵",
    "先"
  ],
  "umbrella": [],
  "个": [
    "丨",
    "umbrella"
  ],
  "crutches": [],
  "介": [
    "umbrella",
    "crutches"
  ],
  "界": [
    "介",
    "田"
  ],
  "茶": [
    "艹",
    "pole",
    "umbrella"
  ],
  "meeting": [
    "umbrella",
    "一"
  ],
  "合": [
    "口",
    "meeting"
  ],
  "哈": [
    "口",
    "合"
  ],
  "塔": [
    "艹",
    "土",
    "合"
  ],
  "王": [],
  "玉": [
    "丶",
    "王"
  ],
  "宝": [
    "宀",
    "玉"
  ],
  "球": [
    "求",
    "王"
  ],
  "现": [
    "见",
    "王"
  ],
  "玩": [
    "王",
    "元"
  ],
  "狂": [
    "犭",
    "王"
  ],
  "皇": [
    "白",
    "王"
  ],
  "煌": [
    "皇",
    "火"
  ],
  "呈": [
    "口",
    "王"
  ],
  "全": [
    "umbrella",
    "王"
  ],
  "理": [
    "里",
    "王"
  ],
  "主": [
    "丶",
    "王"
  ],
  "注": [
    "氵",
    "主"
  ],
  "金": [
    "丶",
    "umbrella",
    "王"
  ],
  "钅": [
    "金"
  ],
  "钟": [
    "中",
    "钅"
  ],
  "铜": [
    "钅",
    "同"
  ],
  "钓": [
    "勺",
    "钅"
  ],
  "针": [
    "钅",
    "十"
  ],
  "钉": [
    "丁",
    "钅"
  ],
  "铭": [
    "钅",
    "名"
  ],
  "镇": [
    "钅",
    "真"
  ],
  "辶": [],
  "道": [
    "首",
    "辶"
  ],
  "达": [
    "大",
    "辶"
  ],
  "远": [
    "辶",
    "元"
  ],
  "适": [
    "辶",
    "舌"
  ],
  "过": [
    "寸",
    "辶"
  ],
  "迈": [
    "万",
    "辶"
  ],
  "迅": [
    "乙",
    "辶",
    "十"
  ],
  "造": [
    "告",
    "辶"
  ],
  "逃": [
    "兆",
    "辶"
  ],
  "巡": [
    "川",
    "辶"
  ],
  "选": [
    "先",
    "辶"
  ],
  "逊": [
    "孙",
    "辶"
  ],
  "逛": [
    "狂",
    "辶"
  ],
  "车": [],
  "连": [
    "辶",
    "车"
  ],
  "莲": [
    "艹",
    "连"
  ],
  "刖": [
    "刂",
    "月"
  ],
  "前": [
    "刖",
    "丷",
    "一"
  ],
  "剪": [
    "刀",
    "前"
  ],
  "俞": [
    "刖",
    "meeting"
  ],
  "输": [
    "俞",
    "车"
  ],
  "逾": [
    "俞",
    "辶"
  ],
  "夂": [],
  "条": [
    "pole",
    "夂"
  ],
  "处": [
    "夂",
    "卜"
  ],
  "各": [
    "口",
    "夂"
  ],
  "格": [
    "各",
    "木"
  ],
  "略": [
    "各",
    "田"
  ],
  "客": [
    "各",
    "宀"
  ],
  "额": [
    "页",
    "客"
  ],
  "夏": [
    "夂",
    "自",
    "一"
  ],
  "洛": [
    "各",
    "氵"
  ],
  "落": [
    "艹",
    "洛"
  ],
  "备": [
    "田",
    "夂"
  ],
  "冖": [],
  "冗": [
    "几",
    "冖"
  ],
  "沉": [
    "氵",
    "冗"
  ],
  "军": [
    "车",
    "冖"
  ],
  "辉": [
    "军",
    "光"
  ],
  "冠": [
    "寸",
    "冖",
    "元"
  ],
  "亠": [],
  "亢": [
    "几",
    "亠"
  ],
  "坑": [
    "土",
    "亢"
  ],
  "亩": [
    "田",
    "亠"
  ],
  "高": [
    "口",
    "亠",
    "⼌"
  ],
  "tall": [
    "高"
  ],
  "tiara": [
    "高"
  ],
  "享": [
    "子",
    "tall"
  ],
  "熟": [
    "享",
    "丸",
    "灬"
  ],
  "亭": [
    "丁",
    "tiara"
  ],
  "亮": [
    "几",
    "tiara"
  ],
  "京": [
    "tall",
    "小"
  ],
  "景": [
    "日",
    "京"
  ],
  "就": [
    "尤",
    "京"
  ],
  "lidded-crock": [],
  "周": [
    "lidded-crock",
    "冂"
  ],
  "士": [
    "十",
    "一"
  ],
  "吉": [
    "口",
    "士"
  ],
  "壮": [
    "丬",
    "士"
  ],
  "schoolhouse": [],
  "学": [
    "子",
    "schoolhouse"
  ],
  "觉": [
    "见",
    "schoolhouse"
  ],
  "攵": [],
  "攻": [
    "攵",
    "工"
  ],
  "敌": [
    "攵",
    "舌"
  ],
  "败": [
    "攵",
    "贝"
  ],
  "故": [
    "古",
    "攵"
  ],
  "救": [
    "攵",
    "求"
  ],
  "敬": [
    "句",
    "攵",
    "艹"
  ],
  "敞": [
    "尚",
    "攵"
  ],
  "言": [
    "口",
    "亠",
    "二"
  ],
  "讠": [
    "言"
  ],
  "警": [
    "言",
    "敬"
  ],
  "计": [
    "讠",
    "十"
  ],
  "让": [
    "讠",
    "上"
  ],
  "狱": [
    "讠",
    "犭",
    "犬"
  ],
  "讨": [
    "寸",
    "讠"
  ],
  "训": [
    "川",
    "讠"
  ],
  "识": [
    "只",
    "讠"
  ],
  "话": [
    "讠",
    "舌"
  ],
  "诗": [
    "寺",
    "讠"
  ],
  "语": [
    "讠",
    "吾"
  ],
  "调": [
    "周",
    "讠"
  ],
  "谈": [
    "炎",
    "讠"
  ],
  "弋": [],
  "式": [
    "弋",
    "工"
  ],
  "试": [
    "讠",
    "式"
  ],
  "戈": [
    "弋"
  ],
  "战": [
    "戈",
    "占"
  ],
  "划": [
    "刂",
    "戈"
  ],
  "或": [
    "口",
    "戈",
    "一"
  ],
  "贼": [
    "戈",
    "贝",
    "十"
  ],
  "𢦏": [
    "土",
    "戈"
  ],
  "载": [
    "𢦏",
    "车"
  ],
  "戊": [
    "戈"
  ],
  "茂": [
    "戊",
    "艹"
  ],
  "成": [
    "戊",
    "刀"
  ],
  "城": [
    "成",
    "土"
  ],
  "诚": [
    "讠",
    "成"
  ],
  "戌": [
    "戊",
    "一"
  ],
  "威": [
    "戌",
    "女"
  ],
  "咸": [
    "口",
    "戌"
  ],
  "戋": [
    "戈"
  ],
  "钱": [
    "戋",
    "钅"
  ],
  "浅": [
    "氵",
    "戋"
  ],
  "贱": [
    "戋",
    "贝"
  ],
  "尧": [
    "戈",
    "儿",
    "一"
  ],
  "烧": [
    "尧",
    "火"
  ],
  "晓": [
    "尧",
    "日"
  ],
  "止": [],
  "trail-of-footprints": [
    "止"
  ],
  "步": [
    "止",
    "few"
  ],
  "涉": [
    "氵",
    "步"
  ],
  "频": [
    "页",
    "步"
  ],
  "肯": [
    "止",
    "月"
  ],
  "企": [
    "止",
    "umbrella"
  ],
  "武": [
    "止",
    "弋",
    "一"
  ],
  "赋": [
    "武",
    "贝"
  ],
  "正": [
    "止",
    "一"
  ],
  "证": [
    "正",
    "讠"
  ],
  "政": [
    "正",
    "攵"
  ],
  "mending": [
    "正"
  ],
  "定": [
    "宀",
    "mending"
  ],
  "走": [
    "土",
    "mending"
  ],
  "超": [
    "走",
    "召"
  ],
  "越": [
    "戊",
    "走"
  ],
  "是": [
    "日",
    "mending"
  ],
  "题": [
    "页",
    "是"
  ],
  "廴": [],
  "延": [
    "止",
    "丿",
    "廴"
  ],
  "诞": [
    "讠",
    "延"
  ],
  "聿": [],
  "建": [
    "聿",
    "廴"
  ],
  "疋": [
    "mending"
  ],
  "楚": [
    "疋",
    "林"
  ],
  "衣": [],
  "bandana": [
    "衣"
  ],
  "hat-and-scarf": [
    "衣"
  ],
  "scarf": [
    "衣"
  ],
  "衤": [
    "衣"
  ],
  "裁": [
    "𢦏",
    "衣"
  ],
  "装": [
    "壮",
    "衣"
  ],
  "哀": [
    "口",
    "hat-and-scarf"
  ],
  "袁": [
    "lidded-crock",
    "scarf"
  ],
  "初": [
    "刀",
    "衤"
  ],
  "补": [
    "衤",
    "卜"
  ],
  "衬": [
    "寸",
    "衤"
  ],
  "农": [
    "scarf",
    "冖"
  ],
  "浓": [
    "氵",
    "农"
  ],
  "巾": [],
  "帅": [
    "刂",
    "巾"
  ],
  "师": [
    "巾",
    "刂",
    "一"
  ],
  "狮": [
    "犭",
    "师"
  ],
  "布": [
    "𠂇",
    "巾"
  ],
  "帜": [
    "只",
    "巾"
  ],
  "帽": [
    "冒",
    "巾"
  ],
  "幕": [
    "莫",
    "巾"
  ],
  "帛": [
    "白",
    "巾"
  ],
  "棉": [
    "帛",
    "木"
  ],
  "市": [
    "亠",
    "巾"
  ],
  "肺": [
    "市",
    "月"
  ],
  "apron": [
    "巾",
    "冖"
  ],
  "带": [
    "apron",
    "小",
    "一"
  ],
  "滞": [
    "氵",
    "带"
  ],
  "冂": [],
  "朿": [
    "冂"
  ],
  "刺": [
    "朿",
    "刂"
  ],
  "制": [
    "刂",
    "冂",
    "牛"
  ],
  "雨": [
    "冂"
  ],
  "雷": [
    "雨",
    "田"
  ],
  "霜": [
    "雨",
    "相"
  ],
  "云": [],
  "运": [
    "云",
    "辶"
  ],
  "冫": [],
  "冰": [
    "水",
    "冫"
  ],
  "况": [
    "冫",
    "兄"
  ],
  "冲": [
    "中",
    "冫"
  ],
  "减": [
    "冫",
    "咸"
  ],
  "凉": [
    "京",
    "冫"
  ],
  "冬": [
    "夂",
    "冫"
  ],
  "天": [
    "大",
    "一"
  ],
  "吴": [
    "口",
    "天"
  ],
  "娱": [
    "女",
    "吴"
  ],
  "误": [
    "讠",
    "吴"
  ],
  "夭": [
    "大",
    "丿"
  ],
  "乔": [
    "夭",
    "crutches"
  ],
  "桥": [
    "乔",
    "木"
  ],
  "娇": [
    "乔",
    "女"
  ],
  "立": [],
  "泣": [
    "氵",
    "立"
  ],
  "站": [
    "占",
    "立"
  ],
  "章": [
    "立",
    "早"
  ],
  "竞": [
    "立",
    "兄"
  ],
  "帝": [
    "apron",
    "立"
  ],
  "童": [
    "里",
    "立"
  ],
  "商": [
    "口",
    "八",
    "冂",
    "立"
  ],
  "啇": [
    "古",
    "冂",
    "立"
  ],
  "滴": [
    "氵",
    "啇"
  ],
  "匕": [],
  "北": [
    "匕"
  ],
  "背": [
    "月",
    "北"
  ],
  "比": [
    "匕"
  ],
  "昆": [
    "日",
    "比"
  ],
  "混": [
    "昆",
    "氵"
  ],
  "皆": [
    "比",
    "白"
  ],
  "此": [
    "止",
    "匕"
  ],
  "些": [
    "二",
    "此"
  ],
  "它": [
    "宀",
    "匕"
  ],
  "旨": [
    "日",
    "匕"
  ],
  "脂": [
    "月",
    "旨"
  ],
  "仑": [
    "匕",
    "umbrella"
  ],
  "论": [
    "讠",
    "仑"
  ],
  "轮": [
    "仑",
    "车"
  ],
  "𠂉": [],
  "每": [
    "𠂉",
    "母"
  ],
  "梅": [
    "每",
    "木"
  ],
  "海": [
    "氵",
    "每"
  ],
  "乞": [
    "𠂉",
    "乙"
  ],
  "吃": [
    "口",
    "乞"
  ],
  "复": [
    "𠂉",
    "日",
    "夂"
  ],
  "腹": [
    "复",
    "月"
  ],
  "欠": [],
  "吹": [
    "口",
    "欠"
  ],
  "歌": [
    "哥",
    "欠"
  ],
  "软": [
    "车",
    "欠"
  ],
  "次": [
    "冫",
    "欠"
  ],
  "资": [
    "次",
    "贝"
  ],
  "姿": [
    "次",
    "女"
  ],
  "咨": [
    "口",
    "次"
  ],
  "咅": [
    "口",
    "立"
  ],
  "赔": [
    "咅",
    "贝"
  ],
  "培": [
    "咅",
    "土"
  ],
  "音": [
    "日",
    "立"
  ],
  "暗": [
    "日",
    "音"
  ],
  "韵": [
    "音",
    "匀"
  ],
  "竟": [
    "音",
    "儿"
  ],
  "镜": [
    "钅",
    "竟"
  ],
  "境": [
    "土",
    "竟"
  ],
  "亡": [
    "亠",
    "𠃊"
  ],
  "盲": [
    "目",
    "亡"
  ],
  "妄": [
    "亡",
    "女"
  ],
  "望": [
    "王",
    "亡",
    "月"
  ],
  "方": [
    "刀",
    "亠"
  ],
  "妨": [
    "方",
    "女"
  ],
  "放": [
    "方",
    "攵"
  ],
  "激": [
    "氵",
    "方",
    "攵",
    "白"
  ],
  "旁": [
    "方",
    "立",
    "冖"
  ],
  "兑": [
    "口",
    "丷",
    "儿"
  ],
  "脱": [
    "兑",
    "月"
  ],
  "说": [
    "兑",
    "讠"
  ],
  "曾": [
    "田",
    "日",
    "丷"
  ],
  "增": [
    "曾",
    "土"
  ],
  "赠": [
    "曾",
    "贝"
  ],
  "也": [
    "乚"
  ],
  "她": [
    "也",
    "女"
  ],
  "地": [
    "也",
    "土"
  ],
  "池": [
    "氵",
    "也"
  ],
  "虫": [],
  "虾": [
    "虫",
    "下"
  ],
  "独": [
    "犭",
    "虫"
  ],
  "虽": [
    "口",
    "虫"
  ],
  "蛇": [
    "它",
    "虫"
  ],
  "蛋": [
    "疋",
    "虫"
  ],
  "己": [],
  "起": [
    "己",
    "走"
  ],
  "改": [
    "己",
    "攵"
  ],
  "记": [
    "讠",
    "己"
  ],
  "已": [],
  "巳": [
    "已"
  ],
  "包": [
    "巳",
    "勹"
  ],
  "泡": [
    "氵",
    "包"
  ],
  "导": [
    "寸",
    "巳"
  ],
  "顾": [
    "页",
    "厂",
    "巳"
  ],
  "豕": [],
  "逐": [
    "豕",
    "辶"
  ],
  "家": [
    "宀",
    "豕"
  ],
  "piglets": [],
  "场": [
    "土",
    "piglets"
  ],
  "汤": [
    "氵",
    "piglets"
  ],
  "羊": [],
  "美": [
    "大",
    "羊"
  ],
  "洋": [
    "氵",
    "羊"
  ],
  "鲜": [
    "羊",
    "鱼"
  ],
  "样": [
    "羊",
    "木"
  ],
  "兰": [
    "三",
    "丷"
  ],
  "烂": [
    "兰",
    "火"
  ],
  "⺶": [
    "羊"
  ],
  "差": [
    "工",
    "⺶"
  ],
  "着": [
    "目",
    "⺶"
  ],
  "养": [
    "介",
    "⺶"
  ],
  "隹": [],
  "集": [
    "隹",
    "木"
  ],
  "准": [
    "隹",
    "冫"
  ],
  "谁": [
    "讠",
    "隹"
  ],
  "售": [
    "口",
    "隹"
  ],
  "午": [],
  "许": [
    "讠",
    "午"
  ],
  "羽": [],
  "习": [
    "羽"
  ],
  "翔": [
    "羽",
    "⺶"
  ],
  "囗": [],
  "困": [
    "木",
    "囗"
  ],
  "固": [
    "古",
    "囗"
  ],
  "国": [
    "玉",
    "囗"
  ],
  "圆": [
    "员",
    "囗"
  ],
  "因": [
    "大",
    "囗"
  ],
  "烟": [
    "因",
    "火"
  ],
  "园": [
    "囗",
    "元"
  ],
  "回": [
    "口",
    "囗"
  ],
  "图": [
    "冬",
    "囗"
  ],
  "广": [
    "厂",
    "丶"
  ],
  "店": [
    "占",
    "广"
  ],
  "库": [
    "车",
    "广"
  ],
  "裤": [
    "库",
    "衤"
  ],
  "床": [
    "广",
    "木"
  ],
  "麻": [
    "广",
    "林"
  ],
  "庄": [
    "土",
    "广"
  ],
  "心": [],
  "忄": [
    "心"
  ],
  "valentine": [
    "心"
  ],
  "忘": [
    "心",
    "亡"
  ],
  "忍": [
    "心",
    "刃"
  ],
  "总": [
    "心",
    "口",
    "丷"
  ],
  "态": [
    "心",
    "太"
  ],
  "志": [
    "心",
    "士"
  ],
  "思": [
    "心",
    "田"
  ],
  "恩": [
    "心",
    "因"
  ],
  "愿": [
    "心",
    "原"
  ],
  "意": [
    "心",
    "音"
  ],
  "想": [
    "心",
    "相"
  ],
  "息": [
    "心",
    "自"
  ],
  "恐": [
    "心",
    "巩"
  ],
  "感": [
    "心",
    "咸"
  ],
  "憾": [
    "忄",
    "感"
  ],
  "忧": [
    "忄",
    "尤"
  ],
  "惊": [
    "忄",
    "京"
  ],
  "怕": [
    "忄",
    "白"
  ],
  "忙": [
    "忄",
    "亡"
  ],
  "惯": [
    "忄",
    "贯"
  ],
  "必": [
    "心",
    "丿"
  ],
  "手": [],
  "看": [
    "手",
    "目"
  ],
  "摩": [
    "手",
    "麻"
  ],
  "拿": [
    "手",
    "合"
  ],
  "我": [
    "手",
    "戈"
  ],
  "扌": [],
  "抱": [
    "扌",
    "包"
  ],
  "抗": [
    "扌",
    "亢"
  ],
  "批": [
    "扌",
    "比"
  ],
  "招": [
    "扌",
    "召"
  ],
  "打": [
    "丁",
    "扌"
  ],
  "指": [
    "扌",
    "旨"
  ],
  "持": [
    "寺",
    "扌"
  ],
  "担": [
    "扌",
    "旦"
  ],
  "括": [
    "扌",
    "舌"
  ],
  "提": [
    "扌",
    "是"
  ],
  "挥": [
    "军",
    "扌"
  ],
  "推": [
    "隹",
    "扌"
  ],
  "搅": [
    "觉",
    "扌"
  ],
  "执": [
    "丸",
    "扌"
  ],
  "热": [
    "灬",
    "执"
  ],
  "接": [
    "立",
    "扌",
    "女"
  ],
  "挂": [
    "圭",
    "扌"
  ],
  "按": [
    "安",
    "扌"
  ],
  "掉": [
    "卓",
    "扌"
  ],
  "拉": [
    "扌",
    "立"
  ],
  "啦": [
    "口",
    "拉"
  ],
  "找": [
    "戈",
    "扌"
  ],
  "无": [
    "元"
  ],
  "抚": [
    "无",
    "扌"
  ],
  "开": [],
  "丌": [
    "开"
  ],
  "廾": [
    "开"
  ],
  "弄": [
    "廾",
    "王"
  ],
  "异": [
    "廾",
    "巳"
  ],
  "鼻": [
    "丌",
    "田",
    "自"
  ],
  "刑": [
    "开",
    "刂"
  ],
  "型": [
    "刑",
    "土"
  ],
  "才": [],
  "genie-in-the-bottle": [
    "才"
  ],
  "财": [
    "才",
    "贝"
  ],
  "团": [
    "口",
    "才"
  ],
  "存": [
    "子",
    "genie-in-the-bottle"
  ],
  "在": [
    "土",
    "genie-in-the-bottle"
  ],
  "乃": [],
  "奶": [
    "乃",
    "女"
  ],
  "及": [
    "乃"
  ],
  "吸": [
    "口",
    "及"
  ],
  "极": [
    "及",
    "木"
  ],
  "tucked-under-the-arm": [],
  "史": [
    "口",
    "tucked-under-the-arm"
  ],
  "更": [
    "tucked-under-the-arm",
    "日",
    "一"
  ],
  "硬": [
    "石",
    "更"
  ],
  "又": [],
  "圣": [
    "土",
    "又"
  ],
  "友": [
    "𠂇",
    "又"
  ],
  "双": [
    "又"
  ],
  "汉": [
    "氵",
    "又"
  ],
  "戏": [
    "戈",
    "又"
  ],
  "观": [
    "又",
    "见"
  ],
  "欢": [
    "又",
    "欠"
  ],
  "怪": [
    "忄",
    "圣"
  ],
  "对": [
    "寸",
    "又"
  ],
  "树": [
    "对",
    "木"
  ],
  "难": [
    "隹",
    "又"
  ],
  "摊": [
    "难",
    "扌"
  ],
  "殳": [
    "几",
    "又"
  ],
  "投": [
    "殳",
    "扌"
  ],
  "没": [
    "氵",
    "殳"
  ],
  "设": [
    "讠",
    "殳"
  ],
  "股": [
    "殳",
    "月"
  ],
  "支": [
    "又",
    "十"
  ],
  "技": [
    "支",
    "扌"
  ],
  "枝": [
    "支",
    "木"
  ],
  "叔": [
    "小",
    "又",
    "上"
  ],
  "督": [
    "目",
    "叔"
  ],
  "寂": [
    "宀",
    "叔"
  ],
  "𠂆": [],
  "反": [
    "𠂆",
    "又"
  ],
  "板": [
    "反",
    "木"
  ],
  "返": [
    "反",
    "辶"
  ],
  "后": [
    "口",
    "𠂆",
    "一"
  ],
  "质": [
    "𠂆",
    "贝",
    "十"
  ],
  "派": [
    "氵",
    "𠂆",
    "bandana"
  ],
  "乐": [
    "𠂆",
    "pole"
  ],
  "爪": [],
  "抓": [
    "爪",
    "扌"
  ],
  "采": [
    "爪",
    "木"
  ],
  "菜": [
    "艹",
    "采"
  ],
  "birdhouse": [
    "爪",
    "冖"
  ],
  "受": [
    "birdhouse",
    "又"
  ],
  "授": [
    "受",
    "扌"
  ],
  "爱": [
    "友",
    "birdhouse"
  ],
  "厶": [],
  "么": [
    "厶",
    "丿"
  ],
  "雄": [
    "厶",
    "隹",
    "𠂇"
  ],
  "台": [
    "口",
    "厶"
  ],
  "治": [
    "台",
    "氵"
  ],
  "始": [
    "台",
    "女"
  ],
  "去": [
    "厶",
    "土"
  ],
  "法": [
    "氵",
    "去"
  ],
  "wall": [
    "厶",
    "一"
  ],
  "会": [
    "wall",
    "meeting"
  ],
  "至": [
    "土",
    "wall"
  ],
  "室": [
    "宀",
    "至"
  ],
  "到": [
    "至",
    "刂"
  ],
  "互": [
    "wall"
  ],
  "infant": [
    "丶",
    "wall"
  ],
  "充": [
    "infant",
    "儿"
  ],
  "育": [
    "infant",
    "月"
  ],
  "㐬": [
    "川",
    "infant"
  ],
  "流": [
    "氵",
    "㐬"
  ],
  "梳": [
    "木",
    "㐬"
  ],
  "勾": [
    "厶",
    "勹"
  ],
  "购": [
    "勾",
    "贝"
  ],
  "构": [
    "勾",
    "木"
  ],
  "山": [],
  "出": [
    "山"
  ],
  "础": [
    "出",
    "石"
  ],
  "岁": [
    "夕",
    "山"
  ],
  "密": [
    "宀",
    "必",
    "山"
  ],
  "入": [
    "入"
  ],
  "分": [
    "八",
    "刀"
  ],
  "贫": [
    "分",
    "贝"
  ],
  "公": [
    "八",
    "厶"
  ],
  "松": [
    "公",
    "木"
  ],
  "谷": [
    "口",
    "八",
    "umbrella"
  ],
  "浴": [
    "氵",
    "谷"
  ],
  "欲": [
    "谷",
    "欠"
  ],
  "容": [
    "宀",
    "谷"
  ],
  "溶": [
    "氵",
    "容"
  ],
  "outhouse": [
    "口",
    "⺍",
    "冖"
  ],
  "赏": [
    "口",
    "贝",
    "⺍",
    "冖"
  ],
  "党": [
    "口",
    "⺍",
    "儿",
    "冖"
  ],
  "常": [
    "口",
    "巾",
    "⺍",
    "冖"
  ],
  "堂": [
    "口",
    "土",
    "⺍",
    "冖"
  ],
  "皮": [
    "支",
    "丿"
  ],
  "波": [
    "氵",
    "皮"
  ],
  "婆": [
    "波",
    "女"
  ],
  "破": [
    "石",
    "皮"
  ],
  "被": [
    "衣",
    "皮"
  ],
  "歹": [
    "夕",
    "一"
  ],
  "列": [
    "歹",
    "刂"
  ],
  "烈": [
    "列",
    "灬"
  ],
  "死": [
    "歹",
    "匕"
  ],
  "葬": [
    "艹",
    "廾",
    "死"
  ],
  "耳": [],
  "取": [
    "耳",
    "又"
  ],
  "趣": [
    "取",
    "走"
  ],
  "最": [
    "日",
    "取"
  ],
  "职": [
    "只",
    "耳"
  ],
  "敢": [
    "thumbtack",
    "耳",
    "攵"
  ],
  "曼": [
    "罒",
    "日",
    "又"
  ],
  "慢": [
    "忄",
    "曼"
  ],
  "漫": [
    "氵",
    "曼"
  ],
  "夫": [
    "大",
    "一"
  ],
  "规": [
    "夫",
    "见"
  ],
  "替": [
    "日",
    "夫"
  ],
  "失": [
    "夫",
    "丿"
  ],
  "铁": [
    "夫",
    "钅"
  ],
  "臣": [],
  "力": [],
  "边": [
    "力",
    "辶"
  ],
  "势": [
    "力",
    "执"
  ],
  "动": [
    "力",
    "云"
  ],
  "励": [
    "力",
    "厉"
  ],
  "历": [
    "力",
    "厂"
  ],
  "另": [
    "力",
    "口"
  ],
  "别": [
    "另",
    "刂"
  ],
  "拐": [
    "另",
    "扌"
  ],
  "男": [
    "力",
    "田"
  ],
  "功": [
    "力",
    "工"
  ],
  "办": [],
  "协": [
    "办",
    "十"
  ],
  "苏": [
    "艹",
    "办"
  ],
  "为": [
    "力",
    "丶"
  ],
  "奴": [
    "又",
    "女"
  ],
  "努": [
    "力",
    "奴"
  ],
  "加": [
    "力",
    "口"
  ],
  "贺": [
    "加",
    "贝"
  ],
  "架": [
    "加",
    "木"
  ],
  "务": [
    "力",
    "夂"
  ],
  "雾": [
    "雨",
    "务"
  ],
  "行": [
    "亻"
  ],
  "boulevard": [
    "行"
  ],
  "彳": [
    "行"
  ],
  "律": [
    "聿",
    "彳"
  ],
  "得": [
    "寸",
    "彳",
    "旦"
  ],
  "待": [
    "寺",
    "彳"
  ],
  "往": [
    "彳",
    "主"
  ],
  "微": [
    "几",
    "山",
    "攵",
    "彳",
    "一"
  ],
  "街": [
    "boulevard",
    "圭"
  ],
  "10-commandments": [
    "心",
    "罒",
    "十",
    "一"
  ],
  "德": [
    "10-commandments",
    "彳"
  ],
  "禾": [
    "丿",
    "木"
  ],
  "程": [
    "禾",
    "呈"
  ],
  "和": [
    "禾",
    "口"
  ],
  "积": [
    "只",
    "禾"
  ],
  "种": [
    "禾",
    "中"
  ],
  "移": [
    "禾",
    "多"
  ],
  "秋": [
    "禾",
    "火"
  ],
  "愁": [
    "心",
    "秋"
  ],
  "揪": [
    "秋",
    "扌"
  ],
  "利": [
    "禾",
    "刂"
  ],
  "香": [
    "禾",
    "日"
  ],
  "季": [
    "子",
    "禾"
  ],
  "委": [
    "禾",
    "女"
  ],
  "秀": [
    "禾",
    "乃"
  ],
  "透": [
    "辶",
    "秀"
  ],
  "诱": [
    "讠",
    "秀"
  ],
  "米": [],
  "粉": [
    "分",
    "米"
  ],
  "迷": [
    "米",
    "辶"
  ],
  "谜": [
    "讠",
    "迷"
  ],
  "类": [
    "大",
    "米"
  ],
  "来": [
    "米",
    "一"
  ],
  "娄": [
    "米",
    "女"
  ],
  "数": [
    "攵",
    "娄"
  ],
  "楼": [
    "木",
    "娄"
  ],
  "竹": [],
  "笑": [
    "竹",
    "夭"
  ],
  "箱": [
    "相",
    "竹"
  ],
  "等": [
    "寺",
    "竹"
  ],
  "算": [
    "目",
    "廾",
    "竹"
  ],
  "答": [
    "合",
    "竹"
  ],
  "策": [
    "朿",
    "竹"
  ],
  "人": [],
  "亻": [
    "人"
  ],
  "认": [
    "讠",
    "人"
  ],
  "价": [
    "亻",
    "介"
  ],
  "份": [
    "分",
    "亻"
  ],
  "伪": [
    "亻",
    "为"
  ],
  "尔": [
    "小",
    "欠"
  ],
  "你": [
    "亻",
    "尔"
  ],
  "您": [
    "心",
    "你"
  ],
  "称": [
    "禾",
    "尔"
  ],
  "什": [
    "亻",
    "十"
  ],
  "值": [
    "亻",
    "直"
  ],
  "做": [
    "故",
    "亻"
  ],
  "但": [
    "亻",
    "旦"
  ],
  "住": [
    "亻",
    "主"
  ],
  "位": [
    "亻",
    "立"
  ],
  "件": [
    "亻",
    "牛"
  ],
  "仍": [
    "亻",
    "乃"
  ],
  "他": [
    "也",
    "亻"
  ],
  "仅": [
    "亻",
    "又"
  ],
  "休": [
    "亻",
    "木"
  ],
  "体": [
    "亻",
    "本"
  ],
  "信": [
    "言",
    "亻"
  ],
  "依": [
    "亻",
    "衣"
  ],
  "例": [
    "亻",
    "列"
  ],
  "健": [
    "建",
    "亻"
  ],
  "停": [
    "亻",
    "亭"
  ],
  "倒": [
    "亻",
    "到"
  ],
  "仁": [
    "亻",
    "二"
  ],
  "优": [
    "亻",
    "尤"
  ],
  "伤": [
    "力",
    "𠂉",
    "亻"
  ],
  "保": [
    "呆",
    "亻"
  ],
  "堡": [
    "保",
    "土"
  ],
  "付": [
    "寸",
    "亻"
  ],
  "府": [
    "付",
    "广"
  ],
  "俯": [
    "府",
    "亻"
  ],
  "代": [
    "弋",
    "亻"
  ],
  "袋": [
    "代",
    "衣"
  ],
  "化": [
    "亻",
    "匕"
  ],
  "华": [
    "化",
    "十"
  ],
  "哗": [
    "口",
    "华"
  ],
  "花": [
    "艹",
    "化"
  ],
  "货": [
    "化",
    "贝"
  ],
  "何": [
    "亻",
    "可"
  ],
  "便": [
    "亻",
    "更"
  ],
  "丈": [
    "tucked-under-the-arm",
    "十"
  ],
  "使": [
    "口",
    "丈",
    "亻"
  ],
  "久": [
    "𠂉",
    "人"
  ],
  "内": [
    "冂",
    "人"
  ],
  "呐": [
    "口",
    "内"
  ],
  "丙": [
    "内",
    "一"
  ],
  "柄": [
    "丙",
    "木"
  ],
  "肉": [
    "内",
    "人"
  ],
  "腐": [
    "府",
    "肉"
  ],
  "从": [
    "人"
  ],
  "众": [
    "人"
  ],
  "坐": [
    "土",
    "从"
  ],
  "座": [
    "坐",
    "广"
  ],
  "巫": [
    "从",
    "工"
  ],
  "曷": [
    "日",
    "勹",
    "人",
    "𠃊"
  ],
  "喝": [
    "口",
    "曷"
  ],
  "渴": [
    "氵",
    "曷"
  ],
  "壬": [
    "士",
    "丿"
  ],
  "任": [
    "壬",
    "亻"
  ],
  "廷": [
    "壬",
    "廴"
  ],
  "庭": [
    "廷",
    "广"
  ],
  "头": [
    "大",
    "冫"
  ],
  "实": [
    "宀",
    "头"
  ],
  "乛": [],
  "买": [
    "头",
    "乛"
  ],
  "卖": [
    "买",
    "十"
  ],
  "读": [
    "讠",
    "卖"
  ],
  "𠄌": [],
  "以": [
    "丶",
    "𠄌",
    "人"
  ],
  "似": [
    "以",
    "亻"
  ],
  "并": [
    "开",
    "丷"
  ],
  "拼": [
    "并",
    "扌"
  ],
  "吕": [
    "口"
  ],
  "侣": [
    "亻",
    "吕"
  ],
  "greenhouse": [
    "艹",
    "冖"
  ],
  "荣": [
    "greenhouse",
    "木"
  ],
  "劳": [
    "力",
    "greenhouse"
  ],
  "营": [
    "greenhouse",
    "吕"
  ],
  "善": [
    "口",
    "羊"
  ],
  "年": [
    "午"
  ],
  "夜": [
    "亻",
    "夕",
    "丶",
    "亠"
  ],
  "液": [
    "氵",
    "夜"
  ],
  "banner": [],
  "旅": [
    "banner",
    "bandana"
  ],
  "施": [
    "也",
    "banner"
  ],
  "游": [
    "子",
    "氵",
    "banner"
  ],
  "勿": [
    "piglets"
  ],
  "忽": [
    "心",
    "勿"
  ],
  "物": [
    "勿",
    "牛"
  ],
  "易": [
    "勿",
    "日"
  ],
  "赐": [
    "易",
    "贝"
  ],
  "尸": [],
  "尼": [
    "尸",
    "匕"
  ],
  "呢": [
    "口",
    "尼"
  ],
  "泥": [
    "氵",
    "尼"
  ],
  "屋": [
    "至",
    "尸"
  ],
  "握": [
    "屋",
    "扌"
  ],
  "居": [
    "尸",
    "古"
  ],
  "锯": [
    "钅",
    "居"
  ],
  "剧": [
    "刂",
    "居"
  ],
  "据": [
    "扌",
    "居"
  ],
  "层": [
    "尸",
    "云"
  ],
  "局": [
    "句",
    "尸"
  ],
  "尺": [
    "尸"
  ],
  "尽": [
    "尺",
    "冫"
  ],
  "户": [
    "尸",
    "丶"
  ],
  "房": [
    "方",
    "户"
  ],
  "雇": [
    "隹",
    "户"
  ],
  "护": [
    "户",
    "扌"
  ],
  "示": [
    "小",
    "二"
  ],
  "礻": [
    "示"
  ],
  "社": [
    "土",
    "礻"
  ],
  "礼": [
    "乚",
    "礻"
  ],
  "视": [
    "礻",
    "见"
  ],
  "福": [
    "畐",
    "礻"
  ],
  "标": [
    "示",
    "木"
  ],
  "禁": [
    "示",
    "林"
  ],
  "襟": [
    "禁",
    "衣"
  ],
  "宗": [
    "宀",
    "示"
  ],
  "崇": [
    "山",
    "宗"
  ],
  "祭": [
    "示",
    "又",
    "月"
  ],
  "察": [
    "宀",
    "祭"
  ],
  "擦": [
    "察",
    "扌"
  ],
  "由": [
    "田"
  ],
  "抽": [
    "由",
    "扌"
  ],
  "油": [
    "氵",
    "由"
  ],
  "甲": [
    "田"
  ],
  "押": [
    "甲",
    "扌"
  ],
  "申": [
    "日",
    "丨"
  ],
  "伸": [
    "亻",
    "申"
  ],
  "神": [
    "申",
    "礻"
  ],
  "果": [
    "日",
    "木"
  ],
  "课": [
    "讠",
    "果"
  ],
  "颗": [
    "页",
    "果"
  ],
  "斤": [],
  "听": [
    "口",
    "斤"
  ],
  "所": [
    "户",
    "斤"
  ],
  "近": [
    "辶",
    "斤"
  ],
  "斩": [
    "车",
    "斤"
  ],
  "暂": [
    "斩",
    "日"
  ],
  "渐": [
    "氵",
    "斩"
  ],
  "断": [
    "𠃊",
    "米",
    "斤"
  ],
  "折": [
    "扌",
    "斤"
  ],
  "哲": [
    "口",
    "折"
  ],
  "逝": [
    "辶",
    "折"
  ],
  "斥": [
    "丶",
    "斤"
  ],
  "诉": [
    "讠",
    "斤"
  ],
  "乍": [],
  "怎": [
    "心",
    "乍"
  ],
  "昨": [
    "日",
    "乍"
  ],
  "作": [
    "亻",
    "乍"
  ],
  "彐": [],
  "雪": [
    "彐",
    "雨"
  ],
  "灵": [
    "彐",
    "火"
  ],
  "妇": [
    "彐",
    "女"
  ],
  "扫": [
    "彐",
    "扌"
  ],
  "寻": [
    "寸",
    "彐"
  ],
  "急": [
    "心",
    "彐",
    "𠂊"
  ],
  "当": [
    "彐",
    "⺌"
  ],
  "档": [
    "当",
    "木"
  ],
  "录": [
    "snowflake",
    "彐"
  ],
  "碌": [
    "石",
    "录"
  ],
  "肀": [
    "彐"
  ],
  "争": [
    "肀",
    "𠂊"
  ],
  "净": [
    "争",
    "冫"
  ],
  "事": [
    "口",
    "肀",
    "一"
  ],
  "唐": [
    "口",
    "肀",
    "广"
  ],
  "糖": [
    "唐",
    "米"
  ],
  "康": [
    "snowflake",
    "肀",
    "广"
  ],
  "尹": [
    "肀"
  ],
  "伊": [
    "尹",
    "亻"
  ],
  "君": [
    "口",
    "尹"
  ],
  "裙": [
    "君",
    "衣"
  ],
  "群": [
    "羊",
    "君"
  ],
  "而": [],
  "需": [
    "而",
    "雨"
  ],
  "儒": [
    "亻",
    "需"
  ],
  "耑": [
    "而",
    "山"
  ],
  "瑞": [
    "耑",
    "王"
  ],
  "端": [
    "耑",
    "立"
  ],
  "曲": [
    "田"
  ],
  "斗": [
    "冫",
    "十"
  ],
  "料": [
    "斗",
    "米"
  ],
  "科": [
    "斗",
    "禾"
  ],
  "salad": [],
  "昔": [
    "salad",
    "日"
  ],
  "借": [
    "亻",
    "昔"
  ],
  "错": [
    "昔",
    "钅"
  ],
  "散": [
    "salad",
    "攵",
    "月"
  ],
  "撒": [
    "散",
    "扌"
  ],
  "廿": [
    "十"
  ],
  "caverns": [
    "廿",
    "广"
  ],
  "席": [
    "caverns",
    "巾"
  ],
  "度": [
    "caverns",
    "又"
  ],
  "渡": [
    "氵",
    "度"
  ],
  "半": [
    "丷",
    "丨",
    "二"
  ],
  "伴": [
    "半",
    "亻"
  ],
  "胖": [
    "半",
    "月"
  ],
  "判": [
    "半",
    "刂"
  ],
  "quarter": [],
  "眷": [
    "目",
    "quarter"
  ],
  "拳": [
    "手",
    "quarter"
  ],
  "片": [],
  "版": [
    "片",
    "反"
  ],
  "之": [],
  "乏": [
    "之",
    "丿"
  ],
  "眨": [
    "乏",
    "目"
  ],
  "不": [],
  "否": [
    "口",
    "不"
  ],
  "坏": [
    "土",
    "不"
  ],
  "环": [
    "王",
    "不"
  ],
  "杯": [
    "木",
    "不"
  ],
  "还": [
    "辶",
    "不"
  ],
  "怀": [
    "忄",
    "不"
  ],
  "矢": [
    "丶",
    "天"
  ],
  "族": [
    "banner",
    "矢"
  ],
  "知": [
    "口",
    "矢"
  ],
  "智": [
    "日",
    "知"
  ],
  "矛": [],
  "柔": [
    "矛",
    "木"
  ],
  "揉": [
    "柔",
    "扌"
  ],
  "予": [
    "矛"
  ],
  "序": [
    "予",
    "广"
  ],
  "预": [
    "予",
    "页"
  ],
  "野": [
    "里",
    "予"
  ],
  "班": [
    "刂",
    "王"
  ],
  "fencing-foil": [],
  "临": [
    "𠂉",
    "丶",
    "fencing-foil",
    "日"
  ],
  "坚": [
    "土",
    "fencing-foil",
    "又"
  ],
  "贤": [
    "fencing-foil",
    "又",
    "贝"
  ],
  "弓": [],
  "引": [
    "弓",
    "丨"
  ],
  "弥": [
    "弓",
    "尔"
  ],
  "强": [
    "弓",
    "虽"
  ],
  "弱": [
    "弓",
    "冫"
  ],
  "单": [
    "田",
    "丷",
    "十"
  ],
  "弹": [
    "弓",
    "单"
  ],
  "弗": [],
  "费": [
    "弗",
    "贝"
  ],
  "佛": [
    "弗",
    "亻"
  ],
  "弟": [
    "弗",
    "丷"
  ],
  "第": [
    "弗",
    "竹"
  ],
  "丂": [],
  "巧": [
    "丂",
    "工"
  ],
  "号": [
    "丂",
    "口"
  ],
  "身": [
    "丿",
    "自"
  ],
  "射": [
    "寸",
    "身"
  ],
  "谢": [
    "讠",
    "射"
  ],
  "老": [
    "土",
    "匕",
    "丨"
  ],
  "耂": [
    "老"
  ],
  "slingshot": [],
  "考": [
    "耂",
    "slingshot"
  ],
  "烤": [
    "火",
    "考"
  ],
  "pointed-tail": [],
  "与": [
    "pointed-tail",
    "slingshot"
  ],
  "写": [
    "与",
    "冖"
  ],
  "泻": [
    "写",
    "氵"
  ],
  "孝": [
    "子",
    "耂"
  ],
  "教": [
    "孝",
    "攵"
  ],
  "者": [
    "日",
    "耂"
  ],
  "著": [
    "艹",
    "者"
  ],
  "猪": [
    "犭",
    "者"
  ],
  "𠂤": [
    "丶"
  ],
  "追": [
    "𠂤",
    "辶"
  ],
  "官": [
    "宀",
    "𠂤"
  ],
  "管": [
    "官",
    "竹"
  ],
  "父": [
    "丶",
    "攵"
  ],
  "交": [
    "父",
    "亠"
  ],
  "效": [
    "交",
    "攵"
  ],
  "较": [
    "交",
    "车"
  ],
  "校": [
    "交",
    "木"
  ],
  "足": [
    "口",
    "trail-of-footprints"
  ],
  "跑": [
    "足",
    "包"
  ],
  "跳": [
    "兆",
    "足"
  ],
  "路": [
    "各",
    "足"
  ],
  "露": [
    "雨",
    "路"
  ],
  "骨": [
    "月",
    "冖"
  ],
  "滑": [
    "氵",
    "骨"
  ],
  "阝": [],
  "阿": [
    "阝",
    "可"
  ],
  "啊": [
    "阿",
    "口"
  ],
  "随": [
    "有",
    "辶",
    "阝"
  ],
  "阳": [
    "日",
    "阝"
  ],
  "阴": [
    "阝",
    "月"
  ],
  "荫": [
    "艹",
    "阴"
  ],
  "防": [
    "方",
    "阝"
  ],
  "附": [
    "付",
    "阝"
  ],
  "际": [
    "示",
    "阝"
  ],
  "阶": [
    "介",
    "阝"
  ],
  "院": [
    "完",
    "阝"
  ],
  "阵": [
    "车",
    "阝"
  ],
  "队": [
    "人",
    "阝"
  ],
  "坠": [
    "队",
    "土"
  ],
  "降": [
    "年",
    "夂",
    "阝"
  ],
  "穴": [
    "宀",
    "八"
  ],
  "究": [
    "九",
    "穴"
  ],
  "突": [
    "犬",
    "穴"
  ],
  "空": [
    "工",
    "穴"
  ],
  "控": [
    "扌",
    "空"
  ],
  "㓁": [
    "穴"
  ],
  "深": [
    "氵",
    "㓁",
    "木"
  ],
  "探": [
    "㓁",
    "扌",
    "木"
  ],
  "丘": [],
  "兵": [
    "八",
    "丘"
  ],
  "纟": [
    "厶",
    "丿"
  ],
  "丝": [
    "纟"
  ],
  "线": [
    "戋",
    "纟"
  ],
  "维": [
    "隹",
    "纟"
  ],
  "统": [
    "充",
    "纟"
  ],
  "给": [
    "合",
    "纟"
  ],
  "结": [
    "吉",
    "纟"
  ],
  "终": [
    "冬",
    "纟"
  ],
  "级": [
    "及",
    "纟"
  ],
  "纪": [
    "己",
    "纟"
  ],
  "红": [
    "工",
    "纟"
  ],
  "约": [
    "勺",
    "纟"
  ],
  "细": [
    "田",
    "纟"
  ],
  "纵": [
    "从",
    "纟"
  ],
  "绿": [
    "录",
    "纟"
  ],
  "spool": [
    "人",
    "工"
  ],
  "经": [
    "纟",
    "spool"
  ],
  "轻": [
    "车",
    "又",
    "工"
  ],
  "续": [
    "纟",
    "卖"
  ],
  "继": [
    "𠃊",
    "米",
    "纟"
  ],
  "药": [
    "艹",
    "勺",
    "纟"
  ],
  "幺": [],
  "糸": [
    "幺",
    "小"
  ],
  "系": [
    "丿",
    "糸"
  ],
  "紧": [
    "fencing-foil",
    "又",
    "糸"
  ],
  "卩": [],
  "却": [
    "卩",
    "去"
  ],
  "脚": [
    "却",
    "月"
  ],
  "服": [
    "卩",
    "又",
    "月"
  ],
  "报": [
    "卩",
    "又",
    "扌"
  ],
  "命": [
    "口",
    "卩",
    "人"
  ],
  "卯": [
    "卩",
    "刀"
  ],
  "贸": [
    "卯",
    "贝"
  ],
  "留": [
    "卯",
    "田"
  ],
  "溜": [
    "氵",
    "留"
  ],
  "聊": [
    "卯",
    "耳"
  ],
  "柳": [
    "卯",
    "木"
  ],
  "chop": [],
  "节": [
    "艹",
    "chop"
  ],
  "卫": [
    "chop",
    "一"
  ],
  "令": [
    "chop",
    "meeting"
  ],
  "冷": [
    "令",
    "冫"
  ],
  "零": [
    "雨",
    "令"
  ],
  "领": [
    "页",
    "令"
  ],
  "甬": [
    "用",
    "chop"
  ],
  "通": [
    "甬",
    "辶"
  ],
  "勇": [
    "力",
    "甬"
  ],
  "㔾": [],
  "仓": [
    "㔾",
    "umbrella"
  ],
  "枪": [
    "仓",
    "木"
  ],
  "创": [
    "仓",
    "刂"
  ],
  "犯": [
    "㔾",
    "犭"
  ],
  "危": [
    "㔾",
    "厂",
    "𠂊"
  ],
  "脆": [
    "危",
    "月"
  ],
  "staples": [],
  "印": [
    "staples",
    "卩"
  ],
  "酉": [],
  "酒": [
    "氵",
    "酉"
  ],
  "配": [
    "酉",
    "己"
  ],
  "酋": [
    "酉",
    "丷"
  ],
  "尊": [
    "寸",
    "酋"
  ],
  "遵": [
    "尊",
    "辶"
  ],
  "豆": [
    "口",
    "丷",
    "一"
  ],
  "短": [
    "豆",
    "矢"
  ],
  "厨": [
    "寸",
    "豆",
    "厂"
  ],
  "壴": [
    "豆",
    "士"
  ],
  "鼓": [
    "壴",
    "支"
  ],
  "喜": [
    "口",
    "壴"
  ],
  "皿": [],
  "血": [
    "丶",
    "皿"
  ],
  "盖": [
    "羊",
    "皿"
  ],
  "温": [
    "氵",
    "日",
    "皿"
  ],
  "监": [
    "𠂉",
    "丶",
    "fencing-foil",
    "皿"
  ],
  "篮": [
    "监",
    "竹"
  ],
  "蓝": [
    "艹",
    "监"
  ],
  "艮": [],
  "银": [
    "艮",
    "钅"
  ],
  "跟": [
    "艮",
    "足"
  ],
  "很": [
    "艮",
    "彳"
  ],
  "根": [
    "艮",
    "木"
  ],
  "即": [
    "卩",
    "艮"
  ],
  "退": [
    "艮",
    "辶"
  ],
  "腿": [
    "退",
    "月"
  ],
  "限": [
    "艮",
    "阝"
  ],
  "眼": [
    "目",
    "艮"
  ],
  "良": [
    "丶",
    "艮"
  ],
  "浪": [
    "氵",
    "良"
  ],
  "娘": [
    "良",
    "女"
  ],
  "食": [
    "良",
    "umbrella"
  ],
  "饣": [
    "食"
  ],
  "饭": [
    "饣",
    "反"
  ],
  "餐": [
    "夕",
    "食",
    "又",
    "卜"
  ],
  "馆": [
    "官",
    "饣"
  ],
  "旡": [
    "儿"
  ],
  "既": [
    "旡",
    "艮"
  ],
  "概": [
    "既",
    "木"
  ],
  "平": [],
  "评": [
    "讠",
    "平"
  ],
  "坪": [
    "土",
    "平"
  ],
  "乎": [
    "平"
  ],
  "呼": [
    "乎",
    "口"
  ],
  "㐅": [],
  "希": [
    "布",
    "㐅"
  ],
  "稀": [
    "禾",
    "希"
  ],
  "杀": [
    "pole",
    "㐅"
  ],
  "风": [
    "几",
    "㐅"
  ],
  "讽": [
    "讠",
    "风"
  ],
  "冈": [
    "㐅",
    "⼌"
  ],
  "刚": [
    "刂",
    "冈"
  ],
  "网": [
    "㐅",
    "⼌"
  ],
  "凵": [],
  "画": [
    "凵",
    "田",
    "一"
  ],
  "凶": [
    "凵",
    "㐅"
  ],
  "胸": [
    "凶",
    "勹",
    "月"
  ],
  "㐫": [
    "凶",
    "亠"
  ],
  "脑": [
    "月",
    "㐫"
  ],
  "恼": [
    "忄",
    "㐫"
  ],
  "离": [
    "厶",
    "冂",
    "㐫"
  ],
  "禽": [
    "umbrella",
    "离"
  ],
  "义": [
    "丶",
    "㐅"
  ],
  "议": [
    "讠",
    "义"
  ],
  "蚁": [
    "虫",
    "义"
  ],
  "辛": [
    "立",
    "十"
  ],
  "辩": [
    "讠",
    "辛"
  ],
  "辟": [
    "口",
    "辛",
    "尸"
  ],
  "壁": [
    "土",
    "辟"
  ],
  "避": [
    "辟",
    "辶"
  ],
  "亲": [
    "辛",
    "小"
  ],
  "新": [
    "亲",
    "斤"
  ],
  "薪": [
    "艹",
    "新"
  ],
  "幸": [
    "辛"
  ],
  "丩": [],
  "叫": [
    "丩",
    "口"
  ],
  "收": [
    "丩",
    "攵"
  ],
  "亥": [
    "厶",
    "亠",
    "人"
  ],
  "核": [
    "木",
    "亥"
  ],
  "孩": [
    "子",
    "亥"
  ],
  "刻": [
    "刂",
    "亥"
  ],
  "该": [
    "讠",
    "亥"
  ],
  "术": [
    "丶",
    "木"
  ],
  "述": [
    "术",
    "辶"
  ],
  "wire-mesh": [
    "salad",
    "一"
  ],
  "襄": [
    "chatterbox",
    "hat-and-scarf",
    "wire-mesh"
  ],
  "hamster-cage": [
    "宀",
    "animal-legs",
    "wire-mesh"
  ],
  "寒": [
    "hamster-cage",
    "冫"
  ],
  "赛": [
    "hamster-cage",
    "贝"
  ],
  "grow-up": [
    "土",
    "一"
  ],
  "毒": [
    "母",
    "grow-up"
  ],
  "麦": [
    "夂",
    "grow-up"
  ],
  "素": [
    "糸",
    "grow-up"
  ],
  "青": [
    "grow-up",
    "月"
  ],
  "精": [
    "青",
    "米"
  ],
  "请": [
    "青",
    "讠"
  ],
  "情": [
    "忄",
    "青"
  ],
  "睛": [
    "目",
    "青"
  ],
  "清": [
    "氵",
    "青"
  ],
  "静": [
    "青",
    "争"
  ],
  "责": [
    "贝",
    "grow-up"
  ],
  "绩": [
    "责",
    "纟"
  ],
  "表": [
    "scarf",
    "grow-up"
  ],
  "生": [
    "丶",
    "grow-up"
  ],
  "星": [
    "日",
    "生"
  ],
  "姓": [
    "女",
    "生"
  ],
  "性": [
    "忄",
    "生"
  ],
  "胜": [
    "生",
    "月"
  ],
  "丰": [],
  "害": [
    "宀",
    "口",
    "丰"
  ],
  "割": [
    "害",
    "刂"
  ],
  "慧": [
    "心",
    "彐",
    "丰"
  ],
  "韦": [
    "丰"
  ],
  "围": [
    "韦",
    "口"
  ],
  "伟": [
    "韦",
    "亻"
  ],
  "𡗗": [],
  "春": [
    "𡗗",
    "日"
  ],
  "泰": [
    "snowflake",
    "𡗗"
  ],
  "cornstalk": [],
  "奉": [
    "𡗗",
    "cornstalk"
  ],
  "棒": [
    "木",
    "奉"
  ],
  "击": [
    "凵",
    "cornstalk"
  ],
  "陆": [
    "击",
    "阝"
  ],
  "专": [
    "cornstalk",
    "chop"
  ],
  "传": [
    "专",
    "亻"
  ],
  "转": [
    "专",
    "车"
  ],
  "堇": [
    "口",
    "salad",
    "grow-up"
  ],
  "勤": [
    "力",
    "堇"
  ],
  "谨": [
    "堇",
    "讠"
  ],
  "silage": [],
  "垂": [
    "silage",
    "壬"
  ],
  "锤": [
    "垂",
    "钅"
  ],
  "睡": [
    "目",
    "垂"
  ],
  "今": [
    "meeting"
  ],
  "含": [
    "口",
    "今"
  ],
  "念": [
    "心",
    "今"
  ],
  "东": [
    "车"
  ],
  "栋": [
    "东",
    "木"
  ],
  "冻": [
    "东",
    "冫"
  ],
  "陈": [
    "东",
    "阝"
  ],
  "练": [
    "东",
    "纟"
  ],
  "拣": [
    "东",
    "扌"
  ],
  "西": [
    "四",
    "一"
  ],
  "要": [
    "女",
    "西"
  ],
  "腰": [
    "要",
    "月"
  ],
  "票": [
    "示",
    "西"
  ],
  "漂": [
    "氵",
    "票"
  ],
  "贾": [
    "贝",
    "西"
  ],
  "南": [
    "辛",
    "冂"
  ],
  "门": [],
  "们": [
    "门",
    "亻"
  ],
  "闲": [
    "门",
    "木"
  ],
  "问": [
    "门",
    "口"
  ],
  "间": [
    "门",
    "日"
  ],
  "简": [
    "竹",
    "间"
  ],
  "闻": [
    "门",
    "耳"
  ],
  "非": [],
  "排": [
    "非",
    "扌"
  ],
  "罪": [
    "罒",
    "非"
  ],
  "靠": [
    "告",
    "非"
  ],
  "key": [],
  "侯": [
    "key",
    "亻",
    "矢"
  ],
  "候": [
    "侯",
    "丨"
  ],
  "夬": [
    "key",
    "大"
  ],
  "决": [
    "冫",
    "夬"
  ],
  "快": [
    "忄",
    "夬"
  ],
  "块": [
    "土",
    "夬"
  ],
  "筷": [
    "竹",
    "快"
  ],
  "干": [],
  "岸": [
    "厂",
    "干",
    "山"
  ],
  "旱": [
    "日",
    "干"
  ],
  "赶": [
    "走",
    "干"
  ],
  "于": [
    "干"
  ],
  "宇": [
    "宀",
    "于"
  ],
  "余": [
    "于",
    "小",
    "umbrella"
  ],
  "除": [
    "余",
    "阝"
  ],
  "途": [
    "余",
    "辶"
  ],
  "束": [
    "口",
    "木"
  ],
  "速": [
    "束",
    "辶"
  ],
  "辣": [
    "辛",
    "束"
  ],
  "整": [
    "正",
    "束",
    "攵"
  ],
  "重": [
    "里",
    "千"
  ],
  "懂": [
    "忄",
    "艹",
    "重"
  ],
  "疒": [
    "冫",
    "广"
  ],
  "病": [
    "丙",
    "疒"
  ],
  "痛": [
    "甬",
    "疒"
  ],
  "疯": [
    "风",
    "疒"
  ],
  "匚": [],
  "区": [
    "匚",
    "㐅"
  ],
  "枢": [
    "区",
    "木"
  ],
  "欧": [
    "区",
    "欠"
  ],
  "医": [
    "匚",
    "矢"
  ],
  "卬": [],
  "仰": [
    "亻",
    "卬"
  ],
  "迎": [
    "卬",
    "辶"
  ],
  "癶": [],
  "登": [
    "豆",
    "癶"
  ],
  "发": [
    "友",
    "犬"
  ],
  "废": [
    "广",
    "发"
  ],
  "彡": [],
  "形": [
    "开",
    "彡"
  ],
  "影": [
    "景",
    "彡"
  ],
  "彩": [
    "彡",
    "采"
  ],
  "须": [
    "页",
    "彡"
  ],
  "参": [
    "大",
    "厶",
    "彡"
  ],
  "惨": [
    "忄",
    "参"
  ],
  "修": [
    "亻",
    "夂",
    "丨",
    "彡"
  ],
  "㐱": [
    "彡",
    "umbrella"
  ],
  "珍": [
    "㐱",
    "王"
  ],
  "产": [
    "厂",
    "立"
  ],
  "彦": [
    "产",
    "彡"
  ],
  "颜": [
    "彦",
    "页"
  ],
  "文": [
    "亠",
    "㐅"
  ],
  "蚊": [
    "文",
    "虫"
  ],
  "这": [
    "文",
    "辶"
  ],
  "齐": [
    "文",
    "crutches"
  ],
  "济": [
    "氵",
    "齐"
  ],
  "sparkler": [],
  "率": [
    "幺",
    "sparkler",
    "亠",
    "十"
  ],
  "摔": [
    "率",
    "扌"
  ],
  "央": [
    "口",
    "人"
  ],
  "英": [
    "艹",
    "央"
  ],
  "奂": [
    "𠂊",
    "央"
  ],
  "唤": [
    "口",
    "奂"
  ],
  "换": [
    "奂",
    "扌"
  ],
  "巴": [],
  "把": [
    "巴",
    "扌"
  ],
  "爸": [
    "巴",
    "父"
  ],
  "吧": [
    "巴",
    "口"
  ],
  "色": [
    "巴",
    "𠂊"
  ],
  "绝": [
    "色",
    "纟"
  ],
  "艳": [
    "色",
    "丰"
  ],
  "甘": [
    "廿",
    "一"
  ],
  "某": [
    "甘",
    "木"
  ],
  "其": [],
  "期": [
    "其",
    "月"
  ],
  "基": [
    "土",
    "其"
  ],
  "甚": [
    "𠃊",
    "其"
  ],
  "斯": [
    "其",
    "斤"
  ],
  "purse": [
    "中",
    "一"
  ],
  "贵": [
    "贝",
    "purse"
  ],
  "遗": [
    "贵",
    "辶"
  ],
  "舞": [
    "夕",
    "𠂉",
    "年"
  ],
  "且": [],
  "姐": [
    "且",
    "女"
  ],
  "组": [
    "且",
    "纟"
  ],
  "祖": [
    "礻",
    "且"
  ],
  "助": [
    "力",
    "且"
  ],
  "並": [
    "立"
  ],
  "普": [
    "並",
    "日"
  ],
  "业": [
    "並"
  ],
  "显": [
    "业",
    "日"
  ],
  "亚": [
    "业",
    "一"
  ],
  "恶": [
    "心",
    "亚"
  ],
  "严": [
    "丿",
    "亚"
  ],
  "共": [
    "八",
    "salad"
  ],
  "供": [
    "共",
    "亻"
  ],
  "巷": [
    "共",
    "巳"
  ],
  "港": [
    "氵",
    "巷"
  ],
  "井": [],
  "讲": [
    "讠",
    "井"
  ],
  "进": [
    "井",
    "辶"
  ],
  "用": [
    "丨",
    "月"
  ],
  "角": [
    "用",
    "𠂊"
  ],
  "确": [
    "石",
    "角"
  ],
  "解": [
    "角",
    "刀",
    "牛"
  ],
  "嘴": [
    "口",
    "角",
    "此"
  ],
  "再": [
    "土",
    "⼌",
    "一"
  ],
  "冊": [],
  "扁": [
    "户",
    "冊"
  ],
  "篇": [
    "扁",
    "竹"
  ],
  "编": [
    "扁",
    "纟"
  ],
  "典": [
    "八",
    "冊",
    "一"
  ],
  "氏": [
    "𠄌",
    "乙",
    "丿",
    "一"
  ],
  "纸": [
    "氏",
    "纟"
  ],
  "昏": [
    "日",
    "氏"
  ],
  "婚": [
    "女",
    "昏"
  ],
  "氐": [
    "丶",
    "氏"
  ],
  "低": [
    "氐",
    "亻"
  ],
  "底": [
    "氐",
    "广"
  ],
  "民": [
    "口",
    "氏"
  ],
  "眠": [
    "目",
    "民"
  ],
  "甫": [
    "月",
    "丶",
    "十"
  ],
  "辅": [
    "甫",
    "车"
  ],
  "尃": [
    "寸",
    "甫"
  ],
  "博": [
    "尃",
    "十"
  ],
  "搏": [
    "尃",
    "扌"
  ],
  "city-walls": [],
  "都": [
    "city-walls",
    "者"
  ],
  "部": [
    "city-walls",
    "立",
    "口"
  ],
  "郎": [
    "city-walls",
    "良"
  ],
  "帮": [
    "city-walls",
    "丰",
    "巾"
  ],
  "乡": [
    "幺"
  ],
  "段": [
    "staples",
    "殳"
  ],
  "锻": [
    "段",
    "钅"
  ],
  "𠃌": [],
  "幻": [
    "幺",
    "𠃌"
  ],
  "司": [
    "口",
    "𠃌",
    "一"
  ],
  "词": [
    "讠",
    "司"
  ],
  "书": [
    "key",
    "丶",
    "丨",
    "𠃌"
  ],
  "舟": [
    "母",
    "丶",
    "⼌"
  ],
  "belch": [
    "口",
    "几"
  ],
  "船": [
    "belch",
    "舟"
  ],
  "般": [
    "殳",
    "舟"
  ],
  "盘": [
    "舟",
    "皿"
  ],
  "搬": [
    "般",
    "扌"
  ],
  "瓜": [
    "爪",
    "丶"
  ],
  "孤": [
    "子",
    "瓜"
  ],
  "益": [
    "animal-legs",
    "丷",
    "皿",
    "一"
  ],
  "叚": [
    "匚",
    "staples",
    "口"
  ],
  "假": [
    "叚",
    "亻"
  ],
  "暇": [
    "叚",
    "日"
  ],
  "气": [
    "𠂉",
    "乙",
    "一"
  ],
  "汽": [
    "氵",
    "气"
  ],
  "面": [
    "而",
    "三"
  ],
  "革": [
    "口",
    "廿",
    "十"
  ],
  "鞋": [
    "圭",
    "革"
  ],
  "勒": [
    "力",
    "革"
  ],
  "civil-war": [
    "尸",
    "殳",
    "士"
  ],
  "馨": [
    "civil-war",
    "香"
  ],
  "声": [
    "尸",
    "士"
  ],
  "承": [
    "三",
    "水",
    "了"
  ],
  "蒸": [
    "了",
    "水",
    "灬",
    "艹"
  ],
  "牙": [
    "匚",
    "矛"
  ],
  "穿": [
    "牙",
    "穴"
  ],
  "呀": [
    "口",
    "牙"
  ],
  "釆": [
    "丿",
    "米"
  ],
  "释": [
    "cornstalk",
    "又",
    "釆"
  ],
  "番": [
    "田",
    "釆"
  ],
  "翻": [
    "羽",
    "番"
  ],
  "播": [
    "扌",
    "番"
  ],
  "毛": [],
  "尾": [
    "尸",
    "毛"
  ],
  "笔": [
    "竹",
    "毛"
  ],
  "乇": [],
  "托": [
    "扌",
    "乇"
  ],
  "宅": [
    "宀",
    "乇"
  ],
  "barrette": [
    "scarf"
  ],
  "展": [
    "尸",
    "salad",
    "barrette"
  ],
  "丧": [
    "土",
    "丷",
    "scarf"
  ],
  "长": [
    "𠄌",
    "animal-legs",
    "丷",
    "一"
  ],
  "张": [
    "弓",
    "长"
  ],
  "涨": [
    "张",
    "氵"
  ],
  "倠": [
    "隹",
    "亻"
  ],
  "雁": [
    "厂",
    "亻",
    "隹"
  ],
  "⺍": [
    "爪",
    "schoolhouse"
  ],
  "应": [
    "⺍",
    "广",
    "一"
  ],
  "兴": [
    "八",
    "⺍",
    "一"
  ],
  "举": [
    "八",
    "cornstalk",
    "⺍"
  ],
  "佥": [
    "⺍",
    "一"
  ],
  "检": [
    "佥",
    "木"
  ],
  "脸": [
    "佥",
    "月"
  ],
  "险": [
    "佥",
    "阝"
  ],
  "鸟": [
    "pointed-tail",
    "口",
    "丶",
    "向"
  ],
  "鸡": [
    "鸟",
    "又"
  ],
  "鹰": [
    "倠",
    "鸟",
    "广"
  ],
  "鸭": [
    "甲",
    "鸟"
  ],
  "岛": [
    "鸟",
    "山"
  ],
  "禺": [
    "田",
    "冂",
    "虫"
  ],
  "遇": [
    "禺",
    "辶"
  ],
  "缶": [
    "午",
    "山"
  ],
  "缺": [
    "缶",
    "夬"
  ],
  "䍃": [
    "爪",
    "缶"
  ],
  "遥": [
    "䍃",
    "辶"
  ],
  "摇": [
    "䍃",
    "扌"
  ],
  "兔": [
    "口",
    "丶",
    "𠂊",
    "儿"
  ],
  "逸": [
    "兔",
    "辶"
  ],
  "免": [
    "兔"
  ],
  "晚": [
    "日",
    "免"
  ],
  "象": [
    "豕",
    "兔"
  ],
  "像": [
    "亻",
    "象"
  ],
  "马": [
    "pointed-tail",
    "丂"
  ],
  "妈": [
    "马",
    "女"
  ],
  "吗": [
    "口",
    "马"
  ],
  "骂": [
    "chatterbox",
    "马"
  ],
  "验": [
    "佥",
    "马"
  ],
  "骑": [
    "奇",
    "马"
  ],
  "虎": [
    "疋",
    "几",
    "卜",
    "七"
  ],
  "虍": [
    "虎"
  ],
  "虑": [
    "心",
    "虎"
  ],
  "虚": [
    "业",
    "虎"
  ],
  "鹿": [
    "比",
    "广",
    "西"
  ],
  "熊": [
    "厶",
    "灬",
    "匕",
    "月"
  ],
  "能": [
    "厶",
    "匕",
    "月"
  ],
  "寅": [
    "宀",
    "八",
    "由",
    "一"
  ],
  "演": [
    "氵",
    "寅"
  ],
  "辰": [
    "厂",
    "barrette",
    "二"
  ],
  "晨": [
    "日",
    "辰"
  ],
  "关": [
    "丷",
    "天"
  ],
  "送": [
    "关",
    "辶"
  ],
  "联": [
    "关",
    "耳"
  ],
  "鬼": [
    "口",
    "厶",
    "丶",
    "儿"
  ],
  "魔": [
    "麻",
    "鬼"
  ],
  "龙": [
    "尤",
    "丿"
  ],
  "袭": [
    "衣",
    "龙"
  ],
  "razor-wire": [
    "刀"
  ],
  "那": [
    "city-walls",
    "razor-wire"
  ],
  "哪": [
    "口",
    "那"
  ],
  "两": [
    "冂",
    "人",
    "二"
  ],
  "俩": [
    "亻",
    "两"
  ],
  "满": [
    "氵",
    "艹",
    "两"
  ],
  "县": [
    "目",
    "厶"
  ],
  "悬": [
    "心",
    "县"
  ],
  "囱": [
    "口",
    "夂"
  ],
  "窗": [
    "囱",
    "穴"
  ],
  "电": [
    "申"
  ],
  "奄": [
    "大",
    "电"
  ],
  "掩": [
    "大",
    "扌",
    "电"
  ],
  "丑": [
    "key",
    "十"
  ],
  "扭": [
    "丑",
    "扌"
  ],
  "黄": [
    "艹",
    "八",
    "由",
    "一"
  ],
  "横": [
    "黄",
    "木"
  ],
  "赤": [
    "土",
    "八",
    "刀"
  ],
  "亦": [
    "animal-legs",
    "刂",
    "亠"
  ],
  "弯": [
    "弓",
    "亦"
  ],
  "湾": [
    "氵",
    "弯"
  ],
  "恋": [
    "心",
    "亦"
  ],
  "变": [
    "又",
    "亦"
  ],
  "卑": [
    "白",
    "丿",
    "十"
  ],
  "牌": [
    "片",
    "卑"
  ],
  "套": [
    "staples",
    "wall",
    "大"
  ],
  "曰": [
    "囗",
    "一"
  ],
  "属": [
    "尸",
    "冂",
    "丿",
    "虫"
  ],
  "叭": [
    "口",
    "八"
  ],
  "咕": [
    "口",
    "古"
  ],
  "胆": [
    "旦",
    "月"
  ],
  "咱": [
    "口",
    "自"
  ],
  "肿": [
    "中",
    "月"
  ],
  "串": [],
  "吓": [
    "口",
    "下"
  ],
  "罩": [
    "罒",
    "卓"
  ],
  "兽": [
    "口",
    "田",
    "丷",
    "一"
  ],
  "嚣": [
    "口",
    "页"
  ],
  "矗": [
    "直"
  ],
  "颠": [
    "页",
    "真"
  ],
  "巩": [
    "凡",
    "工"
  ],
  "叨": [
    "口",
    "刀"
  ],
  "刮": [
    "刂",
    "舌"
  ],
  "盯": [
    "目",
    "丁"
  ],
  "呵": [
    "口",
    "可"
  ],
  "姑": [
    "古",
    "女"
  ],
  "婴": [
    "贝",
    "女"
  ],
  "姆": [
    "母",
    "女"
  ],
  "兢": [
    "克"
  ],
  "奋": [
    "大",
    "田"
  ],
  "夹": [
    "大",
    "丷",
    "一"
  ],
  "颊": [
    "页",
    "夹"
  ],
  "厕": [
    "则",
    "厂"
  ],
  "硕": [
    "石",
    "页"
  ],
  "砌": [
    "石",
    "切"
  ],
  "哨": [
    "口",
    "肖"
  ],
  "晃": [
    "日",
    "光"
  ],
  "泪": [
    "氵",
    "目"
  ],
  "泄": [
    "氵",
    "世"
  ],
  "泊": [
    "氵",
    "白"
  ],
  "沾": [
    "氵",
    "占"
  ],
  "渺": [
    "少",
    "泪"
  ],
  "汰": [
    "氵",
    "太"
  ],
  "咏": [
    "口",
    "永"
  ],
  "腺": [
    "泉",
    "月"
  ],
  "鲁": [
    "日",
    "鱼"
  ],
  "坦": [
    "土",
    "旦"
  ],
  "坝": [
    "土",
    "贝"
  ],
  "涯": [
    "氵",
    "厂",
    "圭"
  ],
  "娃": [
    "圭",
    "女"
  ],
  "肘": [
    "寸",
    "月"
  ],
  "碍": [
    "寸",
    "石",
    "旦"
  ],
  "夺": [
    "寸",
    "大"
  ],
  "灼": [
    "勺",
    "火"
  ],
  "炒": [
    "少",
    "火"
  ],
  "灶": [
    "土",
    "火"
  ],
  "哩": [
    "口",
    "里"
  ],
  "厘": [
    "里",
    "厂"
  ],
  "鲤": [
    "里",
    "鱼"
  ],
  "嘿": [
    "口",
    "黑"
  ],
  "熏": [
    "千",
    "黑"
  ],
  "丹": [
    "丶",
    "冂",
    "一"
  ],
  "炯": [
    "向",
    "火"
  ],
  "晌": [
    "日",
    "向"
  ],
  "淌": [
    "氵",
    "尚"
  ],
  "宁": [
    "宀",
    "丁"
  ],
  "寡": [
    "宀",
    "tool",
    "刀",
    "自",
    "一"
  ],
  "喧": [
    "口",
    "宣"
  ],
  "棚": [
    "朋",
    "木"
  ],
  "柏": [
    "白",
    "木"
  ],
  "朴": [
    "木",
    "卜"
  ],
  "朵": [
    "几",
    "木"
  ],
  "杠": [
    "工",
    "木"
  ],
  "椅": [
    "奇",
    "木"
  ],
  "樱": [
    "婴",
    "木"
  ],
  "梢": [
    "肖",
    "木"
  ],
  "杜": [
    "土",
    "木"
  ],
  "杰": [
    "灬",
    "木"
  ],
  "桐": [
    "火",
    "同"
  ],
  "宋": [
    "宀",
    "木"
  ],
  "桂": [
    "圭",
    "木"
  ],
  "淋": [
    "氵",
    "林"
  ],
  "焚": [
    "火",
    "林"
  ],
  "厢": [
    "厂",
    "相"
  ],
  "昧": [
    "未",
    "日"
  ],
  "朱": [
    "未",
    "丶"
  ],
  "株": [
    "朱",
    "木"
  ],
  "萌": [
    "艹",
    "明"
  ],
  "苟": [
    "句",
    "艹"
  ],
  "苛": [
    "艹",
    "可"
  ],
  "萝": [
    "罗",
    "艹"
  ],
  "膜": [
    "莫",
    "月"
  ],
  "暮": [
    "日",
    "莫"
  ],
  "寞": [
    "宀",
    "莫"
  ],
  "猫": [
    "犭",
    "苗"
  ],
  "狭": [
    "夹",
    "犭"
  ],
  "狸": [
    "里",
    "犭"
  ],
  "犹": [
    "尤",
    "犭"
  ],
  "燃": [
    "火",
    "然"
  ],
  "咒": [
    "几",
    "chatterbox"
  ],
  "嗅": [
    "口",
    "臭"
  ],
  "牢": [
    "宀",
    "牛"
  ],
  "牡": [
    "土",
    "牛"
  ],
  "宪": [
    "宀",
    "先"
  ],
  "赞": [
    "先",
    "贝"
  ],
  "伞": [
    "丷",
    "umbrella",
    "十"
  ],
  "舍": [
    "古",
    "meeting"
  ],
  "啥": [
    "口",
    "舍"
  ],
  "洽": [
    "氵",
    "合"
  ],
  "旺": [
    "日",
    "王"
  ],
  "碧": [
    "石",
    "亡",
    "白"
  ],
  "琐": [
    "⺌",
    "贝",
    "王"
  ],
  "汪": [
    "氵",
    "王"
  ],
  "枉": [
    "王",
    "木"
  ],
  "珠": [
    "朱",
    "王"
  ],
  "噩": [
    "口",
    "王"
  ],
  "栓": [
    "全",
    "木"
  ],
  "柱": [
    "主",
    "木"
  ],
  "钥": [
    "钅",
    "月"
  ],
  "钻": [
    "占",
    "钅"
  ],
  "钞": [
    "少",
    "钅"
  ],
  "锁": [
    "⺌",
    "贝",
    "钅"
  ],
  "销": [
    "肖",
    "钅"
  ],
  "锣": [
    "罗",
    "钅"
  ],
  "迫": [
    "白",
    "辶"
  ],
  "迁": [
    "千",
    "辶"
  ],
  "逼": [
    "畐",
    "辶"
  ],
  "辽": [
    "了",
    "辶"
  ],
  "逻": [
    "罗",
    "辶"
  ],
  "逞": [
    "辶",
    "呈"
  ],
  "轨": [
    "九",
    "车"
  ],
  "轧": [
    "乚",
    "车"
  ],
  "辐": [
    "畐",
    "车"
  ],
  "链": [
    "钅",
    "连"
  ],
  "煎": [
    "灬",
    "前"
  ],
  "喻": [
    "口",
    "俞"
  ],
  "榆": [
    "俞",
    "木"
  ],
  "胳": [
    "各",
    "月"
  ],
  "厦": [
    "厂",
    "夏"
  ],
  "牵": [
    "大",
    "军"
  ],
  "浑": [
    "氵",
    "军"
  ],
  "晕": [
    "军",
    "日"
  ],
  "炕": [
    "火",
    "亢"
  ],
  "膏": [
    "高",
    "月"
  ],
  "淳": [
    "享",
    "氵"
  ],
  "亨": [
    "tall",
    "了"
  ],
  "哼": [
    "口",
    "亨"
  ],
  "鲸": [
    "京",
    "鱼"
  ],
  "壳": [
    "几",
    "士",
    "冖"
  ],
  "洁": [
    "氵",
    "吉"
  ],
  "枚": [
    "夂",
    "木"
  ],
  "牧": [
    "牛",
    "夂"
  ],
  "玫": [
    "夂",
    "王"
  ],
  "敦": [
    "享",
    "夂"
  ],
  "墩": [
    "土",
    "敦"
  ],
  "詹": [
    "言",
    "animal-legs",
    "厂",
    "𠂊"
  ],
  "瞻": [
    "目",
    "詹"
  ],
  "谓": [
    "胃",
    "讠"
  ],
  "询": [
    "讠",
    "旬"
  ],
  "讥": [
    "讠",
    "几"
  ],
  "罚": [
    "罒",
    "讠",
    "刂"
  ],
  "订": [
    "讠",
    "丁"
  ],
  "谅": [],
  "诺": [
    "讠",
    "若"
  ],
  "crochet-needles": [
    "乙",
    "十"
  ],
  "讯": [
    "讠",
    "crochet-needles"
  ],
  "枼": [
    "木",
    "世"
  ],
  "谍": [
    "讠",
    "枼"
  ],
  "碟": [
    "石",
    "枼"
  ],
  "贰": [
    "弋",
    "贝",
    "二"
  ],
  "腻": [
    "贰",
    "月"
  ],
  "嘎": [
    "口",
    "戈",
    "自",
    "一"
  ],
  "域": [
    "或",
    "土"
  ],
  "栽": [
    "𢦏",
    "木"
  ],
  "戚": [
    "戊",
    "⺌",
    "上"
  ],
  "蔑": [
    "罒",
    "戌",
    "艹"
  ],
  "喊": [
    "口",
    "咸"
  ],
  "溅": [
    "氵",
    "贱"
  ],
  "浇": [
    "氵",
    "尧"
  ],
  "涩": [
    "止",
    "氵",
    "刃"
  ],
  "址": [
    "止",
    "土"
  ],
  "赴": [
    "走",
    "卜"
  ],
  "趟": [
    "尚",
    "走"
  ],
  "堤": [
    "土",
    "是"
  ],
  "津": [
    "氵",
    "聿"
  ],
  "键": [
    "建",
    "钅"
  ],
  "婿": [
    "疋",
    "女",
    "月"
  ],
  "袜": [
    "末",
    "衤"
  ],
  "衰": [
    "哀",
    "一"
  ],
  "衷": [
    "丨",
    "哀"
  ],
  "猿": [
    "袁",
    "犭"
  ],
  "吊": [
    "口",
    "巾"
  ],
  "币": [
    "丿",
    "巾"
  ],
  "帕": [
    "白",
    "巾"
  ],
  "帖": [
    "占",
    "巾"
  ],
  "帆": [
    "凡",
    "巾"
  ],
  "幅": [
    "畐",
    "巾"
  ],
  "锦": [
    "帛",
    "钅"
  ],
  "沛": [
    "氵",
    "市"
  ],
  "柿": [
    "市",
    "木"
  ],
  "棘": [
    "朿"
  ],
  "蕾": [
    "艹",
    "雷"
  ],
  "尝": [
    "云",
    "⺌",
    "冖"
  ],
  "坛": [
    "土",
    "云"
  ],
  "枣": [
    "朿",
    "冫"
  ],
  "吞": [
    "口",
    "天"
  ],
  "妖": [
    "女",
    "夭"
  ],
  "沃": [
    "氵",
    "夭"
  ],
  "袄": [
    "衤",
    "夭"
  ],
  "轿": [
    "乔",
    "衤"
  ],
  "垃": [
    "土",
    "立"
  ],
  "啼": [
    "帝",
    "口"
  ],
  "蒂": [
    "帝",
    "艹"
  ],
  "顷": [
    "页",
    "匕"
  ],
  "匙": [
    "匕",
    "是"
  ],
  "乖": [
    "千",
    "北"
  ],
  "乘": [
    "乖",
    "umbrella"
  ],
  "剩": [
    "刂",
    "乘"
  ],
  "毕": [
    "比",
    "十"
  ],
  "棍": [
    "昆",
    "木"
  ],
  "谐": [
    "讠",
    "皆"
  ],
  "柴": [
    "此",
    "木"
  ],
  "沦": [
    "氵",
    "仑"
  ],
  "敏": [
    "每",
    "攵"
  ],
  "霉": [
    "雨",
    "每"
  ],
  "迄": [
    "辶",
    "乞"
  ],
  "砍": [
    "石",
    "欠"
  ],
  "坎": [
    "土",
    "欠"
  ],
  "炊": [
    "火",
    "欠"
  ],
  "钦": [
    "钅",
    "欠"
  ],
  "剖": [
    "咅",
    "刂"
  ],
  "菩": [
    "咅",
    "艹"
  ],
  "黯": [
    "音",
    "黑"
  ],
  "赢": [
    "口",
    "凡",
    "亡",
    "贝",
    "月"
  ],
  "芒": [
    "艹",
    "亡"
  ],
  "荒": [
    "川",
    "芒"
  ],
  "谎": [
    "荒",
    "讠"
  ],
  "茫": [
    "氵",
    "芒"
  ],
  "坊": [
    "方",
    "土"
  ],
  "芳": [
    "方",
    "艹"
  ],
  "访": [
    "方",
    "讠"
  ],
  "淤": [
    "氵",
    "方",
    "冫",
    "umbrella"
  ],
  "熬": [
    "土",
    "灬",
    "放"
  ],
  "膀": [
    "旁",
    "月"
  ],
  "磅": [
    "旁",
    "石"
  ],
  "榜": [
    "旁",
    "木"
  ],
  "锐": [
    "兑",
    "钅"
  ],
  "虹": [
    "虫",
    "工"
  ],
  "蝠": [
    "畐",
    "虫"
  ],
  "浊": [
    "氵",
    "虫"
  ],
  "蝗": [
    "皇",
    "虫"
  ],
  "蛙": [
    "圭",
    "虫"
  ],
  "烛": [
    "火",
    "虫"
  ],
  "茧": [
    "艹",
    "虫"
  ],
  "蚕": [
    "天",
    "虫"
  ],
  "胞": [
    "月",
    "包"
  ],
  "炮": [
    "火",
    "包"
  ],
  "袍": [
    "衤",
    "包"
  ],
  "雹": [
    "雨",
    "包"
  ],
  "豪": [
    "豕",
    "tiara"
  ],
  "豖": [
    "豕"
  ],
  "啄": [
    "口",
    "豖"
  ],
  "琢": [
    "豖",
    "王"
  ],
  "遂": [
    "豕",
    "丷",
    "辶"
  ],
  "嫁": [
    "家",
    "女"
  ],
  "肠": [
    "piglets",
    "月"
  ],
  "杨": [
    "piglets",
    "木"
  ],
  "烫": [
    "火",
    "汤"
  ],
  "荡": [
    "艹",
    "汤"
  ],
  "姜": [
    "羊",
    "女"
  ],
  "详": [
    "讠",
    "羊"
  ],
  "羡": [
    "羊",
    "次"
  ],
  "栏": [
    "兰",
    "木"
  ],
  "唯": [
    "口",
    "隹"
  ],
  "雀": [
    "少",
    "隹"
  ],
  "堆": [
    "隹",
    "土"
  ],
  "雕": [
    "周",
    "隹"
  ],
  "截": [
    "隹",
    "𢦏"
  ],
  "霍": [
    "雨",
    "隹"
  ],
  "雌": [
    "隹",
    "此"
  ],
  "焦": [
    "隹",
    "灬"
  ],
  "瞧": [
    "目",
    "焦"
  ],
  "礁": [
    "石",
    "焦"
  ],
  "蕉": [
    "艹",
    "焦"
  ],
  "翘": [
    "尧",
    "羽"
  ],
  "塌": [
    "土",
    "羽",
    "日"
  ],
  "翰": [
    "mist",
    "羽",
    "umbrella"
  ],
  "翟": [
    "隹",
    "羽"
  ],
  "耀": [
    "翟",
    "光"
  ],
  "戳": [
    "翟",
    "戈"
  ],
  "咽": [
    "口",
    "困"
  ],
  "姻": [
    "困",
    "女"
  ],
  "墙": [
    "土",
    "丷",
    "回"
  ],
  "旷": [
    "日",
    "广"
  ],
  "矿": [
    "石",
    "广"
  ],
  "庆": [
    "大",
    "广"
  ],
  "嘛": [
    "麻",
    "口"
  ],
  "磨": [
    "麻",
    "石"
  ],
  "脏": [
    "庄",
    "月"
  ],
  "赃": [
    "庄",
    "贝"
  ],
  "桩": [
    "庄",
    "木"
  ],
  "忠": [
    "心",
    "中"
  ],
  "恕": [
    "心",
    "如"
  ],
  "惑": [
    "心",
    "或"
  ],
  "愈": [
    "心",
    "俞"
  ],
  "惠": [
    "心",
    "日",
    "虫",
    "一"
  ],
  "忌": [
    "心",
    "己"
  ],
  "患": [
    "心",
    "串"
  ],
  "惹": [
    "心",
    "艹",
    "石"
  ],
  "恒": [
    "忄",
    "旦",
    "一"
  ],
  "悟": [
    "忄",
    "吾"
  ],
  "悼": [
    "忄",
    "卓"
  ],
  "惧": [
    "具",
    "忄"
  ],
  "慎": [
    "忄",
    "真"
  ],
  "惰": [
    "忄",
    "左",
    "月"
  ],
  "恢": [
    "忄",
    "灰"
  ],
  "惶": [
    "忄",
    "皇"
  ],
  "忆": [
    "忄",
    "乙"
  ],
  "悄": [
    "忄",
    "肖"
  ],
  "恍": [
    "忄",
    "光"
  ],
  "恰": [
    "忄",
    "合"
  ],
  "愉": [
    "忄",
    "俞"
  ],
  "怔": [
    "忄",
    "正"
  ],
  "怖": [
    "忄",
    "布"
  ],
  "慌": [
    "忄",
    "荒"
  ],
  "愣": [
    "忄",
    "方",
    "罒"
  ],
  "悦": [
    "忄",
    "兑"
  ],
  "憎": [
    "忄",
    "曾"
  ],
  "惟": [
    "忄",
    "隹"
  ],
  "悔": [
    "忄",
    "每"
  ],
  "慕": [
    "valentine",
    "莫"
  ],
  "添": [
    "氵",
    "valentine",
    "天"
  ],
  "媳": [
    "息",
    "女"
  ],
  "熄": [
    "息",
    "火"
  ],
  "泌": [
    "氵",
    "必"
  ],
  "瑟": [
    "王",
    "必"
  ],
  "蜜": [
    "宀",
    "虫",
    "必"
  ],
  "蛾": [
    "我",
    "虫"
  ],
  "扒": [
    "八",
    "扌"
  ],
  "扣": [
    "口",
    "扌"
  ],
  "拍": [
    "口",
    "白"
  ],
  "啪": [
    "拍",
    "口"
  ],
  "扑": [
    "扌",
    "卜"
  ],
  "拘": [
    "句",
    "扌"
  ],
  "损": [
    "员",
    "扌"
  ],
  "拓": [
    "石",
    "扌"
  ],
  "扛": [
    "扌",
    "工"
  ],
  "扎": [
    "乚",
    "扌"
  ],
  "拇": [
    "母",
    "扌"
  ],
  "捎": [
    "肖",
    "扌"
  ],
  "抄": [
    "少",
    "扌"
  ],
  "垫": [
    "土",
    "执"
  ],
  "挚": [
    "手",
    "执"
  ],
  "捏": [
    "土",
    "扌",
    "日"
  ],
  "拧": [
    "宁",
    "扌"
  ],
  "抹": [
    "末",
    "扌"
  ],
  "摸": [
    "扌",
    "莫"
  ],
  "描": [
    "扌",
    "苗"
  ],
  "挑": [
    "兆",
    "扌"
  ],
  "扰": [
    "尤",
    "扌"
  ],
  "搞": [
    "高",
    "扌"
  ],
  "拴": [
    "扌",
    "全"
  ],
  "拾": [
    "合",
    "扌"
  ],
  "搭": [
    "艹",
    "合",
    "扌"
  ],
  "掠": [
    "京",
    "扌"
  ],
  "拭": [
    "扌",
    "式"
  ],
  "挠": [
    "尧",
    "扌"
  ],
  "扯": [
    "止",
    "扌"
  ],
  "撞": [
    "童",
    "扌"
  ],
  "摘": [
    "啇",
    "扌"
  ],
  "拖": [
    "也",
    "扌",
    "𠂉"
  ],
  "扬": [
    "piglets",
    "扌"
  ],
  "拦": [
    "兰",
    "扌"
  ],
  "搓": [
    "差",
    "扌"
  ],
  "捆": [
    "困",
    "扌"
  ],
  "扩": [
    "扌",
    "广"
  ],
  "撼": [
    "扌",
    "感"
  ],
  "挟": [
    "夹",
    "扌"
  ],
  "亶": [
    "亠",
    "旦",
    "回"
  ],
  "擅": [
    "亶",
    "扌"
  ],
  "颤": [
    "页",
    "亶"
  ],
  "戒": [
    "戈",
    "廾"
  ],
  "械": [
    "戒",
    "木"
  ],
  "诫": [
    "戒",
    "讠"
  ],
  "莽": [
    "艹",
    "廾",
    "犬"
  ],
  "卉": [
    "廾",
    "十"
  ],
  "奔": [
    "廾",
    "卉"
  ],
  "贲": [
    "贝",
    "卉"
  ],
  "喷": [
    "口",
    "贲"
  ],
  "愤": [
    "忄",
    "贲"
  ],
  "材": [
    "才",
    "木"
  ],
  "荐": [
    "存",
    "艹"
  ],
  "孕": [
    "子",
    "乃"
  ],
  "扔": [
    "乃",
    "扌"
  ],
  "携": [
    "隹",
    "乃",
    "扌"
  ],
  "圾": [
    "及",
    "土"
  ],
  "梗": [
    "木",
    "更"
  ],
  "叹": [
    "口",
    "又"
  ],
  "叉": [
    "叉"
  ],
  "权": [
    "又",
    "木"
  ],
  "寇": [
    "完",
    "又",
    "卜"
  ],
  "敲": [
    "高",
    "又",
    "卜"
  ],
  "轰": [
    "双",
    "车"
  ],
  "滩": [
    "氵",
    "难"
  ],
  "毅": [
    "豕",
    "殳",
    "立"
  ],
  "肢": [
    "支",
    "月"
  ],
  "妓": [
    "支",
    "女"
  ],
  "歧": [
    "止",
    "支"
  ],
  "翅": [
    "支",
    "羽"
  ],
  "淑": [
    "氵",
    "叔"
  ],
  "椒": [
    "叔",
    "木"
  ],
  "盾": [
    "目",
    "厂",
    "十"
  ],
  "贩": [
    "反",
    "贝"
  ],
  "扳": [
    "反",
    "扌"
  ],
  "烁": [
    "乐",
    "火"
  ],
  "觅": [
    "爪",
    "见"
  ],
  "妥": [
    "爪",
    "女"
  ],
  "豸": [
    "豕",
    "爪"
  ],
  "豹": [
    "豸",
    "勺"
  ],
  "貌": [
    "豸",
    "白",
    "儿"
  ],
  "睬": [
    "目",
    "采"
  ],
  "允": [
    "厶",
    "儿"
  ],
  "宏": [
    "宀",
    "厶",
    "𠂇"
  ],
  "垒": [
    "厶",
    "土"
  ],
  "胎": [
    "台",
    "月"
  ],
  "怠": [
    "台",
    "心"
  ],
  "怡": [
    "台",
    "忄"
  ],
  "冶": [
    "台",
    "冫"
  ],
  "抬": [
    "台",
    "扌"
  ],
  "罢": [
    "罒",
    "去"
  ],
  "摆": [
    "扌",
    "罢"
  ],
  "丢": [
    "千",
    "wall"
  ],
  "致": [
    "至",
    "攵"
  ],
  "弃": [
    "infant",
    "廾"
  ],
  "撤": [
    "育",
    "扌",
    "攵"
  ],
  "硫": [
    "石",
    "㐬"
  ],
  "琉": [
    "王",
    "㐬"
  ],
  "疏": [],
  "蔬": [
    "艹",
    "疏"
  ],
  "沟": [
    "氵",
    "勾"
  ],
  "钩": [
    "勾",
    "钅"
  ],
  "崩": [
    "朋",
    "山"
  ],
  "岩": [
    "石",
    "山"
  ],
  "峭": [
    "肖",
    "山"
  ],
  "崎": [
    "奇",
    "山"
  ],
  "崖": [
    "厂",
    "圭",
    "山"
  ],
  "灿": [
    "火",
    "山"
  ],
  "炭": [
    "灰",
    "山"
  ],
  "碳": [
    "炭",
    "石"
  ],
  "岂": [
    "己",
    "山"
  ],
  "凯": [
    "几",
    "岂"
  ],
  "峡": [
    "来",
    "山"
  ],
  "崔": [
    "隹",
    "山"
  ],
  "摧": [
    "崔",
    "扌"
  ],
  "屰": [
    "丷",
    "丿",
    "山"
  ],
  "逆": [
    "屰",
    "辶"
  ],
  "溯": [
    "氵",
    "屰",
    "月"
  ],
  "塑": [
    "屰",
    "土",
    "月"
  ],
  "盼": [
    "分",
    "目"
  ],
  "颁": [
    "分",
    "页"
  ],
  "芬": [
    "分",
    "艹"
  ],
  "扮": [
    "分",
    "扌"
  ],
  "岔": [
    "分",
    "山"
  ],
  "颂": [
    "页",
    "公"
  ],
  "讼": [
    "讠",
    "公"
  ],
  "滚": [
    "氵",
    "hat-and-scarf",
    "公"
  ],
  "翁": [
    "公",
    "羽"
  ],
  "嗡": [
    "翁",
    "口"
  ],
  "裕": [
    "谷",
    "衤"
  ],
  "榕": [
    "容",
    "木"
  ],
  "熔": [
    "火",
    "容"
  ],
  "裳": [
    "outhouse",
    "衣"
  ],
  "掌": [
    "手",
    "outhouse"
  ],
  "撑": [
    "掌",
    "扌"
  ],
  "膛": [
    "堂",
    "月"
  ],
  "颇": [
    "页",
    "皮"
  ],
  "坡": [
    "土",
    "皮"
  ],
  "披": [
    "扌",
    "皮"
  ],
  "菠": [
    "艹",
    "波"
  ],
  "歼": [
    "歹",
    "千"
  ],
  "殖": [
    "歹",
    "直"
  ],
  "殊": [
    "歹",
    "主"
  ],
  "残": [
    "歹",
    "戋"
  ],
  "咧": [
    "口",
    "列"
  ],
  "裂": [
    "列",
    "衣"
  ],
  "毙": [
    "比",
    "死"
  ],
  "耿": [
    "耳",
    "火"
  ],
  "辑": [
    "口",
    "耳",
    "车"
  ],
  "耻": [
    "止",
    "耳"
  ],
  "摄": [
    "耳",
    "双",
    "扌"
  ],
  "聪": [
    "总",
    "耳"
  ],
  "娶": [
    "取",
    "女"
  ],
  "蔓": [
    "艹",
    "曼"
  ],
  "肤": [
    "夫",
    "月"
  ],
  "扶": [
    "夫",
    "扌"
  ],
  "潜": [
    "替",
    "氵"
  ],
  "卧": [
    "臣",
    "卜"
  ],
  "爿": [],
  "藏": [
    "戊",
    "爿",
    "艹",
    "臣"
  ],
  "熙": [
    "灬",
    "巳",
    "臣"
  ],
  "勋": [
    "力",
    "员"
  ],
  "劣": [
    "力",
    "少"
  ],
  "募": [
    "力",
    "莫"
  ],
  "劝": [
    "力",
    "又"
  ],
  "劫": [
    "力",
    "去"
  ],
  "抛": [
    "力",
    "九",
    "扌"
  ],
  "胁": [
    "办",
    "月"
  ],
  "怒": [
    "心",
    "奴"
  ],
  "茄": [
    "艹",
    "加"
  ],
  "彻": [
    "彳",
    "切"
  ],
  "征": [
    "正",
    "彳"
  ],
  "惩": [
    "心",
    "征"
  ],
  "徒": [
    "彳",
    "走"
  ],
  "徊": [
    "彳",
    "回"
  ],
  "役": [
    "殳",
    "彳"
  ],
  "循": [
    "盾",
    "彳"
  ],
  "彼": [
    "彳",
    "皮"
  ],
  "衍": [
    "氵",
    "boulevard"
  ],
  "衡": [
    "大",
    "boulevard",
    "鱼"
  ],
  "衔": [
    "boulevard",
    "钅"
  ],
  "秃": [
    "禾",
    "几"
  ],
  "颓": [
    "秃",
    "页"
  ],
  "秒": [
    "禾",
    "少"
  ],
  "稍": [
    "禾",
    "肖"
  ],
  "稣": [
    "禾",
    "鱼"
  ],
  "稿": [
    "禾",
    "高"
  ],
  "稠": [
    "周",
    "禾"
  ],
  "颖": [
    "禾",
    "页",
    "匕"
  ],
  "稼": [
    "禾",
    "家"
  ],
  "税": [
    "禾",
    "兑"
  ],
  "稚": [
    "禾",
    "隹"
  ],
  "菌": [
    "禾",
    "艹",
    "囗"
  ],
  "穗": [
    "禾",
    "惠"
  ],
  "秘": [
    "禾",
    "必"
  ],
  "私": [
    "禾",
    "厶"
  ],
  "秩": [
    "禾",
    "失"
  ],
  "锹": [
    "禾",
    "火",
    "钅"
  ],
  "梨": [
    "利",
    "丶",
    "木"
  ],
  "犁": [
    "利",
    "牛"
  ],
  "萎": [
    "艹",
    "委"
  ],
  "黍": [
    "snowflake",
    "禾",
    "umbrella"
  ],
  "黏": [
    "黍",
    "占"
  ],
  "黎": [
    "黍",
    "勹",
    "丿"
  ],
  "桼": [
    "snowflake",
    "umbrella",
    "木"
  ],
  "膝": [
    "桼",
    "月"
  ],
  "漆": [
    "氵",
    "桼"
  ],
  "锈": [
    "钅",
    "秀"
  ],
  "眯": [
    "目",
    "米"
  ],
  "糊": [
    "胡",
    "米"
  ],
  "粘": [
    "占",
    "米"
  ],
  "奥": [
    "大",
    "丶",
    "冂",
    "米"
  ],
  "澳": [
    "氵",
    "奥"
  ],
  "懊": [
    "忄",
    "奥"
  ],
  "菊": [
    "艹",
    "勹",
    "米"
  ],
  "渊": [
    "氵",
    "米",
    "crutches"
  ],
  "沩": [
    "刀",
    "氵",
    "丶"
  ],
  "粱": [
    "沩",
    "米"
  ],
  "梁": [
    "沩",
    "木"
  ],
  "糙": [
    "造",
    "米"
  ],
  "粒": [
    "米",
    "立"
  ],
  "糕": [
    "羊",
    "灬",
    "米"
  ],
  "敝": [
    "冂",
    "攵",
    "米"
  ],
  "蔽": [
    "敝",
    "艹"
  ],
  "憋": [
    "心",
    "敝"
  ],
  "撇": [
    "敝",
    "扌"
  ],
  "弊": [
    "敝",
    "廾"
  ],
  "莱": [
    "艹",
    "来"
  ],
  "搂": [
    "扌",
    "娄"
  ],
  "筑": [
    "巩",
    "竹"
  ],
  "箩": [
    "罗",
    "竹"
  ],
  "笨": [
    "竹",
    "本"
  ],
  "筒": [
    "竹",
    "同"
  ],
  "箭": [
    "前",
    "竹"
  ],
  "筛": [
    "竹",
    "师"
  ],
  "筋": [
    "力",
    "竹",
    "月"
  ],
  "伍": [
    "亻",
    "五"
  ],
  "仇": [
    "亻",
    "九"
  ],
  "倡": [
    "昌",
    "亻"
  ],
  "伯": [
    "亻",
    "白"
  ],
  "仲": [
    "亻",
    "中"
  ],
  "仆": [
    "亻",
    "卜"
  ],
  "估": [
    "亻",
    "古"
  ],
  "侦": [
    "亻",
    "贞"
  ],
  "俱": [
    "具",
    "亻"
  ],
  "佑": [
    "石",
    "亻"
  ],
  "佐": [
    "亻",
    "左"
  ],
  "侧": [
    "则",
    "亻"
  ],
  "亿": [
    "亻",
    "乙"
  ],
  "仔": [
    "子",
    "亻"
  ],
  "倚": [
    "奇",
    "亻"
  ],
  "俏": [
    "肖",
    "亻"
  ],
  "佳": [
    "亻",
    "圭"
  ],
  "侍": [
    "寺",
    "亻"
  ],
  "伙": [
    "亻",
    "火"
  ],
  "倘": [
    "尚",
    "亻"
  ],
  "宿": [
    "宀",
    "亻",
    "百"
  ],
  "伏": [
    "亻",
    "犬"
  ],
  "袱": [
    "伏",
    "衤"
  ],
  "偷": [
    "亻",
    "俞"
  ],
  "偿": [
    "亻",
    "尝"
  ],
  "伐": [
    "亻",
    "戈"
  ],
  "佩": [
    "巾",
    "亻",
    "冂",
    "一"
  ],
  "侨": [
    "乔",
    "亻"
  ],
  "倾": [
    "亻",
    "顷"
  ],
  "伦": [
    "仑",
    "亻"
  ],
  "侮": [
    "亻",
    "每"
  ],
  "倍": [
    "咅",
    "亻"
  ],
  "仿": [
    "方",
    "亻"
  ],
  "傲": [
    "土",
    "亻",
    "放"
  ],
  "僧": [
    "曾",
    "亻"
  ],
  "囚": [
    "人",
    "囗"
  ],
  "悠": [
    "心",
    "亻",
    "丨",
    "攵"
  ],
  "侄": [
    "至",
    "亻"
  ],
  "仙": [
    "亻",
    "山"
  ],
  "傍": [
    "旁",
    "亻"
  ],
  "催": [
    "崔",
    "亻"
  ],
  "俗": [
    "亻",
    "谷"
  ],
  "侠": [
    "夹",
    "亻"
  ],
  "俄": [
    "亻",
    "我"
  ],
  "聚": [
    "取",
    "人"
  ],
  "符": [
    "付",
    "竹"
  ],
  "贷": [
    "代",
    "贝"
  ],
  "荷": [
    "艹",
    "何"
  ],
  "杖": [
    "丈",
    "木"
  ],
  "仗": [
    "丈",
    "亻"
  ],
  "丛": [
    "从",
    "一"
  ],
  "耸": [
    "从",
    "耳"
  ],
  "挫": [
    "坐",
    "扌"
  ],
  "诬": [
    "讠",
    "巫"
  ],
  "葛": [
    "艹",
    "曷"
  ],
  "褐": [
    "曷",
    "衤"
  ],
  "竭": [
    "曷",
    "立"
  ],
  "歇": [
    "曷",
    "欠"
  ],
  "揭": [
    "曷",
    "扌"
  ],
  "淫": [
    "氵",
    "壬",
    "爪"
  ],
  "凭": [
    "任",
    "几"
  ],
  "挺": [
    "廷",
    "扌"
  ],
  "赎": [
    "贝",
    "卖"
  ],
  "瓦": [
    "𠄌",
    "丶",
    "乙",
    "一"
  ],
  "瓷": [
    "次",
    "瓦"
  ],
  "拟": [
    "以",
    "扌"
  ],
  "瓶": [
    "并",
    "瓦"
  ],
  "宫": [
    "宀",
    "吕"
  ],
  "铝": [
    "钅",
    "吕"
  ],
  "萤": [
    "greenhouse",
    "虫"
  ],
  "莹": [
    "greenhouse",
    "玉"
  ],
  "蒙": [
    "豕",
    "greenhouse",
    "一"
  ],
  "朦": [
    "蒙",
    "月"
  ],
  "捞": [
    "劳",
    "扌"
  ],
  "旋": [
    "疋",
    "banner"
  ],
  "吻": [
    "勿",
    "口"
  ],
  "匆": [
    "勿",
    "丿"
  ],
  "葱": [
    "匆",
    "心",
    "艹"
  ],
  "锡": [
    "易",
    "钅"
  ],
  "惕": [
    "忄",
    "易"
  ],
  "卢": [
    "尸",
    "卜"
  ],
  "屉": [
    "尸",
    "世"
  ],
  "屑": [
    "尸",
    "肖"
  ],
  "尿": [
    "尸",
    "水"
  ],
  "犀": [
    "snowflake",
    "尸",
    "牛"
  ],
  "迟": [
    "尸",
    "丶",
    "辶"
  ],
  "刷": [
    "尸",
    "刂",
    "巾"
  ],
  "漏": [
    "氵",
    "尸",
    "雨"
  ],
  "屁": [
    "尸",
    "比"
  ],
  "屈": [
    "尸",
    "出"
  ],
  "掘": [
    "屈",
    "扌"
  ],
  "履": [
    "尸",
    "彳",
    "复"
  ],
  "屎": [
    "尸",
    "米"
  ],
  "屡": [
    "尸",
    "娄"
  ],
  "屏": [
    "尸",
    "并"
  ],
  "眉": [
    "目",
    "尸"
  ],
  "媚": [
    "眉",
    "女"
  ],
  "昼": [
    "尺",
    "口"
  ],
  "启": [
    "口",
    "户"
  ],
  "肩": [
    "户",
    "月"
  ],
  "妒": [
    "户",
    "女"
  ],
  "炉": [
    "户",
    "火"
  ],
  "芦": [
    "艹",
    "户"
  ],
  "扇": [
    "户",
    "羽"
  ],
  "奈": [
    "大",
    "示"
  ],
  "款": [
    "示",
    "士",
    "欠"
  ],
  "凛": [
    "示",
    "亠",
    "冫",
    "回"
  ],
  "祟": [
    "出",
    "示"
  ],
  "祝": [
    "衤",
    "兄"
  ],
  "祥": [
    "羊",
    "衤"
  ],
  "尉": [
    "寸",
    "尸",
    "示"
  ],
  "蔚": [
    "尉",
    "艹"
  ],
  "慰": [
    "心",
    "尉"
  ],
  "蒜": [
    "艹",
    "示"
  ],
  "棕": [
    "木",
    "宗"
  ],
  "宙": [
    "宀",
    "由"
  ],
  "轴": [
    "由",
    "车"
  ],
  "袖": [
    "由",
    "衤"
  ],
  "庙": [
    "由",
    "广"
  ],
  "笛": [
    "由",
    "竹"
  ],
  "届": [
    "尸",
    "由"
  ],
  "呻": [
    "口",
    "申"
  ],
  "坤": [
    "土",
    "申"
  ],
  "审": [
    "宀",
    "申"
  ],
  "婶": [
    "女",
    "审"
  ],
  "畅": [
    "piglets",
    "申"
  ],
  "巢": [
    "川",
    "果"
  ],
  "棵": [
    "果",
    "木"
  ],
  "裸": [
    "果",
    "衤"
  ],
  "裹": [
    "果",
    "hat-and-scarf"
  ],
  "析": [
    "木",
    "斤"
  ],
  "晰": [
    "析",
    "日"
  ],
  "芹": [
    "艹",
    "斤"
  ],
  "祈": [
    "衤",
    "斤"
  ],
  "欣": [
    "欠",
    "斤"
  ],
  "掀": [
    "欣",
    "扌"
  ],
  "惭": [
    "忄",
    "斩"
  ],
  "崭": [
    "斩",
    "山"
  ],
  "浙": [
    "氵",
    "折"
  ],
  "誓": [
    "言",
    "折"
  ],
  "拆": [
    "斥",
    "扌"
  ],
  "炸": [
    "火",
    "乍"
  ],
  "诈": [
    "讠",
    "乍"
  ],
  "归": [
    "彐",
    "刂"
  ],
  "刍": [
    "彐",
    "𠂊"
  ],
  "皱": [
    "皮",
    "刍"
  ],
  "煞": [
    "皱",
    "灬"
  ],
  "趋": [
    "走",
    "刍"
  ],
  "雏": [
    "隹",
    "刍"
  ],
  "dunce": [
    "彐",
    "又",
    "冖"
  ],
  "浸": [
    "氵",
    "dunce"
  ],
  "寝": [
    "丬",
    "宀",
    "浸"
  ],
  "侵": [
    "浸",
    "亻"
  ],
  "稳": [
    "禾",
    "急"
  ],
  "挡": [
    "当",
    "扌"
  ],
  "剥": [
    "刂",
    "录"
  ],
  "秉": [
    "禾",
    "肀"
  ],
  "妻": [
    "肀",
    "女",
    "十"
  ],
  "凄": [
    "妻",
    "冫"
  ],
  "捷": [
    "十",
    "肀",
    "扌",
    "trail-of-footprints"
  ],
  "肃": [
    "animal-legs",
    "肀",
    "crutches"
  ],
  "啸": [
    "口",
    "肃"
  ],
  "萧": [
    "艹",
    "肃"
  ],
  "兼": [
    "肀",
    "丶",
    "丷"
  ],
  "赚": [
    "兼",
    "贝"
  ],
  "嫌": [
    "兼",
    "女"
  ],
  "谦": [
    "讠",
    "兼"
  ],
  "歉": [
    "兼",
    "欠"
  ],
  "廉": [
    "兼",
    "广"
  ],
  "镰": [
    "兼",
    "钅"
  ],
  "睁": [
    "目",
    "争"
  ],
  "挣": [
    "争",
    "扌"
  ],
  "筝": [
    "争",
    "竹"
  ],
  "塘": [
    "唐",
    "土"
  ],
  "隶": [
    "snowflake",
    "肀"
  ],
  "逮": [
    "辶",
    "隶"
  ],
  "慷": [
    "忄",
    "康"
  ],
  "糠": [
    "康",
    "米"
  ],
  "笋": [
    "尹",
    "竹"
  ],
  "耍": [
    "而",
    "女"
  ],
  "耐": [
    "寸",
    "而"
  ],
  "喘": [
    "口",
    "耑"
  ],
  "揣": [
    "扌",
    "耑"
  ],
  "槽": [
    "曹",
    "木"
  ],
  "遭": [
    "曹",
    "辶"
  ],
  "糟": [
    "曹",
    "米"
  ],
  "抖": [
    "头",
    "扌"
  ],
  "惜": [
    "忄",
    "昔"
  ],
  "措": [
    "扌",
    "昔"
  ],
  "腊": [
    "昔",
    "月"
  ],
  "蜡": [
    "昔",
    "虫"
  ],
  "猎": [
    "犭",
    "昔"
  ],
  "燕": [
    "口",
    "灬",
    "廿",
    "北"
  ],
  "遮": [
    "灬",
    "caverns",
    "辶"
  ],
  "畔": [
    "半",
    "田"
  ],
  "拌": [
    "半",
    "扌"
  ],
  "叛": [
    "半",
    "反"
  ],
  "券": [
    "刀",
    "quarter"
  ],
  "藤": [
    "snowflake",
    "艹",
    "quarter",
    "月"
  ],
  "鼎": [
    "目",
    "爿",
    "片"
  ],
  "芝": [
    "艹",
    "之"
  ],
  "贬": [
    "乏",
    "贝"
  ],
  "泛": [
    "乏",
    "氵"
  ],
  "歪": [
    "正",
    "不"
  ],
  "矫": [
    "乔",
    "矢"
  ],
  "矮": [
    "委",
    "矢"
  ],
  "矣": [
    "厶",
    "矢"
  ],
  "唉": [
    "矣",
    "口"
  ],
  "埃": [
    "矣",
    "土"
  ],
  "挨": [
    "矣",
    "扌"
  ],
  "簇": [
    "族",
    "竹"
  ],
  "茅": [
    "艹",
    "矛"
  ],
  "橘": [
    "口",
    "animal-legs",
    "冂",
    "矛",
    "木"
  ],
  "舒": [
    "予",
    "舍"
  ],
  "览": [
    "𠂉",
    "丶",
    "fencing-foil",
    "见"
  ],
  "揽": [
    "扌",
    "览"
  ],
  "肾": [
    "fencing-foil",
    "又",
    "月"
  ],
  "竖": [
    "fencing-foil",
    "又",
    "立"
  ],
  "弘": [
    "厶",
    "弓"
  ],
  "夷": [
    "大",
    "弓"
  ],
  "姨": [
    "夷",
    "女"
  ],
  "畺": [
    "田",
    "一"
  ],
  "疆": [
    "弓",
    "土",
    "畺"
  ],
  "僵": [
    "亻",
    "畺"
  ],
  "粥": [
    "弓",
    "米"
  ],
  "蝉": [
    "单",
    "虫"
  ],
  "禅": [
    "单",
    "衤"
  ],
  "沸": [
    "弗",
    "氵"
  ],
  "拂": [
    "弗",
    "扌"
  ],
  "剃": [
    "弟",
    "刂"
  ],
  "递": [
    "弟",
    "辶"
  ],
  "梯": [
    "弟",
    "木"
  ],
  "涕": [
    "氵",
    "弟"
  ],
  "朽": [
    "丂",
    "木"
  ],
  "聘": [
    "丂",
    "由",
    "耳"
  ],
  "姊": [
    "丂",
    "𠂆",
    "才",
    "女"
  ],
  "亏": [
    "丂",
    "一"
  ],
  "污": [
    "氵",
    "亏"
  ],
  "夸": [
    "大",
    "亏"
  ],
  "垮": [
    "土",
    "夸"
  ],
  "挎": [
    "扌",
    "夸"
  ],
  "鳄": [
    "chatterbox",
    "亏",
    "鱼"
  ],
  "愕": [
    "忄",
    "chatterbox",
    "亏"
  ],
  "躺": [
    "尚",
    "身"
  ],
  "躲": [
    "身",
    "朵"
  ],
  "躬": [
    "弓",
    "身"
  ],
  "嗜": [
    "老",
    "口",
    "日"
  ],
  "姥": [
    "老",
    "女"
  ],
  "拷": [
    "老",
    "扌"
  ],
  "屿": [
    "与",
    "山"
  ],
  "暑": [
    "日",
    "者"
  ],
  "睹": [
    "目",
    "者"
  ],
  "署": [
    "罒",
    "者"
  ],
  "薯": [
    "署",
    "艹"
  ],
  "赌": [
    "贝",
    "者"
  ],
  "奢": [
    "大",
    "者"
  ],
  "堵": [
    "土",
    "者"
  ],
  "煮": [
    "灬",
    "者"
  ],
  "诸": [
    "讠",
    "者"
  ],
  "储": [
    "诸",
    "亻"
  ],
  "屠": [
    "尸",
    "者"
  ],
  "棺": [
    "官",
    "木"
  ],
  "爹": [
    "父",
    "多"
  ],
  "斧": [
    "父",
    "斤"
  ],
  "咬": [
    "口",
    "交"
  ],
  "胶": [
    "交",
    "月"
  ],
  "狡": [
    "交",
    "犭"
  ],
  "捉": [
    "扌",
    "足"
  ],
  "促": [
    "亻",
    "足"
  ],
  "趴": [
    "八",
    "足"
  ],
  "踏": [
    "水",
    "日",
    "足"
  ],
  "践": [
    "戋",
    "足"
  ],
  "跃": [
    "禾",
    "足"
  ],
  "蹄": [
    "帝",
    "足"
  ],
  "踩": [
    "足",
    "采"
  ],
  "蹦": [
    "崩",
    "足"
  ],
  "跌": [
    "足",
    "矢"
  ],
  "踢": [
    "易",
    "足"
  ],
  "踪": [
    "足",
    "宗"
  ],
  "跨": [
    "足",
    "夸"
  ],
  "喿": [
    "口",
    "木"
  ],
  "躁": [
    "喿",
    "足"
  ],
  "噪": [
    "口",
    "喿"
  ],
  "澡": [
    "氵",
    "喿"
  ],
  "藻": [
    "艹",
    "澡"
  ],
  "燥": [
    "喿",
    "火"
  ],
  "操": [
    "喿",
    "扌"
  ],
  "猾": [
    "骨",
    "犭"
  ],
  "髓": [
    "骨",
    "左",
    "辶",
    "月"
  ],
  "陌": [
    "百",
    "阝"
  ],
  "隙": [
    "泉",
    "小",
    "阝"
  ],
  "陡": [
    "走",
    "阝"
  ],
  "陪": [
    "咅",
    "阝"
  ],
  "障": [
    "章",
    "阝"
  ],
  "隧": [
    "遂",
    "阝"
  ],
  "陋": [
    "丙",
    "𠃊",
    "阝"
  ],
  "隐": [
    "急",
    "阝"
  ],
  "陕": [
    "夹",
    "阝"
  ],
  "夌": [
    "animal-legs",
    "土",
    "夂"
  ],
  "陵": [
    "阝",
    "夌"
  ],
  "棱": [
    "木",
    "夌"
  ],
  "菱": [
    "艹",
    "夌"
  ],
  "凌": [
    "冫",
    "夌"
  ],
  "鬲": [
    "口",
    "丁",
    "丷",
    "⼌",
    "一"
  ],
  "融": [
    "虫",
    "鬲"
  ],
  "隔": [
    "鬲",
    "阝"
  ],
  "窃": [
    "穴",
    "切"
  ],
  "挖": [
    "乙",
    "扌",
    "穴"
  ],
  "帘": [
    "穴",
    "巾"
  ],
  "窥": [
    "禾",
    "见",
    "穴"
  ],
  "穷": [
    "力",
    "穴"
  ],
  "窄": [
    "乍",
    "穴"
  ],
  "榨": [
    "窄",
    "木"
  ],
  "窟": [
    "屈",
    "穴"
  ],
  "窘": [
    "君",
    "穴"
  ],
  "窜": [
    "串",
    "穴"
  ],
  "腔": [
    "空",
    "月"
  ],
  "呙": [
    "口",
    "内"
  ],
  "窝": [
    "呙",
    "穴"
  ],
  "涡": [
    "氵",
    "呙"
  ],
  "锅": [
    "呙",
    "钅"
  ],
  "祸": [
    "呙",
    "衤"
  ],
  "蜗": [
    "呙",
    "虫"
  ],
  "宾": [
    "宀",
    "兵"
  ],
  "滨": [
    "宾",
    "氵"
  ],
  "绷": [
    "朋",
    "纟"
  ],
  "纤": [
    "千",
    "纟"
  ],
  "绰": [
    "卓",
    "纟"
  ],
  "绍": [
    "召",
    "纟"
  ],
  "纱": [
    "少",
    "纟"
  ],
  "络": [
    "名",
    "纟"
  ],
  "绸": [
    "周",
    "纟"
  ],
  "绒": [
    "戈",
    "纟",
    "十"
  ],
  "绕": [
    "尧",
    "纟"
  ],
  "绽": [
    "定",
    "纟"
  ],
  "绵": [
    "帛",
    "纟"
  ],
  "缔": [
    "帝",
    "纟"
  ],
  "纺": [
    "方",
    "纟"
  ],
  "缠": [
    "里",
    "广",
    "纟"
  ],
  "绘": [
    "会",
    "纟"
  ],
  "纷": [
    "分",
    "纟"
  ],
  "绣": [
    "秀",
    "纟"
  ],
  "缕": [
    "纟",
    "娄"
  ],
  "缩": [
    "宿",
    "纟"
  ],
  "纳": [
    "内",
    "纟"
  ],
  "综": [
    "纟",
    "宗"
  ],
  "绅": [
    "申",
    "纟"
  ],
  "绪": [
    "者",
    "纟"
  ],
  "绞": [
    "交",
    "纟"
  ],
  "爰": [
    "爪",
    "右",
    "二"
  ],
  "缓": [
    "爰",
    "纟"
  ],
  "暖": [
    "爰",
    "日"
  ],
  "援": [
    "爰",
    "扌"
  ],
  "肙": [
    "口",
    "月"
  ],
  "绢": [
    "肙",
    "纟"
  ],
  "捐": [
    "肙",
    "扌"
  ],
  "敫": [
    "白",
    "放"
  ],
  "缴": [
    "纟",
    "敫"
  ],
  "邀": [
    "辶",
    "敫"
  ],
  "缆": [
    "览",
    "纟"
  ],
  "哟": [
    "口",
    "约"
  ],
  "颈": [
    "spool",
    "页"
  ],
  "茎": [
    "spool",
    "艹"
  ],
  "径": [
    "spool",
    "彳"
  ],
  "劲": [
    "力",
    "spool"
  ],
  "彑": [
    "彐"
  ],
  "缘": [
    "豕",
    "彑",
    "纟"
  ],
  "幼": [
    "力",
    "幺"
  ],
  "溪": [
    "氵",
    "大",
    "爪",
    "幺"
  ],
  "幽": [
    "幺",
    "山"
  ],
  "玄": [
    "幺",
    "亠"
  ],
  "弦": [
    "弓",
    "玄"
  ],
  "畜": [
    "田",
    "玄"
  ],
  "蓄": [
    "艹",
    "畜"
  ],
  "兹": [
    "玄"
  ],
  "磁": [
    "兹",
    "石"
  ],
  "滋": [
    "兹",
    "氵"
  ],
  "慈": [
    "兹",
    "忄"
  ],
  "累": [
    "田",
    "糸"
  ],
  "螺": [
    "累",
    "虫"
  ],
  "紫": [
    "糸",
    "此"
  ],
  "繁": [
    "敏",
    "糸"
  ],
  "絮": [
    "如",
    "糸"
  ],
  "chapel": [
    "宀",
    "十"
  ],
  "索": [
    "chapel",
    "糸"
  ],
  "孛": [
    "chapel",
    "子"
  ],
  "脖": [
    "孛",
    "月"
  ],
  "勃": [
    "力",
    "孛"
  ],
  "卸": [
    "止",
    "卩",
    "午"
  ],
  "御": [
    "卸",
    "彳"
  ],
  "卵": [
    "卯",
    "丶"
  ],
  "孚": [
    "子",
    "爪"
  ],
  "孵": [
    "孚",
    "卵"
  ],
  "乳": [
    "孚",
    "乚"
  ],
  "浮": [
    "孚",
    "氵"
  ],
  "俘": [
    "孚",
    "亻"
  ],
  "榴": [
    "留",
    "木"
  ],
  "爷": [
    "父",
    "chop"
  ],
  "疑": [
    "疋",
    "chop",
    "匕",
    "矢"
  ],
  "凝": [
    "氵",
    "疑"
  ],
  "玲": [
    "令",
    "王"
  ],
  "铃": [
    "令",
    "钅"
  ],
  "怜": [
    "忄",
    "令"
  ],
  "岭": [
    "令",
    "山"
  ],
  "伶": [
    "亻",
    "令"
  ],
  "涌": [
    "氵",
    "甬"
  ],
  "桶": [
    "甬",
    "木"
  ],
  "诵": [
    "讠",
    "甬"
  ],
  "范": [
    "㔾",
    "氵",
    "艹"
  ],
  "扼": [
    "㔾",
    "厂",
    "扌"
  ],
  "卷": [
    "㔾",
    "quarter"
  ],
  "倦": [
    "卷",
    "亻"
  ],
  "圈": [
    "卷",
    "囗"
  ],
  "夗": [
    "㔾",
    "夕"
  ],
  "怨": [
    "心",
    "夗"
  ],
  "宛": [
    "宀",
    "夗"
  ],
  "腕": [
    "宛",
    "月"
  ],
  "婉": [
    "宛",
    "女"
  ],
  "碗": [
    "宛",
    "石"
  ],
  "苍": [
    "仓",
    "艹"
  ],
  "抢": [
    "仓",
    "扌"
  ],
  "诡": [
    "危",
    "讠"
  ],
  "跪": [
    "危",
    "足"
  ],
  "zipper": [
    "staples"
  ],
  "舆": [
    "zipper"
  ],
  "酌": [
    "酉",
    "勺"
  ],
  "酬": [
    "酉",
    "州"
  ],
  "酷": [
    "酉",
    "告"
  ],
  "醇": [
    "享",
    "酉"
  ],
  "醋": [
    "酉",
    "昔"
  ],
  "chocolate-turtle": [
    "丬",
    "夕"
  ],
  "酱": [
    "酉",
    "chocolate-turtle"
  ],
  "奖": [
    "大",
    "chocolate-turtle"
  ],
  "浆": [
    "水",
    "chocolate-turtle"
  ],
  "桨": [
    "木",
    "chocolate-turtle"
  ],
  "蒋": [
    "艹",
    "将"
  ],
  "卒": [
    "从",
    "亠",
    "十"
  ],
  "醉": [
    "酉",
    "卒"
  ],
  "碎": [
    "卒",
    "石"
  ],
  "翠": [
    "卒",
    "羽"
  ],
  "粹": [
    "卒",
    "米"
  ],
  "夋": [
    "夂",
    "允"
  ],
  "酸": [
    "酉",
    "夋"
  ],
  "梭": [
    "木",
    "夋"
  ],
  "峻": [
    "山",
    "夋"
  ],
  "俊": [
    "亻",
    "夋"
  ],
  "奠": [
    "大",
    "酋"
  ],
  "蹲": [
    "奠",
    "足"
  ],
  "逗": [
    "豆",
    "辶"
  ],
  "橱": [
    "厨",
    "木"
  ],
  "嘻": [
    "口",
    "喜"
  ],
  "嘉": [
    "壴",
    "加"
  ],
  "盟": [
    "明",
    "皿"
  ],
  "孟": [
    "子",
    "皿"
  ],
  "猛": [
    "犭",
    "孟"
  ],
  "盐": [
    "土",
    "皿",
    "卜"
  ],
  "盔": [
    "灰",
    "皿"
  ],
  "盒": [
    "合",
    "皿"
  ],
  "盛": [
    "成",
    "皿"
  ],
  "盏": [
    "戋",
    "皿"
  ],
  "盗": [
    "次",
    "皿"
  ],
  "磕": [
    "石",
    "去",
    "皿"
  ],
  "盈": [
    "乃",
    "又",
    "皿"
  ],
  "盆": [
    "分",
    "皿"
  ],
  "蕴": [
    "艹",
    "日",
    "皿",
    "纟"
  ],
  "bullfighter": [
    "𠂉",
    "fencing-foil"
  ],
  "鉴": [
    "全",
    "bullfighter"
  ],
  "滥": [
    "氵",
    "监"
  ],
  "Frankenbowser": [
    "犬"
  ],
  "尴": [
    "监",
    "Frankenbowser"
  ],
  "尬": [
    "介",
    "Frankenbowser"
  ],
  "冘": [
    "冖",
    "Frankenbowser"
  ],
  "沈": [
    "冘",
    "氵"
  ],
  "枕": [
    "冘",
    "木"
  ],
  "耽": [
    "冘",
    "耳"
  ],
  "衅": [
    "半",
    "血"
  ],
  "垦": [
    "土",
    "艮"
  ],
  "狠": [
    "艮",
    "犭"
  ],
  "恳": [
    "心",
    "艮"
  ],
  "艰": [
    "艮",
    "又"
  ],
  "爵": [
    "寸",
    "罒",
    "爪",
    "艮"
  ],
  "嚼": [
    "口",
    "爵"
  ],
  "卿": [
    "卯",
    "艮"
  ],
  "恨": [
    "忄",
    "艮"
  ],
  "朗": [
    "良",
    "月"
  ],
  "狼": [
    "良",
    "犭"
  ],
  "粮": [
    "良",
    "米"
  ],
  "酿": [
    "酉",
    "良"
  ],
  "饥": [
    "几",
    "饣"
  ],
  "饶": [
    "尧",
    "饣"
  ],
  "饰": [
    "𠂉",
    "饣",
    "巾"
  ],
  "饮": [
    "饣",
    "欠"
  ],
  "蚀": [
    "饣",
    "虫"
  ],
  "饱": [
    "饣",
    "包"
  ],
  "馒": [
    "曼",
    "饣"
  ],
  "饼": [
    "饣",
    "并"
  ],
  "饺": [
    "饣",
    "交"
  ],
  "饿": [
    "饣",
    "我"
  ],
  "溉": [
    "氵",
    "既"
  ],
  "慨": [
    "忄",
    "既"
  ],
  "苹": [
    "艹",
    "平"
  ],
  "萍": [
    "氵",
    "苹"
  ],
  "秤": [
    "禾",
    "平"
  ],
  "淆": [
    "氵",
    "有",
    "㐅"
  ],
  "艾": [
    "艹",
    "㐅"
  ],
  "哎": [
    "口",
    "艾"
  ],
  "赵": [
    "㐅",
    "走"
  ],
  "攀": [
    "手",
    "大",
    "㐅",
    "林"
  ],
  "刹": [
    "刂",
    "杀"
  ],
  "枫": [
    "风",
    "木"
  ],
  "钢": [
    "风",
    "钅"
  ],
  "岗": [
    "冈",
    "山"
  ],
  "纲": [
    "冈",
    "纟"
  ],
  "屯": [
    "乚",
    "凵",
    "一"
  ],
  "吨": [
    "口",
    "屯"
  ],
  "顿": [
    "页",
    "屯"
  ],
  "纯": [
    "屯",
    "纟"
  ],
  "齿": [
    "止",
    "凵",
    "人"
  ],
  "龄": [
    "令",
    "齿"
  ],
  "汹": [
    "氵",
    "凶"
  ],
  "篱": [
    "竹",
    "离"
  ],
  "仪": [
    "亻",
    "义"
  ],
  "辜": [
    "辛",
    "古"
  ],
  "辞": [
    "辛",
    "舌"
  ],
  "宰": [
    "宀",
    "辛"
  ],
  "辨": [
    "辛",
    "刂"
  ],
  "辫": [
    "辛",
    "纟"
  ],
  "臂": [
    "辟",
    "月"
  ],
  "劈": [
    "刀",
    "辟"
  ],
  "譬": [
    "言",
    "辟"
  ],
  "僻": [
    "亻",
    "辟"
  ],
  "纠": [
    "丩",
    "纟"
  ],
  "咳": [
    "口",
    "亥"
  ],
  "嚷": [
    "口",
    "襄"
  ],
  "镶": [
    "襄",
    "钅"
  ],
  "塞": [
    "土",
    "hamster-cage"
  ],
  "寨": [
    "pole",
    "hamster-cage"
  ],
  "晴": [
    "青",
    "日"
  ],
  "猜": [
    "青",
    "犭"
  ],
  "靖": [
    "青",
    "立"
  ],
  "债": [
    "责",
    "亻"
  ],
  "牲": [
    "牛",
    "生"
  ],
  "隆": [
    "阝",
    "生",
    "夂",
    "一"
  ],
  "腥": [
    "星",
    "月"
  ],
  "猩": [
    "星",
    "犭"
  ],
  "醒": [
    "酉",
    "星"
  ],
  "寿": [
    "寸",
    "聿"
  ],
  "畴": [
    "田",
    "寿"
  ],
  "涛": [
    "氵",
    "寿"
  ],
  "铸": [
    "寿",
    "钅"
  ],
  "祷": [
    "寿",
    "衤"
  ],
  "筹": [
    "寿",
    "竹"
  ],
  "契": [
    "大",
    "刀",
    "聿"
  ],
  "拜": [
    "聿",
    "扌",
    "一"
  ],
  "夆": [
    "聿",
    "夂"
  ],
  "锋": [
    "钅",
    "夆"
  ],
  "逢": [
    "辶",
    "夆"
  ],
  "缝": [
    "逢",
    "纟"
  ],
  "蓬": [
    "艹",
    "逢"
  ],
  "篷": [
    "逢",
    "竹"
  ],
  "蜂": [
    "虫",
    "夆"
  ],
  "峰": [
    "山",
    "夆"
  ],
  "瞎": [
    "目",
    "害"
  ],
  "辖": [
    "害",
    "车"
  ],
  "豁": [
    "害",
    "谷"
  ],
  "韩": [
    "mist",
    "韦"
  ],
  "违": [
    "韦",
    "辶"
  ],
  "纬": [
    "韦",
    "纟"
  ],
  "奏": [
    "𡗗",
    "天"
  ],
  "凑": [
    "奏",
    "冫"
  ],
  "秦": [
    "禾",
    "𡗗"
  ],
  "蠢": [
    "春",
    "虫"
  ],
  "scarecrow": [
    "cornstalk",
    "又"
  ],
  "泽": [
    "氵",
    "scarecrow"
  ],
  "译": [
    "scarecrow",
    "讠"
  ],
  "择": [
    "scarecrow",
    "扌"
  ],
  "捧": [
    "扌",
    "秦"
  ],
  "砖": [
    "专",
    "石"
  ],
  "唾": [
    "口",
    "垂"
  ],
  "吟": [
    "口",
    "今"
  ],
  "贪": [
    "今",
    "贝"
  ],
  "琴": [
    "今",
    "王"
  ],
  "炼": [
    "东",
    "火"
  ],
  "晒": [
    "日",
    "西"
  ],
  "洒": [
    "氵",
    "西"
  ],
  "栖": [
    "西",
    "木"
  ],
  "栗": [
    "西",
    "木"
  ],
  "牺": [
    "牛",
    "西"
  ],
  "潭": [
    "氵",
    "西",
    "早"
  ],
  "覆": [
    "彳",
    "复",
    "西"
  ],
  "飘": [
    "票",
    "风"
  ],
  "献": [
    "南",
    "犬"
  ],
  "阔": [
    "门",
    "活"
  ],
  "润": [
    "氵",
    "阔"
  ],
  "阁": [
    "门",
    "名"
  ],
  "搁": [
    "扌",
    "阁"
  ],
  "闹": [
    "门",
    "市"
  ],
  "阅": [
    "门",
    "兑"
  ],
  "闷": [
    "心",
    "门"
  ],
  "闭": [
    "门",
    "才"
  ],
  "闪": [
    "门",
    "人"
  ],
  "阀": [
    "门",
    "伐"
  ],
  "闸": [
    "甲",
    "门"
  ],
  "阐": [
    "门",
    "单"
  ],
  "涧": [
    "氵",
    "间"
  ],
  "菲": [
    "艹",
    "非"
  ],
  "辈": [
    "非",
    "车"
  ],
  "悲": [
    "心",
    "非"
  ],
  "徘": [
    "非",
    "彳"
  ],
  "喉": [
    "口",
    "侯"
  ],
  "猴": [
    "侯",
    "犭"
  ],
  "肝": [
    "月",
    "干"
  ],
  "刊": [
    "刂",
    "干"
  ],
  "奸": [
    "女",
    "干"
  ],
  "汗": [
    "氵",
    "干"
  ],
  "杆": [
    "木",
    "干"
  ],
  "轩": [
    "车",
    "干"
  ],
  "罕": [
    "㓁",
    "干"
  ],
  "竿": [
    "竹",
    "干"
  ],
  "悍": [
    "忄",
    "早"
  ],
  "吁": [
    "口",
    "于"
  ],
  "涂": [
    "余",
    "氵"
  ],
  "叙": [
    "余",
    "又"
  ],
  "徐": [
    "余",
    "彳"
  ],
  "斜": [
    "余",
    "头"
  ],
  "喇": [
    "口",
    "刂",
    "束"
  ],
  "嗽": [
    "口",
    "束",
    "欠"
  ],
  "赖": [
    "负",
    "束"
  ],
  "懒": [
    "忄",
    "赖"
  ],
  "嫩": [
    "束",
    "攵",
    "女"
  ],
  "董": [
    "艹",
    "重"
  ],
  "疗": [
    "了",
    "疒"
  ],
  "痰": [
    "炎",
    "疒"
  ],
  "症": [
    "正",
    "疒"
  ],
  "疼": [
    "冬",
    "疒"
  ],
  "痒": [
    "羊",
    "疒"
  ],
  "瘫": [
    "难",
    "疒"
  ],
  "疫": [
    "殳",
    "疒"
  ],
  "癌": [
    "疒",
    "品",
    "山"
  ],
  "疲": [
    "疒",
    "皮"
  ],
  "痴": [
    "知",
    "疒"
  ],
  "瘤": [
    "留",
    "疒"
  ],
  "疮": [
    "仓",
    "疒"
  ],
  "疾": [
    "矢",
    "疒"
  ],
  "瘾": [
    "隐",
    "疒"
  ],
  "痕": [
    "艮",
    "疒"
  ],
  "汇": [
    "匚",
    "氵"
  ],
  "框": [
    "匚",
    "王",
    "木"
  ],
  "筐": [
    "框",
    "竹"
  ],
  "砸": [
    "匚",
    "石",
    "巾"
  ],
  "匠": [
    "匚",
    "斤"
  ],
  "匪": [
    "匚",
    "非"
  ],
  "匿": [
    "匚",
    "若"
  ],
  "兜": [
    "匚",
    "白",
    "儿"
  ],
  "巨": [
    "匚"
  ],
  "柜": [
    "木",
    "巨"
  ],
  "渠": [
    "氵",
    "木",
    "巨"
  ],
  "拒": [
    "扌",
    "巨"
  ],
  "矩": [
    "矢",
    "巨"
  ],
  "距": [
    "足",
    "巨"
  ],
  "殴": [
    "殳",
    "区"
  ],
  "呕": [
    "口",
    "区"
  ],
  "躯": [
    "良",
    "区"
  ],
  "昂": [
    "卬",
    "日"
  ],
  "抑": [
    "卬",
    "扌"
  ],
  "葵": [
    "艹",
    "天",
    "癶"
  ],
  "瞪": [
    "目",
    "登"
  ],
  "凳": [
    "几",
    "登"
  ],
  "澄": [
    "氵",
    "登"
  ],
  "尞": [
    "大",
    "小",
    "癶",
    "日"
  ],
  "僚": [
    "亻",
    "尞"
  ],
  "拨": [
    "扌",
    "发"
  ],
  "泼": [
    "氵",
    "发"
  ],
  "犮": [
    "友",
    "犬"
  ],
  "拔": [
    "扌",
    "犮"
  ],
  "杉": [
    "彡",
    "木"
  ],
  "彬": [
    "杉",
    "木"
  ],
  "衫": [
    "彡",
    "衤"
  ],
  "彰": [
    "章",
    "彡"
  ],
  "膨": [
    "壴",
    "彡",
    "月"
  ],
  "渗": [
    "氵",
    "参"
  ],
  "诊": [
    "讠",
    "㐱"
  ],
  "趁": [
    "㐱",
    "走"
  ],
  "翏": [
    "㐱",
    "羽"
  ],
  "寥": [
    "宀",
    "翏"
  ],
  "谬": [
    "讠",
    "翏"
  ],
  "铲": [
    "产",
    "钅"
  ],
  "萨": [
    "艹",
    "产"
  ],
  "刘": [
    "刂",
    "文"
  ],
  "坟": [
    "土",
    "文"
  ],
  "纹": [
    "文",
    "纟"
  ],
  "斋": [
    "而",
    "文"
  ],
  "斑": [
    "文",
    "王"
  ],
  "剂": [
    "齐",
    "刂"
  ],
  "挤": [
    "齐",
    "扌"
  ],
  "脊": [
    "sparkler",
    "人",
    "月"
  ],
  "函": [
    "了",
    "sparkler",
    "凵"
  ],
  "涵": [
    "氵",
    "函"
  ],
  "映": [
    "日",
    "央"
  ],
  "殃": [
    "歹",
    "央"
  ],
  "秧": [
    "禾",
    "央"
  ],
  "焕": [
    "奂",
    "火"
  ],
  "肥": [
    "巴",
    "月"
  ],
  "爬": [
    "巴",
    "爪"
  ],
  "疤": [
    "巴",
    "疒"
  ],
  "甜": [
    "甘",
    "舌"
  ],
  "嵌": [
    "甘",
    "欠",
    "山"
  ],
  "钳": [
    "甘",
    "钅"
  ],
  "媒": [
    "某",
    "女"
  ],
  "煤": [
    "火",
    "某"
  ],
  "谋": [
    "讠",
    "某"
  ],
  "棋": [
    "其",
    "木"
  ],
  "欺": [
    "欠",
    "其"
  ],
  "旗": [
    "banner",
    "其"
  ],
  "嘶": [
    "口",
    "斯"
  ],
  "撕": [
    "扌",
    "斯"
  ],
  "堪": [
    "土",
    "甚"
  ],
  "勘": [
    "力",
    "甚"
  ],
  "遣": [
    "𠂤",
    "辶",
    "purse"
  ],
  "谴": [
    "讠",
    "遣"
  ],
  "囊": [
    "襄",
    "purse"
  ],
  "溃": [
    "氵",
    "贵"
  ],
  "宜": [
    "宀",
    "且"
  ],
  "谊": [
    "讠",
    "宜"
  ],
  "租": [
    "禾",
    "且"
  ],
  "粗": [
    "且",
    "米"
  ],
  "阻": [
    "且",
    "阝"
  ],
  "桑": [
    "又",
    "木"
  ],
  "嗓": [
    "口",
    "桑"
  ],
  "叠": [
    "桑",
    "且"
  ],
  "锄": [
    "助",
    "钅"
  ],
  "碰": [
    "並",
    "石"
  ],
  "谱": [
    "普",
    "讠"
  ],
  "壶": [
    "业",
    "士",
    "冖"
  ],
  "凿": [
    "业",
    "凵",
    "丷",
    "干"
  ],
  "湿": [
    "氵",
    "业",
    "日"
  ],
  "哑": [
    "口",
    "亚"
  ],
  "晋": [
    "日",
    "亚"
  ],
  "哄": [
    "口",
    "共"
  ],
  "洪": [
    "氵",
    "共"
  ],
  "烘": [
    "共",
    "火"
  ],
  "戴": [
    "𢦏",
    "共",
    "田"
  ],
  "翼": [
    "共",
    "田",
    "羽"
  ],
  "恭": [
    "心",
    "共"
  ],
  "拱": [
    "共",
    "扌"
  ],
  "撰": [
    "共",
    "巳",
    "扌"
  ],
  "粪": [
    "共",
    "米"
  ],
  "殿": [
    "殳",
    "尸",
    "共"
  ],
  "暴": [
    "snowflake",
    "共",
    "日"
  ],
  "瀑": [
    "氵",
    "暴"
  ],
  "爆": [
    "火",
    "暴"
  ],
  "拥": [
    "用",
    "扌"
  ],
  "佣": [
    "用",
    "亻"
  ],
  "甩": [
    "用"
  ],
  "庸": [
    "用",
    "肀",
    "广"
  ],
  "触": [
    "角",
    "虫"
  ],
  "蟹": [
    "解",
    "虫"
  ],
  "懈": [
    "忄",
    "解"
  ],
  "册": [],
  "删": [
    "册",
    "刂"
  ],
  "栅": [
    "册",
    "木"
  ],
  "珊": [
    "册",
    "王"
  ],
  "遍": [
    "扁",
    "辶"
  ],
  "偏": [
    "亻",
    "扁"
  ],
  "抵": [
    "氐",
    "扌"
  ],
  "氓": [
    "民",
    "亡"
  ],
  "哺": [
    "甫",
    "口"
  ],
  "浦": [
    "氵",
    "甫"
  ],
  "蒲": [
    "甫",
    "艹"
  ],
  "薄": [
    "寸",
    "蒲"
  ],
  "铺": [
    "甫",
    "钅"
  ],
  "捕": [
    "甫",
    "扌"
  ],
  "敷": [
    "甫",
    "放"
  ],
  "膊": [
    "尃",
    "月"
  ],
  "傅": [
    "尃",
    "亻"
  ],
  "缚": [
    "尃",
    "纟"
  ],
  "簿": [
    "尃",
    "氵",
    "竹"
  ],
  "郁": [
    "city-walls",
    "有"
  ],
  "郭": [
    "享",
    "city-walls"
  ],
  "廓": [
    "郭",
    "广"
  ],
  "邓": [
    "city-walls",
    "又"
  ],
  "鄙": [
    "口",
    "city-walls",
    "回",
    "十"
  ],
  "耶": [
    "city-walls",
    "耳"
  ],
  "邮": [
    "city-walls",
    "由"
  ],
  "邦": [
    "city-walls",
    "丰"
  ],
  "绑": [
    "city-walls",
    "纟"
  ],
  "郊": [
    "city-walls",
    "交"
  ],
  "邻": [
    "city-walls",
    "令"
  ],
  "廊": [
    "郎",
    "广"
  ],
  "缎": [
    "段",
    "纟"
  ],
  "刁": [
    "丶",
    "𠃌"
  ],
  "叼": [
    "口",
    "刁"
  ],
  "钙": [
    "正",
    "钅",
    "𠃌"
  ],
  "殷": [
    "𠂆",
    "殳",
    "白"
  ],
  "伺": [
    "亻",
    "司"
  ],
  "饲": [
    "饣",
    "司"
  ],
  "舶": [
    "舟",
    "白"
  ],
  "舰": [
    "舟",
    "见"
  ],
  "航": [
    "舟",
    "亢"
  ],
  "舵": [
    "它",
    "舟"
  ],
  "舱": [
    "仓",
    "舟"
  ],
  "艇": [
    "廷",
    "舟"
  ],
  "沿": [
    "氵",
    "belch"
  ],
  "铅": [
    "belch",
    "钅"
  ],
  "狐": [
    "瓜",
    "犭"
  ],
  "瓣": [
    "辛",
    "瓜"
  ],
  "溢": [
    "氵",
    "益"
  ],
  "隘": [
    "益",
    "阝"
  ],
  "霞": [
    "叚",
    "雨"
  ],
  "氨": [
    "气",
    "安"
  ],
  "氧": [
    "羊",
    "气"
  ],
  "氛": [
    "分",
    "气"
  ],
  "氢": [
    "spool",
    "气"
  ],
  "氯": [
    "录",
    "气"
  ],
  "霸": [
    "雨",
    "革",
    "月"
  ],
  "靴": [
    "化",
    "革"
  ],
  "鞭": [
    "便",
    "革"
  ],
  "鞠": [
    "勹",
    "米",
    "革"
  ],
  "芽": [
    "艹",
    "牙"
  ],
  "讶": [
    "讠",
    "牙"
  ],
  "雅": [
    "隹",
    "牙"
  ],
  "邪": [
    "city-walls",
    "牙"
  ],
  "悉": [
    "心",
    "采"
  ],
  "毯": [
    "炎",
    "毛"
  ],
  "毫": [
    "tiara",
    "毛"
  ],
  "耒": [
    "未",
    "一"
  ],
  "耗": [
    "耒",
    "毛"
  ],
  "耕": [
    "耒",
    "井"
  ],
  "籍": [
    "耒",
    "昔",
    "竹"
  ],
  "藉": [
    "耒",
    "艹",
    "昔"
  ],
  "畏": [
    "田",
    "barrette"
  ],
  "喂": [
    "口",
    "畏"
  ],
  "胀": [
    "长",
    "月"
  ],
  "帐": [
    "长",
    "巾"
  ],
  "誉": [
    "言",
    "兴"
  ],
  "剑": [
    "刂",
    "佥"
  ],
  "敛": [
    "佥",
    "攵"
  ],
  "捡": [
    "佥",
    "扌"
  ],
  "俭": [
    "亻",
    "佥"
  ],
  "签": [
    "佥",
    "竹"
  ],
  "鹏": [
    "朋",
    "鸟"
  ],
  "鸣": [
    "口",
    "鸟"
  ],
  "鸿": [
    "江",
    "鸟"
  ],
  "莺": [
    "greenhouse",
    "鸟"
  ],
  "鸽": [
    "鸟",
    "合"
  ],
  "鹤": [
    "宀",
    "隹",
    "鸟"
  ],
  "鹊": [
    "鸟",
    "昔"
  ],
  "鸥": [
    "鸟",
    "区"
  ],
  "鹅": [
    "鸟",
    "我"
  ],
  "鸦": [
    "鸟",
    "牙"
  ],
  "乌": [
    "鸟"
  ],
  "呜": [
    "口",
    "乌"
  ],
  "捣": [
    "岛",
    "扌"
  ],
  "寓": [
    "宀",
    "禺"
  ],
  "愚": [
    "心",
    "禺"
  ],
  "偶": [
    "禺",
    "亻"
  ],
  "缸": [
    "缶",
    "工"
  ],
  "窑": [
    "缶",
    "穴"
  ],
  "雚": [
    "艹",
    "隹",
    "chatterbox"
  ],
  "罐": [
    "雚",
    "缶"
  ],
  "灌": [
    "氵",
    "雚"
  ],
  "匋": [
    "缶",
    "勹"
  ],
  "陶": [
    "匋",
    "阝"
  ],
  "淘": [
    "氵",
    "匋"
  ],
  "掏": [
    "匋",
    "扌"
  ],
  "谣": [
    "䍃",
    "讠"
  ],
  "冤": [
    "兔",
    "冖"
  ],
  "挽": [
    "扌",
    "免"
  ],
  "勉": [
    "力",
    "免"
  ],
  "馋": [
    "䍃",
    "饣",
    "冫"
  ],
  "橡": [
    "象",
    "木"
  ],
  "豫": [
    "予",
    "象"
  ],
  "码": [
    "石",
    "马"
  ],
  "驯": [
    "川",
    "马"
  ],
  "玛": [
    "马",
    "王"
  ],
  "驻": [
    "马",
    "主"
  ],
  "骄": [
    "乔",
    "马"
  ],
  "驰": [
    "也",
    "马"
  ],
  "蚂": [
    "虫",
    "马"
  ],
  "驶": [
    "史",
    "马"
  ],
  "骚": [
    "叉",
    "虫",
    "马"
  ],
  "驾": [
    "加",
    "马"
  ],
  "驴": [
    "户",
    "马"
  ],
  "腾": [
    "𡗗",
    "马",
    "月"
  ],
  "骡": [
    "累",
    "马"
  ],
  "骤": [
    "马",
    "聚"
  ],
  "闯": [
    "门",
    "马"
  ],
  "驱": [
    "区",
    "马"
  ],
  "驳": [
    "㐅",
    "马"
  ],
  "骗": [
    "扁",
    "马"
  ],
  "唬": [
    "口",
    "虎"
  ],
  "虏": [
    "力",
    "虍"
  ],
  "虐": [
    "彐",
    "虍"
  ],
  "滤": [
    "氵",
    "虑"
  ],
  "舛": [
    "夕",
    "年"
  ],
  "瞬": [
    "目",
    "爪",
    "舛",
    "冖"
  ],
  "jack-o-lantern": [],
  "麟": [
    "鹿",
    "米",
    "舛"
  ],
  "磷": [
    "jack-o-lantern",
    "石"
  ],
  "唇": [
    "口",
    "辰"
  ],
  "辱": [
    "寸",
    "辰"
  ],
  "震": [
    "雨",
    "辰"
  ],
  "振": [
    "扌",
    "辰"
  ],
  "郑": [
    "city-walls",
    "关"
  ],
  "掷": [
    "city-walls",
    "郑",
    "扌"
  ],
  "魄": [
    "鬼",
    "白"
  ],
  "槐": [
    "鬼",
    "木"
  ],
  "魅": [
    "鬼",
    "未"
  ],
  "瑰": [
    "鬼",
    "王"
  ],
  "魂": [
    "鬼",
    "云"
  ],
  "愧": [
    "忄",
    "鬼"
  ],
  "魁": [
    "鬼",
    "头"
  ],
  "胧": [
    "龙",
    "月"
  ],
  "垄": [
    "土",
    "龙"
  ],
  "宠": [
    "宀",
    "龙"
  ],
  "庞": [
    "广",
    "龙"
  ],
  "拢": [
    "扌",
    "龙"
  ],
  "聋": [
    "耳",
    "龙"
  ],
  "笼": [
    "竹",
    "龙"
  ],
  "挪": [
    "那",
    "扌"
  ],
  "辆": [
    "两",
    "车"
  ],
  "瞒": [
    "目",
    "艹",
    "两"
  ],
  "龟": [
    "电",
    "勹"
  ],
  "黾": [
    "口",
    "电"
  ],
  "蝇": [
    "黾",
    "虫"
  ],
  "绳": [
    "黾",
    "纟"
  ],
  "淹": [
    "氵",
    "奄"
  ],
  "俺": [
    "奄",
    "亻"
  ],
  "钮": [
    "丑",
    "钅"
  ],
  "羞": [
    "𡗗",
    "丑"
  ],
  "纽": [
    "丑",
    "纟"
  ],
  "赫": [
    "赤"
  ],
  "奕": [
    "大",
    "亦"
  ],
  "迹": [
    "辶",
    "亦"
  ],
  "蛮": [
    "虫",
    "亦"
  ],
  "啤": [
    "口",
    "卑"
  ],
  "脾": [
    "卑",
    "月"
  ],
  "碑": [
    "石",
    "卑"
  ],
  "嘱": [
    "口",
    "属"
  ],
  "肆": [
    "厶",
    "聿",
    "长"
  ],
  "臼": [],
  "插": [
    "臼",
    "千",
    "扌"
  ],
  "毁": [
    "臼",
    "殳",
    "工"
  ],
  "鼠": [
    "𠄌",
    "臼",
    "雨",
    "乙"
  ],
  "舅": [
    "男",
    "臼"
  ],
  "舀": [
    "臼",
    "爪"
  ],
  "滔": [
    "氵",
    "舀"
  ],
  "稻": [
    "禾",
    "舀"
  ],
  "蹈": [
    "舀",
    "足"
  ],
  "叟": [
    "臼",
    "丨",
    "又"
  ],
  "嫂": [
    "叟",
    "女"
  ],
  "搜": [
    "叟",
    "扌"
  ],
  "瘦": [
    "叟",
    "疒"
  ],
  "艘": [
    "叟",
    "舟"
  ],
  "臽": [
    "臼",
    "𠂊"
  ],
  "焰": [
    "臽",
    "火"
  ],
  "馅": [
    "臽",
    "饣"
  ],
  "陷": [
    "臽",
    "阝"
  ],
  "stitching": [],
  "爽": [
    "大",
    "stitching"
  ],
  "缀": [
    "stitching",
    "纟"
  ],
  "囟": [
    "丶",
    "㐅",
    "囗"
  ],
  "傻": [
    "囟",
    "亻",
    "夂"
  ],
  "蝴": [
    "胡",
    "虫"
  ],
  "蝶": [
    "枼",
    "虫"
  ],
  "蜘": [
    "和",
    "虫"
  ],
  "蛛": [
    "朱",
    "虫"
  ],
  "骆": [
    "各",
    "马"
  ],
  "驼": [
    "它",
    "马"
  ],
  "蜻": [
    "青",
    "虫"
  ],
  "蜓": [
    "廷",
    "虫"
  ],
  "凤": [
    "几",
    "又"
  ],
  "凰": [
    "皇",
    "几"
  ],
  "玻": [
    "皮",
    "王"
  ],
  "璃": [
    "离",
    "王"
  ],
  "橄": [
    "敢",
    "木"
  ],
  "榄": [
    "览",
    "木"
  ],
  "芙": [
    "艹",
    "夫"
  ],
  "蓉": [
    "艹",
    "容"
  ],
  "咖": [
    "口",
    "加"
  ],
  "啡": [
    "口",
    "非"
  ],
  "葡": [
    "甫",
    "艹",
    "勹"
  ],
  "萄": [
    "艹",
    "匋"
  ],
  "蘑": [
    "艹",
    "磨"
  ],
  "菇": [
    "姑",
    "艹"
  ],
  "吩": [
    "分",
    "口"
  ],
  "咐": [
    "口",
    "付"
  ],
  "乒": [
    "兵"
  ],
  "乓": [
    "兵"
  ],
  "曹": [],
  "潘": [
    "氵",
    "番"
  ],
  "谭": [
    "讠",
    "西",
    "早"
  ],
  "姚": [
    "兆",
    "女"
  ],
  "薛": [
    "艹",
    "丶",
    "𠂤",
    "辛"
  ],
  "彭": [
    "壴",
    "彡"
  ],
  "冯": [
    "冫",
    "马"
  ],
  "魏": [
    "鬼",
    "委"
  ],
  "岳": [
    "丘",
    "山"
  ],
  "莉": [
    "艹",
    "利"
  ],
  "湘": [
    "相",
    "冫"
  ],
  "甸": [
    "田",
    "勹"
  ],
  "沧": [
    "仓",
    "氵"
  ],
  "穆": [
    "泉",
    "禾"
  ],
  "娜": [
    "那",
    "女"
  ],
  "琼": [
    "京",
    "王"
  ],
  "琳": [
    "王",
    "林"
  ],
  "钧": [
    "匀",
    "钅"
  ]
}
