# Supplementary material for: Optimizing the Learning Order of Chinese Characters Using a Novel Topological Sort Algorithm
Source: PLoS One. 2016 Oct 5;11(10):e0163623. doi: 10.1371/journal.pone.0163623 (PMC5051716; doi:10.1371/journal.pone.0163623)
Supplement: S1 File — S1_File.zip is a zipped file containing input data (usage frequencies, decompositions, stroke numbers, target word lists) and final character and word orders. A README within the file contains information on the origin of the input data and guidance on use of the output orders. (ZIP) [file pone.0163623.s001.zip › DATA_FILE/hsk14_word_target.json]

[
  "爱",
  "八",
  "爸爸",
  "杯子",
  "北京",
  "本",
  "不",
  "不客气",
  "菜",
  "茶",
  "吃",
  "出租车",
  "打电话",
  "大",
  "的",
  "点",
  "电脑",
  "电视",
  "电影",
  "东西",
  "都",
  "读",
  "对不起",
  "多",
  "多少",
  "儿子",
  "二",
  "饭店",
  "飞机",
  "分钟",
  "高兴",
  "个",
  "工作",
  "狗",
  "汉语",
  "好",
  "号",
  "喝",
  "和",
  "很",
  "后面",
  "回",
  "会",
  "几",
  "家",
  "叫",
  "今天",
  "九",
  "开",
  "看",
  "看见",
  "块",
  "来",
  "老师",
  "了",
  "冷",
  "里",
  "六",
  "妈妈",
  "吗",
  "买",
  "猫",
  "没关系",
  "没有",
  "米饭",
  "名字",
  "明天",
  "哪",
  "哪儿",
  "那",
  "呢",
  "能",
  "你",
  "年",
  "女儿",
  "朋友",
  "漂亮",
  "苹果",
  "七",
  "前面",
  "钱",
  "请",
  "去",
  "热",
  "人",
  "认识",
  "三",
  "商店",
  "上",
  "上午",
  "少",
  "谁",
  "什么",
  "十",
  "时候",
  "是",
  "书",
  "水",
  "水果",
  "睡觉",
  "说",
  "四",
  "岁",
  "他",
  "她",
  "太",
  "天气",
  "听",
  "同学",
  "喂",
  "我",
  "我们",
  "五",
  "喜欢",
  "下",
  "下午",
  "下雨",
  "先生",
  "现在",
  "想",
  "小",
  "小姐",
  "些",
  "写",
  "谢谢",
  "星期",
  "学生",
  "学习",
  "学校",
  "一",
  "一点儿",
  "衣服",
  "医生",
  "医院",
  "椅子",
  "有",
  "月",
  "再见",
  "在",
  "怎么",
  "怎么样",
  "这",
  "中国",
  "中午",
  "住",
  "桌子",
  "字",
  "昨天",
  "坐",
  "做",
  "吧",
  "白",
  "百",
  "帮助",
  "报纸",
  "比",
  "别",
  "宾馆",
  "长",
  "唱歌",
  "出",
  "穿",
  "次",
  "从",
  "错",
  "打篮球",
  "大家",
  "到",
  "得",
  "等",
  "弟弟",
  "第一",
  "懂",
  "对",
  "对",
  "房间",
  "非常",
  "服务员",
  "高",
  "告诉",
  "哥哥",
  "给",
  "公共汽车",
  "公司",
  "贵",
  "过",
  "还",
  "孩子",
  "好吃",
  "黑",
  "红",
  "火车站",
  "机场",
  "鸡蛋",
  "件",
  "教室",
  "姐姐",
  "介绍",
  "进",
  "近",
  "就",
  "觉得",
  "咖啡",
  "开始",
  "考试",
  "可能",
  "可以",
  "课",
  "快",
  "快乐",
  "累",
  "离",
  "两",
  "零",
  "路",
  "旅游",
  "卖",
  "慢",
  "忙",
  "每",
  "妹妹",
  "门",
  "面条",
  "男",
  "您",
  "牛奶",
  "女",
  "旁边",
  "跑步",
  "便宜",
  "票",
  "妻子",
  "起床",
  "千",
  "铅笔",
  "晴",
  "去年",
  "让",
  "日",
  "上班",
  "身体",
  "生病",
  "生日",
  "时间",
  "事情",
  "手表",
  "手机",
  "说话",
  "送",
  "虽然……但是……",
  "它",
  "踢足球",
  "题",
  "跳舞",
  "外",
  "完",
  "玩",
  "晚上",
  "往",
  "为什么",
  "问",
  "问题",
  "西瓜",
  "希望",
  "洗",
  "小时",
  "笑",
  "新",
  "姓",
  "休息",
  "雪",
  "颜色",
  "眼睛",
  "羊肉",
  "药",
  "要",
  "也",
  "一起",
  "一下",
  "已经",
  "意思",
  "因为……所以……",
  "阴",
  "游泳",
  "右边",
  "鱼",
  "远",
  "运动",
  "再",
  "早上",
  "丈夫",
  "找",
  "着",
  "真",
  "正在",
  "知道",
  "准备",
  "走",
  "最",
  "左边",
  "阿姨",
  "啊",
  "矮",
  "爱好",
  "安静",
  "把",
  "班",
  "搬",
  "办法",
  "办公室",
  "半",
  "帮忙",
  "包",
  "饱",
  "北方",
  "被",
  "鼻子",
  "比较",
  "比赛",
  "笔记本",
  "必须",
  "变化",
  "别人",
  "冰箱",
  "不但……而且……",
  "菜单",
  "参加",
  "草",
  "层",
  "差",
  "超市",
  "衬衫",
  "成绩",
  "城市",
  "迟到",
  "除了",
  "船",
  "春",
  "词典",
  "聪明",
  "打扫",
  "打算",
  "带",
  "担心",
  "蛋糕",
  "当然",
  "地",
  "灯",
  "地方",
  "地铁",
  "地图",
  "电梯",
  "电子邮件",
  "东",
  "冬",
  "动物",
  "短",
  "段",
  "锻炼",
  "多么",
  "饿",
  "耳朵",
  "发",
  "发烧",
  "发现",
  "方便",
  "放",
  "放心",
  "分",
  "附近",
  "复习",
  "干净",
  "感冒",
  "感兴趣",
  "刚才",
  "个子",
  "根据",
  "跟",
  "更",
  "公斤",
  "公园",
  "故事",
  "刮风",
  "关",
  "关系",
  "关心",
  "关于",
  "国家",
  "过",
  "过去",
  "还是",
  "害怕",
  "黑板",
  "后来",
  "护照",
  "花",
  "花",
  "画",
  "坏",
  "欢迎",
  "还",
  "环境",
  "换",
  "黄河",
  "回答",
  "会议",
  "或者",
  "几乎",
  "机会",
  "极",
  "记得",
  "季节",
  "检查",
  "简单",
  "见面",
  "健康",
  "讲",
  "教",
  "角",
  "脚",
  "接",
  "街道",
  "节目",
  "节日",
  "结婚",
  "结束",
  "解决",
  "借",
  "经常",
  "经过",
  "经理",
  "久",
  "旧",
  "句子",
  "决定",
  "可爱",
  "渴",
  "刻",
  "客人",
  "空调",
  "口",
  "哭",
  "裤子",
  "筷子",
  "蓝",
  "老",
  "离开",
  "礼物",
  "历史",
  "脸",
  "练习",
  "辆",
  "聊天",
  "了解",
  "邻居",
  "留学",
  "楼",
  "绿",
  "马",
  "马上",
  "满意",
  "帽子",
  "米",
  "面包",
  "明白",
  "拿",
  "奶奶",
  "南",
  "难",
  "难过",
  "年级",
  "年轻",
  "鸟",
  "努力",
  "爬山",
  "盘子",
  "胖",
  "皮鞋",
  "啤酒",
  "瓶子",
  "其实",
  "其他",
  "奇怪",
  "骑",
  "起飞",
  "起来",
  "清楚",
  "请假",
  "秋",
  "裙子",
  "然后",
  "热情",
  "认为",
  "认真",
  "容易",
  "如果",
  "伞",
  "上网",
  "生气",
  "声音",
  "世界",
  "试",
  "瘦",
  "叔叔",
  "舒服",
  "树",
  "数学",
  "刷牙",
  "双",
  "水平",
  "司机",
  "太阳",
  "特别",
  "疼",
  "提高",
  "体育",
  "甜",
  "条",
  "同事",
  "同意",
  "头发",
  "突然",
  "图书馆",
  "腿",
  "完成",
  "碗",
  "万",
  "忘记",
  "为",
  "为了",
  "位",
  "文化",
  "西",
  "习惯",
  "洗手间",
  "洗澡",
  "夏",
  "先",
  "相信",
  "香蕉",
  "向",
  "像",
  "小心",
  "校长",
  "新闻",
  "新鲜",
  "信用卡",
  "行李箱",
  "熊猫",
  "需要",
  "选择",
  "要求",
  "爷爷",
  "一般",
  "一边",
  "一定",
  "一共",
  "一会儿",
  "一样",
  "一直",
  "以前",
  "音乐",
  "银行",
  "饮料",
  "应该",
  "影响",
  "用",
  "游戏",
  "有名",
  "又",
  "遇到",
  "元",
  "愿意",
  "月亮",
  "越",
  "站",
  "张",
  "长",
  "着急",
  "照顾",
  "照片",
  "照相机",
  "只",
  "只",
  "只有……才……",
  "中间",
  "中文",
  "终于",
  "种",
  "重要",
  "周末",
  "主要",
  "注意",
  "自己",
  "自行车",
  "总是",
  "嘴",
  "最后",
  "最近",
  "作业",
  "爱情",
  "安排",
  "安全",
  "按时",
  "按照",
  "百分之",
  "棒",
  "包子",
  "保护",
  "保证",
  "报名",
  "抱",
  "抱歉",
  "倍",
  "本来",
  "笨",
  "比如",
  "毕业",
  "遍",
  "标准",
  "表格",
  "表示",
  "表演",
  "表扬",
  "饼干",
  "并且",
  "博士",
  "不得不",
  "不管",
  "不过",
  "不仅",
  "部分",
  "擦",
  "猜",
  "材料",
  "参观",
  "餐厅",
  "厕所",
  "差不多",
  "长城",
  "长江",
  "尝",
  "场",
  "超过",
  "成功",
  "成为",
  "诚实",
  "乘坐",
  "吃惊",
  "重新",
  "抽烟",
  "出差",
  "出发",
  "出生",
  "出现",
  "厨房",
  "传真",
  "窗户",
  "词语",
  "从来",
  "粗心",
  "存",
  "错误",
  "答案",
  "打扮",
  "打扰",
  "打印",
  "打招呼",
  "打折",
  "打针",
  "大概",
  "大使馆",
  "大约",
  "大夫",
  "戴",
  "当",
  "当时",
  "刀",
  "导游",
  "到处",
  "到底",
  "倒",
  "道歉",
  "得意",
  "得",
  "登机牌",
  "等",
  "低",
  "底",
  "地点",
  "地球",
  "地址",
  "调查",
  "掉",
  "丢",
  "动作",
  "堵车",
  "肚子",
  "短信",
  "对话",
  "对面",
  "对于",
  "儿童",
  "而",
  "发生",
  "发展",
  "法律",
  "翻译",
  "烦恼",
  "反对",
  "方法",
  "方面",
  "方向",
  "房东",
  "放弃",
  "放暑假",
  "放松",
  "份",
  "丰富",
  "否则",
  "符合",
  "父亲",
  "付款",
  "负责",
  "复印",
  "复杂",
  "富",
  "改变",
  "干杯",
  "赶",
  "敢",
  "感动",
  "感觉",
  "感情",
  "感谢",
  "干",
  "刚",
  "高速公路",
  "胳膊",
  "各",
  "工资",
  "公里",
  "功夫",
  "共同",
  "购物",
  "够",
  "估计",
  "鼓励",
  "故意",
  "顾客",
  "挂",
  "关键",
  "观众",
  "管理",
  "光",
  "广播",
  "广告",
  "逛",
  "规定",
  "国籍",
  "国际",
  "果汁",
  "过程",
  "海洋",
  "害羞",
  "寒假",
  "汗",
  "航班",
  "好处",
  "好像",
  "号码",
  "合格",
  "合适",
  "盒子",
  "后悔",
  "厚",
  "互联网",
  "互相",
  "护士",
  "怀疑",
  "回忆",
  "活动",
  "活泼",
  "火",
  "获得",
  "积极",
  "积累",
  "基础",
  "激动",
  "及时",
  "即使",
  "计划",
  "记者",
  "技术",
  "既然",
  "继续",
  "寄",
  "加班",
  "加油站",
  "家具",
  "假",
  "价格",
  "坚持",
  "减肥",
  "减少",
  "建议",
  "将来",
  "奖金",
  "降低",
  "降落",
  "交",
  "交流",
  "交通",
  "郊区",
  "骄傲",
  "饺子",
  "教授",
  "教育",
  "接受",
  "接着",
  "节",
  "节约",
  "结果",
  "解释",
  "尽管",
  "紧张",
  "进行",
  "禁止",
  "京剧",
  "经济",
  "经历",
  "经验",
  "精彩",
  "景色",
  "警察",
  "竞争",
  "竟然",
  "镜子",
  "究竟",
  "举",
  "举办",
  "举行",
  "拒绝",
  "距离",
  "聚会",
  "开玩笑",
  "开心",
  "看法",
  "考虑",
  "烤鸭",
  "科学",
  "棵",
  "咳嗽",
  "可怜",
  "可是",
  "可惜",
  "客厅",
  "肯定",
  "空",
  "空气",
  "恐怕",
  "苦",
  "矿泉水",
  "困",
  "困难",
  "垃圾桶",
  "拉",
  "辣",
  "来不及",
  "来得及",
  "来自",
  "懒",
  "浪费",
  "浪漫",
  "老虎",
  "冷静",
  "礼拜天",
  "礼貌",
  "理发",
  "理解",
  "理想",
  "力气",
  "厉害",
  "例如",
  "俩",
  "连",
  "联系",
  "凉快",
  "零钱",
  "另外",
  "留",
  "流利",
  "流行",
  "旅行",
  "律师",
  "乱",
  "麻烦",
  "马虎",
  "满",
  "毛",
  "毛巾",
  "美丽",
  "梦",
  "迷路",
  "密码",
  "免费",
  "秒",
  "民族",
  "母亲",
  "目的",
  "耐心",
  "难道",
  "难受",
  "内",
  "内容",
  "能力",
  "年龄",
  "弄",
  "暖和",
  "偶尔",
  "排队",
  "排列",
  "判断",
  "陪",
  "批评",
  "皮肤",
  "脾气",
  "篇",
  "骗",
  "乒乓球",
  "平时",
  "破",
  "葡萄",
  "普遍",
  "普通话",
  "其次",
  "其中",
  "气候",
  "千万",
  "签证",
  "敲",
  "桥",
  "巧克力",
  "亲戚",
  "轻",
  "轻松",
  "情况",
  "穷",
  "区别",
  "取",
  "全部",
  "缺点",
  "缺少",
  "却",
  "确实",
  "然而",
  "热闹",
  "任何",
  "任务",
  "扔",
  "仍然",
  "日记",
  "入口",
  "散步",
  "森林",
  "沙发",
  "伤心",
  "商量",
  "稍微",
  "勺子",
  "社会",
  "申请",
  "深",
  "甚至",
  "生活",
  "生命",
  "生意",
  "省",
  "剩",
  "失败",
  "失望",
  "师傅",
  "十分",
  "实际",
  "实在",
  "使",
  "使用",
  "世纪",
  "是否",
  "适合",
  "适应",
  "收",
  "收入",
  "收拾",
  "首都",
  "首先",
  "受不了",
  "受到",
  "售货员",
  "输",
  "熟悉",
  "数量",
  "数字",
  "帅",
  "顺便",
  "顺利",
  "顺序",
  "说明",
  "硕士",
  "死",
  "速度",
  "塑料袋",
  "酸",
  "随便",
  "随着",
  "孙子",
  "所有",
  "台",
  "抬",
  "态度",
  "谈",
  "弹钢琴",
  "汤",
  "糖",
  "躺",
  "趟",
  "讨论",
  "讨厌",
  "特点",
  "提",
  "提供",
  "提前",
  "提醒",
  "填空",
  "条件",
  "停",
  "挺",
  "通过",
  "通知",
  "同情",
  "同时",
  "推",
  "推迟",
  "脱",
  "袜子",
  "完全",
  "网球",
  "网站",
  "往往",
  "危险",
  "卫生间",
  "味道",
  "温度",
  "文章",
  "污染",
  "无",
  "无聊",
  "无论",
  "误会",
  "西红柿",
  "吸引",
  "咸",
  "现金",
  "羡慕",
  "相反",
  "相同",
  "香",
  "详细",
  "响",
  "橡皮",
  "消息",
  "小吃",
  "小伙子",
  "小说",
  "笑话",
  "效果",
  "心情",
  "辛苦",
  "信封",
  "信息",
  "信心",
  "兴奋",
  "行",
  "醒",
  "幸福",
  "性别",
  "性格",
  "修理",
  "许多",
  "学期",
  "压力",
  "呀",
  "牙膏",
  "亚洲",
  "严格",
  "严重",
  "研究",
  "盐",
  "眼镜",
  "演出",
  "演员",
  "阳光",
  "养成",
  "样子",
  "邀请",
  "要是",
  "钥匙",
  "也许",
  "叶子",
  "页",
  "一切",
  "以",
  "以为",
  "艺术",
  "意见",
  "因此",
  "引起",
  "印象",
  "赢",
  "应聘",
  "永远",
  "勇敢",
  "优点",
  "优秀",
  "幽默",
  "尤其",
  "由",
  "由于",
  "邮局",
  "友好",
  "友谊",
  "有趣",
  "于是",
  "愉快",
  "与",
  "羽毛球",
  "语法",
  "语言",
  "预习",
  "原来",
  "原谅",
  "原因",
  "约会",
  "阅读",
  "云",
  "允许",
  "杂志",
  "咱们",
  "暂时",
  "脏",
  "责任",
  "增加",
  "占线",
  "招聘",
  "照",
  "真正",
  "整理",
  "正常",
  "正好",
  "正确",
  "正式",
  "证明",
  "之",
  "支持",
  "知识",
  "直接",
  "值得",
  "职业",
  "植物",
  "只好",
  "只要",
  "指",
  "至少",
  "质量",
  "重",
  "重点",
  "重视",
  "周围",
  "主意",
  "祝贺",
  "著名",
  "专门",
  "专业",
  "转",
  "赚",
  "准确",
  "准时",
  "仔细",
  "自然",
  "自信",
  "总结",
  "租",
  "最好",
  "尊重",
  "左右",
  "作家",
  "作用",
  "作者",
  "座",
  "座位"
]
