# Supplementary material for: Optimizing the Learning Order of Chinese Characters Using a Novel Topological Sort Algorithm
Source: PLoS One. 2016 Oct 5;11(10):e0163623. doi: 10.1371/journal.pone.0163623 (PMC5051716; doi:10.1371/journal.pone.0163623)
Supplement: S1 File — S1_File.zip is a zipped file containing input data (usage frequencies, decompositions, stroke numbers, target word lists) and final character and word orders. A README within the file contains information on the origin of the input data and guidance on use of the output orders. (ZIP) [file pone.0163623.s001.zip › DATA_FILE/hsk16_word_target.json]

[
  "爱",
  "八",
  "爸爸",
  "杯子",
  "北京",
  "本",
  "不",
  "不客气",
  "菜",
  "茶",
  "吃",
  "出租车",
  "打电话",
  "大",
  "的",
  "点",
  "电脑",
  "电视",
  "电影",
  "东西",
  "都",
  "读",
  "对不起",
  "多",
  "多少",
  "儿子",
  "二",
  "饭店",
  "飞机",
  "分钟",
  "高兴",
  "个",
  "工作",
  "狗",
  "汉语",
  "好",
  "号",
  "喝",
  "和",
  "很",
  "后面",
  "回",
  "会",
  "几",
  "家",
  "叫",
  "今天",
  "九",
  "开",
  "看",
  "看见",
  "块",
  "来",
  "老师",
  "了",
  "冷",
  "里",
  "六",
  "妈妈",
  "吗",
  "买",
  "猫",
  "没关系",
  "没有",
  "米饭",
  "名字",
  "明天",
  "哪",
  "哪儿",
  "那",
  "呢",
  "能",
  "你",
  "年",
  "女儿",
  "朋友",
  "漂亮",
  "苹果",
  "七",
  "前面",
  "钱",
  "请",
  "去",
  "热",
  "人",
  "认识",
  "三",
  "商店",
  "上",
  "上午",
  "少",
  "谁",
  "什么",
  "十",
  "时候",
  "是",
  "书",
  "水",
  "水果",
  "睡觉",
  "说",
  "四",
  "岁",
  "他",
  "她",
  "太",
  "天气",
  "听",
  "同学",
  "喂",
  "我",
  "我们",
  "五",
  "喜欢",
  "下",
  "下午",
  "下雨",
  "先生",
  "现在",
  "想",
  "小",
  "小姐",
  "些",
  "写",
  "谢谢",
  "星期",
  "学生",
  "学习",
  "学校",
  "一",
  "一点儿",
  "衣服",
  "医生",
  "医院",
  "椅子",
  "有",
  "月",
  "再见",
  "在",
  "怎么",
  "怎么样",
  "这",
  "中国",
  "中午",
  "住",
  "桌子",
  "字",
  "昨天",
  "坐",
  "做",
  "吧",
  "白",
  "百",
  "帮助",
  "报纸",
  "比",
  "别",
  "宾馆",
  "长",
  "唱歌",
  "出",
  "穿",
  "次",
  "从",
  "错",
  "打篮球",
  "大家",
  "到",
  "得",
  "等",
  "弟弟",
  "第一",
  "懂",
  "对",
  "对",
  "房间",
  "非常",
  "服务员",
  "高",
  "告诉",
  "哥哥",
  "给",
  "公共汽车",
  "公司",
  "贵",
  "过",
  "还",
  "孩子",
  "好吃",
  "黑",
  "红",
  "火车站",
  "机场",
  "鸡蛋",
  "件",
  "教室",
  "姐姐",
  "介绍",
  "进",
  "近",
  "就",
  "觉得",
  "咖啡",
  "开始",
  "考试",
  "可能",
  "可以",
  "课",
  "快",
  "快乐",
  "累",
  "离",
  "两",
  "零",
  "路",
  "旅游",
  "卖",
  "慢",
  "忙",
  "每",
  "妹妹",
  "门",
  "面条",
  "男",
  "您",
  "牛奶",
  "女",
  "旁边",
  "跑步",
  "便宜",
  "票",
  "妻子",
  "起床",
  "千",
  "铅笔",
  "晴",
  "去年",
  "让",
  "日",
  "上班",
  "身体",
  "生病",
  "生日",
  "时间",
  "事情",
  "手表",
  "手机",
  "说话",
  "送",
  "虽然……但是……",
  "它",
  "踢足球",
  "题",
  "跳舞",
  "外",
  "完",
  "玩",
  "晚上",
  "往",
  "为什么",
  "问",
  "问题",
  "西瓜",
  "希望",
  "洗",
  "小时",
  "笑",
  "新",
  "姓",
  "休息",
  "雪",
  "颜色",
  "眼睛",
  "羊肉",
  "药",
  "要",
  "也",
  "一起",
  "一下",
  "已经",
  "意思",
  "因为……所以……",
  "阴",
  "游泳",
  "右边",
  "鱼",
  "远",
  "运动",
  "再",
  "早上",
  "丈夫",
  "找",
  "着",
  "真",
  "正在",
  "知道",
  "准备",
  "走",
  "最",
  "左边",
  "阿姨",
  "啊",
  "矮",
  "爱好",
  "安静",
  "把",
  "班",
  "搬",
  "办法",
  "办公室",
  "半",
  "帮忙",
  "包",
  "饱",
  "北方",
  "被",
  "鼻子",
  "比较",
  "比赛",
  "笔记本",
  "必须",
  "变化",
  "别人",
  "冰箱",
  "不但……而且……",
  "菜单",
  "参加",
  "草",
  "层",
  "差",
  "超市",
  "衬衫",
  "成绩",
  "城市",
  "迟到",
  "除了",
  "船",
  "春",
  "词典",
  "聪明",
  "打扫",
  "打算",
  "带",
  "担心",
  "蛋糕",
  "当然",
  "地",
  "灯",
  "地方",
  "地铁",
  "地图",
  "电梯",
  "电子邮件",
  "东",
  "冬",
  "动物",
  "短",
  "段",
  "锻炼",
  "多么",
  "饿",
  "耳朵",
  "发",
  "发烧",
  "发现",
  "方便",
  "放",
  "放心",
  "分",
  "附近",
  "复习",
  "干净",
  "感冒",
  "感兴趣",
  "刚才",
  "个子",
  "根据",
  "跟",
  "更",
  "公斤",
  "公园",
  "故事",
  "刮风",
  "关",
  "关系",
  "关心",
  "关于",
  "国家",
  "过",
  "过去",
  "还是",
  "害怕",
  "黑板",
  "后来",
  "护照",
  "花",
  "花",
  "画",
  "坏",
  "欢迎",
  "还",
  "环境",
  "换",
  "黄河",
  "回答",
  "会议",
  "或者",
  "几乎",
  "机会",
  "极",
  "记得",
  "季节",
  "检查",
  "简单",
  "见面",
  "健康",
  "讲",
  "教",
  "角",
  "脚",
  "接",
  "街道",
  "节目",
  "节日",
  "结婚",
  "结束",
  "解决",
  "借",
  "经常",
  "经过",
  "经理",
  "久",
  "旧",
  "句子",
  "决定",
  "可爱",
  "渴",
  "刻",
  "客人",
  "空调",
  "口",
  "哭",
  "裤子",
  "筷子",
  "蓝",
  "老",
  "离开",
  "礼物",
  "历史",
  "脸",
  "练习",
  "辆",
  "聊天",
  "了解",
  "邻居",
  "留学",
  "楼",
  "绿",
  "马",
  "马上",
  "满意",
  "帽子",
  "米",
  "面包",
  "明白",
  "拿",
  "奶奶",
  "南",
  "难",
  "难过",
  "年级",
  "年轻",
  "鸟",
  "努力",
  "爬山",
  "盘子",
  "胖",
  "皮鞋",
  "啤酒",
  "瓶子",
  "其实",
  "其他",
  "奇怪",
  "骑",
  "起飞",
  "起来",
  "清楚",
  "请假",
  "秋",
  "裙子",
  "然后",
  "热情",
  "认为",
  "认真",
  "容易",
  "如果",
  "伞",
  "上网",
  "生气",
  "声音",
  "世界",
  "试",
  "瘦",
  "叔叔",
  "舒服",
  "树",
  "数学",
  "刷牙",
  "双",
  "水平",
  "司机",
  "太阳",
  "特别",
  "疼",
  "提高",
  "体育",
  "甜",
  "条",
  "同事",
  "同意",
  "头发",
  "突然",
  "图书馆",
  "腿",
  "完成",
  "碗",
  "万",
  "忘记",
  "为",
  "为了",
  "位",
  "文化",
  "西",
  "习惯",
  "洗手间",
  "洗澡",
  "夏",
  "先",
  "相信",
  "香蕉",
  "向",
  "像",
  "小心",
  "校长",
  "新闻",
  "新鲜",
  "信用卡",
  "行李箱",
  "熊猫",
  "需要",
  "选择",
  "要求",
  "爷爷",
  "一般",
  "一边",
  "一定",
  "一共",
  "一会儿",
  "一样",
  "一直",
  "以前",
  "音乐",
  "银行",
  "饮料",
  "应该",
  "影响",
  "用",
  "游戏",
  "有名",
  "又",
  "遇到",
  "元",
  "愿意",
  "月亮",
  "越",
  "站",
  "张",
  "长",
  "着急",
  "照顾",
  "照片",
  "照相机",
  "只",
  "只",
  "只有……才……",
  "中间",
  "中文",
  "终于",
  "种",
  "重要",
  "周末",
  "主要",
  "注意",
  "自己",
  "自行车",
  "总是",
  "嘴",
  "最后",
  "最近",
  "作业",
  "爱情",
  "安排",
  "安全",
  "按时",
  "按照",
  "百分之",
  "棒",
  "包子",
  "保护",
  "保证",
  "报名",
  "抱",
  "抱歉",
  "倍",
  "本来",
  "笨",
  "比如",
  "毕业",
  "遍",
  "标准",
  "表格",
  "表示",
  "表演",
  "表扬",
  "饼干",
  "并且",
  "博士",
  "不得不",
  "不管",
  "不过",
  "不仅",
  "部分",
  "擦",
  "猜",
  "材料",
  "参观",
  "餐厅",
  "厕所",
  "差不多",
  "长城",
  "长江",
  "尝",
  "场",
  "超过",
  "成功",
  "成为",
  "诚实",
  "乘坐",
  "吃惊",
  "重新",
  "抽烟",
  "出差",
  "出发",
  "出生",
  "出现",
  "厨房",
  "传真",
  "窗户",
  "词语",
  "从来",
  "粗心",
  "存",
  "错误",
  "答案",
  "打扮",
  "打扰",
  "打印",
  "打招呼",
  "打折",
  "打针",
  "大概",
  "大使馆",
  "大约",
  "大夫",
  "戴",
  "当",
  "当时",
  "刀",
  "导游",
  "到处",
  "到底",
  "倒",
  "道歉",
  "得意",
  "得",
  "登机牌",
  "等",
  "低",
  "底",
  "地点",
  "地球",
  "地址",
  "调查",
  "掉",
  "丢",
  "动作",
  "堵车",
  "肚子",
  "短信",
  "对话",
  "对面",
  "对于",
  "儿童",
  "而",
  "发生",
  "发展",
  "法律",
  "翻译",
  "烦恼",
  "反对",
  "方法",
  "方面",
  "方向",
  "房东",
  "放弃",
  "放暑假",
  "放松",
  "份",
  "丰富",
  "否则",
  "符合",
  "父亲",
  "付款",
  "负责",
  "复印",
  "复杂",
  "富",
  "改变",
  "干杯",
  "赶",
  "敢",
  "感动",
  "感觉",
  "感情",
  "感谢",
  "干",
  "刚",
  "高速公路",
  "胳膊",
  "各",
  "工资",
  "公里",
  "功夫",
  "共同",
  "购物",
  "够",
  "估计",
  "鼓励",
  "故意",
  "顾客",
  "挂",
  "关键",
  "观众",
  "管理",
  "光",
  "广播",
  "广告",
  "逛",
  "规定",
  "国籍",
  "国际",
  "果汁",
  "过程",
  "海洋",
  "害羞",
  "寒假",
  "汗",
  "航班",
  "好处",
  "好像",
  "号码",
  "合格",
  "合适",
  "盒子",
  "后悔",
  "厚",
  "互联网",
  "互相",
  "护士",
  "怀疑",
  "回忆",
  "活动",
  "活泼",
  "火",
  "获得",
  "积极",
  "积累",
  "基础",
  "激动",
  "及时",
  "即使",
  "计划",
  "记者",
  "技术",
  "既然",
  "继续",
  "寄",
  "加班",
  "加油站",
  "家具",
  "假",
  "价格",
  "坚持",
  "减肥",
  "减少",
  "建议",
  "将来",
  "奖金",
  "降低",
  "降落",
  "交",
  "交流",
  "交通",
  "郊区",
  "骄傲",
  "饺子",
  "教授",
  "教育",
  "接受",
  "接着",
  "节",
  "节约",
  "结果",
  "解释",
  "尽管",
  "紧张",
  "进行",
  "禁止",
  "京剧",
  "经济",
  "经历",
  "经验",
  "精彩",
  "景色",
  "警察",
  "竞争",
  "竟然",
  "镜子",
  "究竟",
  "举",
  "举办",
  "举行",
  "拒绝",
  "距离",
  "聚会",
  "开玩笑",
  "开心",
  "看法",
  "考虑",
  "烤鸭",
  "科学",
  "棵",
  "咳嗽",
  "可怜",
  "可是",
  "可惜",
  "客厅",
  "肯定",
  "空",
  "空气",
  "恐怕",
  "苦",
  "矿泉水",
  "困",
  "困难",
  "垃圾桶",
  "拉",
  "辣",
  "来不及",
  "来得及",
  "来自",
  "懒",
  "浪费",
  "浪漫",
  "老虎",
  "冷静",
  "礼拜天",
  "礼貌",
  "理发",
  "理解",
  "理想",
  "力气",
  "厉害",
  "例如",
  "俩",
  "连",
  "联系",
  "凉快",
  "零钱",
  "另外",
  "留",
  "流利",
  "流行",
  "旅行",
  "律师",
  "乱",
  "麻烦",
  "马虎",
  "满",
  "毛",
  "毛巾",
  "美丽",
  "梦",
  "迷路",
  "密码",
  "免费",
  "秒",
  "民族",
  "母亲",
  "目的",
  "耐心",
  "难道",
  "难受",
  "内",
  "内容",
  "能力",
  "年龄",
  "弄",
  "暖和",
  "偶尔",
  "排队",
  "排列",
  "判断",
  "陪",
  "批评",
  "皮肤",
  "脾气",
  "篇",
  "骗",
  "乒乓球",
  "平时",
  "破",
  "葡萄",
  "普遍",
  "普通话",
  "其次",
  "其中",
  "气候",
  "千万",
  "签证",
  "敲",
  "桥",
  "巧克力",
  "亲戚",
  "轻",
  "轻松",
  "情况",
  "穷",
  "区别",
  "取",
  "全部",
  "缺点",
  "缺少",
  "却",
  "确实",
  "然而",
  "热闹",
  "任何",
  "任务",
  "扔",
  "仍然",
  "日记",
  "入口",
  "散步",
  "森林",
  "沙发",
  "伤心",
  "商量",
  "稍微",
  "勺子",
  "社会",
  "申请",
  "深",
  "甚至",
  "生活",
  "生命",
  "生意",
  "省",
  "剩",
  "失败",
  "失望",
  "师傅",
  "十分",
  "实际",
  "实在",
  "使",
  "使用",
  "世纪",
  "是否",
  "适合",
  "适应",
  "收",
  "收入",
  "收拾",
  "首都",
  "首先",
  "受不了",
  "受到",
  "售货员",
  "输",
  "熟悉",
  "数量",
  "数字",
  "帅",
  "顺便",
  "顺利",
  "顺序",
  "说明",
  "硕士",
  "死",
  "速度",
  "塑料袋",
  "酸",
  "随便",
  "随着",
  "孙子",
  "所有",
  "台",
  "抬",
  "态度",
  "谈",
  "弹钢琴",
  "汤",
  "糖",
  "躺",
  "趟",
  "讨论",
  "讨厌",
  "特点",
  "提",
  "提供",
  "提前",
  "提醒",
  "填空",
  "条件",
  "停",
  "挺",
  "通过",
  "通知",
  "同情",
  "同时",
  "推",
  "推迟",
  "脱",
  "袜子",
  "完全",
  "网球",
  "网站",
  "往往",
  "危险",
  "卫生间",
  "味道",
  "温度",
  "文章",
  "污染",
  "无",
  "无聊",
  "无论",
  "误会",
  "西红柿",
  "吸引",
  "咸",
  "现金",
  "羡慕",
  "相反",
  "相同",
  "香",
  "详细",
  "响",
  "橡皮",
  "消息",
  "小吃",
  "小伙子",
  "小说",
  "笑话",
  "效果",
  "心情",
  "辛苦",
  "信封",
  "信息",
  "信心",
  "兴奋",
  "行",
  "醒",
  "幸福",
  "性别",
  "性格",
  "修理",
  "许多",
  "学期",
  "压力",
  "呀",
  "牙膏",
  "亚洲",
  "严格",
  "严重",
  "研究",
  "盐",
  "眼镜",
  "演出",
  "演员",
  "阳光",
  "养成",
  "样子",
  "邀请",
  "要是",
  "钥匙",
  "也许",
  "叶子",
  "页",
  "一切",
  "以",
  "以为",
  "艺术",
  "意见",
  "因此",
  "引起",
  "印象",
  "赢",
  "应聘",
  "永远",
  "勇敢",
  "优点",
  "优秀",
  "幽默",
  "尤其",
  "由",
  "由于",
  "邮局",
  "友好",
  "友谊",
  "有趣",
  "于是",
  "愉快",
  "与",
  "羽毛球",
  "语法",
  "语言",
  "预习",
  "原来",
  "原谅",
  "原因",
  "约会",
  "阅读",
  "云",
  "允许",
  "杂志",
  "咱们",
  "暂时",
  "脏",
  "责任",
  "增加",
  "占线",
  "招聘",
  "照",
  "真正",
  "整理",
  "正常",
  "正好",
  "正确",
  "正式",
  "证明",
  "之",
  "支持",
  "知识",
  "直接",
  "值得",
  "职业",
  "植物",
  "只好",
  "只要",
  "指",
  "至少",
  "质量",
  "重",
  "重点",
  "重视",
  "周围",
  "主意",
  "祝贺",
  "著名",
  "专门",
  "专业",
  "转",
  "赚",
  "准确",
  "准时",
  "仔细",
  "自然",
  "自信",
  "总结",
  "租",
  "最好",
  "尊重",
  "左右",
  "作家",
  "作用",
  "作者",
  "座",
  "座位",
  "哎",
  "唉",
  "爱护",
  "爱惜",
  "爱心",
  "安慰",
  "安装",
  "岸",
  "暗",
  "熬夜",
  "把握",
  "摆",
  "办理",
  "傍晚",
  "包裹",
  "包含",
  "包括",
  "薄",
  "宝贝",
  "宝贵",
  "保持",
  "保存",
  "保留",
  "保险",
  "报到",
  "报道",
  "报告",
  "报社",
  "抱怨",
  "背",
  "悲观",
  "背景",
  "被子",
  "本科",
  "本领",
  "本质",
  "比例",
  "彼此",
  "必然",
  "必要",
  "毕竟",
  "避免",
  "编辑",
  "鞭炮",
  "便",
  "辩论",
  "标点",
  "标志",
  "表达",
  "表面",
  "表明",
  "表情",
  "表现",
  "冰激凌",
  "病毒",
  "玻璃",
  "播放",
  "脖子",
  "博物馆",
  "补充",
  "不安",
  "不得了",
  "不断",
  "不见得",
  "不耐烦",
  "不然",
  "不如",
  "不要紧",
  "不足",
  "布",
  "步骤",
  "部门",
  "财产",
  "采访",
  "采取",
  "彩虹",
  "踩",
  "参考",
  "参与",
  "惭愧",
  "操场",
  "操心",
  "册",
  "测验",
  "曾经",
  "叉子",
  "差距",
  "插",
  "拆",
  "产品",
  "产生",
  "长途",
  "常识",
  "抄",
  "超级",
  "朝",
  "潮湿",
  "吵",
  "吵架",
  "炒",
  "车库",
  "车厢",
  "彻底",
  "沉默",
  "趁",
  "称",
  "称呼",
  "称赞",
  "成分",
  "成果",
  "成就",
  "成立",
  "成人",
  "成熟",
  "成语",
  "成长",
  "诚恳",
  "承担",
  "承认",
  "承受",
  "程度",
  "程序",
  "吃亏",
  "池塘",
  "迟早",
  "持续",
  "尺子",
  "翅膀",
  "冲",
  "充电器",
  "充分",
  "充满",
  "重复",
  "宠物",
  "抽屉",
  "抽象",
  "丑",
  "臭",
  "出版",
  "出口",
  "出色",
  "出示",
  "出席",
  "初级",
  "除非",
  "除夕",
  "处理",
  "传播",
  "传染",
  "传说",
  "传统",
  "窗帘",
  "闯",
  "创造",
  "吹",
  "词汇",
  "辞职",
  "此外",
  "次要",
  "刺激",
  "匆忙",
  "从此",
  "从而",
  "从前",
  "从事",
  "粗糙",
  "促进",
  "促使",
  "醋",
  "催",
  "存在",
  "措施",
  "答应",
  "达到",
  "打工",
  "打交道",
  "打喷嚏",
  "打听",
  "大方",
  "大厦",
  "大象",
  "大型",
  "呆",
  "代表",
  "代替",
  "贷款",
  "待遇",
  "担任",
  "单纯",
  "单调",
  "单独",
  "单位",
  "单元",
  "耽误",
  "胆小鬼",
  "淡",
  "当地",
  "当心",
  "挡",
  "导演",
  "导致",
  "岛屿",
  "倒霉",
  "到达",
  "道德",
  "道理",
  "登记",
  "等待",
  "等于",
  "滴",
  "的确",
  "敌人",
  "地道",
  "地理",
  "地区",
  "地毯",
  "地位",
  "地震",
  "递",
  "点心",
  "电池",
  "电台",
  "钓",
  "顶",
  "动画片",
  "冻",
  "洞",
  "豆腐",
  "逗",
  "独立",
  "独特",
  "度过",
  "断",
  "堆",
  "对比",
  "对待",
  "对方",
  "对手",
  "对象",
  "兑换",
  "吨",
  "蹲",
  "顿",
  "多亏",
  "多余",
  "朵",
  "躲藏",
  "恶劣",
  "耳环",
  "发表",
  "发愁",
  "发达",
  "发抖",
  "发挥",
  "发明",
  "发票",
  "发言",
  "罚款",
  "法院",
  "翻",
  "繁荣",
  "反而",
  "反复",
  "反应",
  "反映",
  "反正",
  "范围",
  "方",
  "方案",
  "方式",
  "妨碍",
  "仿佛",
  "非",
  "肥皂",
  "废话",
  "分别",
  "分布",
  "分配",
  "分手",
  "分析",
  "纷纷",
  "奋斗",
  "风格",
  "风景",
  "风俗",
  "风险",
  "疯狂",
  "讽刺",
  "否定",
  "否认",
  "扶",
  "服装",
  "幅",
  "辅导",
  "妇女",
  "复制",
  "改革",
  "改进",
  "改善",
  "改正",
  "盖",
  "概括",
  "概念",
  "干脆",
  "干燥",
  "赶紧",
  "赶快",
  "感激",
  "感受",
  "感想",
  "干活儿",
  "钢铁",
  "高档",
  "高级",
  "搞",
  "告别",
  "格外",
  "隔壁",
  "个别",
  "个人",
  "个性",
  "各自",
  "根",
  "根本",
  "工厂",
  "工程师",
  "工具",
  "工人",
  "工业",
  "公布",
  "公开",
  "公平",
  "公寓",
  "公元",
  "公主",
  "功能",
  "恭喜",
  "贡献",
  "沟通",
  "构成",
  "姑姑",
  "姑娘",
  "古代",
  "古典",
  "股票",
  "骨头",
  "鼓舞",
  "鼓掌",
  "固定",
  "挂号",
  "乖",
  "拐弯",
  "怪不得",
  "关闭",
  "观察",
  "观点",
  "观念",
  "官",
  "管子",
  "冠军",
  "光滑",
  "光临",
  "光明",
  "光盘",
  "广场",
  "广大",
  "广泛",
  "归纳",
  "规矩",
  "规律",
  "规模",
  "规则",
  "柜台",
  "滚",
  "锅",
  "国庆节",
  "国王",
  "果然",
  "果实",
  "过分",
  "过敏",
  "过期",
  "哈",
  "海关",
  "海鲜",
  "喊",
  "行业",
  "豪华",
  "好客",
  "好奇",
  "合法",
  "合理",
  "合同",
  "合影",
  "合作",
  "何必",
  "何况",
  "和平",
  "核心",
  "恨",
  "猴子",
  "后背",
  "后果",
  "呼吸",
  "忽然",
  "忽视",
  "胡说",
  "胡同",
  "壶",
  "蝴蝶",
  "糊涂",
  "花生",
  "划",
  "华裔",
  "滑",
  "化学",
  "话题",
  "怀念",
  "怀孕",
  "缓解",
  "幻想",
  "慌张",
  "黄金",
  "灰",
  "灰尘",
  "灰心",
  "挥",
  "恢复",
  "汇率",
  "婚礼",
  "婚姻",
  "活跃",
  "火柴",
  "伙伴",
  "或许",
  "机器",
  "肌肉",
  "基本",
  "激烈",
  "及格",
  "极其",
  "急忙",
  "急诊",
  "集合",
  "集体",
  "集中",
  "计算",
  "记录",
  "记忆",
  "纪录",
  "纪律",
  "纪念",
  "系领带",
  "寂寞",
  "夹子",
  "家庭",
  "家务",
  "家乡",
  "嘉宾",
  "甲",
  "假如",
  "假设",
  "假装",
  "价值",
  "驾驶",
  "嫁",
  "坚决",
  "坚强",
  "肩膀",
  "艰巨",
  "艰苦",
  "兼职",
  "捡",
  "剪刀",
  "简历",
  "简直",
  "建立",
  "建设",
  "建筑",
  "健身",
  "键盘",
  "讲究",
  "讲座",
  "酱油",
  "交换",
  "交际",
  "交往",
  "浇",
  "胶水",
  "角度",
  "狡猾",
  "教材",
  "教练",
  "教训",
  "阶段",
  "结实",
  "接触",
  "接待",
  "接近",
  "节省",
  "结构",
  "结合",
  "结论",
  "结账",
  "戒",
  "戒指",
  "届",
  "借口",
  "金属",
  "尽快",
  "尽量",
  "紧急",
  "谨慎",
  "尽力",
  "进步",
  "进口",
  "近代",
  "经典",
  "经商",
  "经营",
  "精力",
  "精神",
  "酒吧",
  "救",
  "救护车",
  "舅舅",
  "居然",
  "桔子",
  "巨大",
  "具备",
  "具体",
  "俱乐部",
  "据说",
  "捐",
  "决赛",
  "决心",
  "角色",
  "绝对",
  "军事",
  "均匀",
  "卡车",
  "开发",
  "开放",
  "开幕式",
  "开水",
  "砍",
  "看不起",
  "看望",
  "靠",
  "颗",
  "可见",
  "可靠",
  "可怕",
  "克",
  "克服",
  "刻苦",
  "客观",
  "课程",
  "空间",
  "空闲",
  "控制",
  "口味",
  "夸",
  "夸张",
  "会计",
  "宽",
  "昆虫",
  "扩大",
  "辣椒",
  "拦",
  "烂",
  "朗读",
  "劳动",
  "劳驾",
  "老百姓",
  "老板",
  "老婆",
  "老实",
  "老鼠",
  "姥姥",
  "乐观",
  "雷",
  "类型",
  "冷淡",
  "厘米",
  "离婚",
  "梨",
  "理论",
  "理由",
  "力量",
  "立即",
  "立刻",
  "利润",
  "利息",
  "利益",
  "利用",
  "连忙",
  "连续",
  "联合",
  "恋爱",
  "良好",
  "粮食",
  "亮",
  "了不起",
  "列车",
  "临时",
  "灵活",
  "铃",
  "零件",
  "零食",
  "领导",
  "领域",
  "浏览",
  "流传",
  "流泪",
  "龙",
  "漏",
  "陆地",
  "陆续",
  "录取",
  "录音",
  "轮流",
  "论文",
  "逻辑",
  "落后",
  "骂",
  "麦克风",
  "馒头",
  "满足",
  "毛病",
  "矛盾",
  "冒险",
  "贸易",
  "眉毛",
  "媒体",
  "煤炭",
  "美术",
  "魅力",
  "梦想",
  "秘密",
  "秘书",
  "密切",
  "蜜蜂",
  "面对",
  "面积",
  "面临",
  "苗条",
  "描写",
  "敏感",
  "名牌",
  "名片",
  "名胜古迹",
  "明确",
  "明显",
  "明星",
  "命令",
  "命运",
  "摸",
  "模仿",
  "模糊",
  "模特",
  "摩托车",
  "陌生",
  "某",
  "木头",
  "目标",
  "目录",
  "目前",
  "哪怕",
  "难怪",
  "难免",
  "脑袋",
  "内部",
  "内科",
  "嫩",
  "能干",
  "能源",
  "嗯",
  "年代",
  "年纪",
  "念",
  "宁可",
  "牛仔裤",
  "农村",
  "农民",
  "农业",
  "浓",
  "女士",
  "欧洲",
  "偶然",
  "拍",
  "派",
  "盼望",
  "培训",
  "培养",
  "赔偿",
  "佩服",
  "配合",
  "盆",
  "碰",
  "批",
  "批准",
  "披",
  "疲劳",
  "匹",
  "片",
  "片面",
  "飘",
  "拼音",
  "频道",
  "平",
  "平安",
  "平常",
  "平等",
  "平方",
  "平衡",
  "平静",
  "平均",
  "评价",
  "凭",
  "迫切",
  "破产",
  "破坏",
  "期待",
  "期间",
  "其余",
  "奇迹",
  "企业",
  "启发",
  "气氛",
  "汽油",
  "谦虚",
  "签",
  "前途",
  "浅",
  "欠",
  "枪",
  "强调",
  "强烈",
  "墙",
  "抢",
  "悄悄",
  "瞧",
  "巧妙",
  "切",
  "亲爱",
  "亲切",
  "亲自",
  "勤奋",
  "青",
  "青春",
  "青少年",
  "轻视",
  "轻易",
  "清淡",
  "情景",
  "情绪",
  "请求",
  "庆祝",
  "球迷",
  "趋势",
  "取消",
  "娶",
  "去世",
  "圈",
  "权力",
  "权利",
  "全面",
  "劝",
  "缺乏",
  "确定",
  "确认",
  "群",
  "燃烧",
  "绕",
  "热爱",
  "热烈",
  "热心",
  "人才",
  "人口",
  "人类",
  "人民币",
  "人生",
  "人事",
  "人物",
  "人员",
  "忍不住",
  "日常",
  "日程",
  "日历",
  "日期",
  "日用品",
  "日子",
  "如何",
  "如今",
  "软",
  "软件",
  "弱",
  "洒",
  "嗓子",
  "色彩",
  "杀",
  "沙漠",
  "沙滩",
  "傻",
  "晒",
  "删除",
  "闪电",
  "扇子",
  "善良",
  "善于",
  "伤害",
  "商品",
  "商务",
  "商业",
  "上当",
  "蛇",
  "舍不得",
  "设备",
  "设计",
  "设施",
  "射击",
  "摄影",
  "伸",
  "身材",
  "身份",
  "深刻",
  "神话",
  "神秘",
  "升",
  "生产",
  "生动",
  "生长",
  "声调",
  "绳子",
  "省略",
  "胜利",
  "失眠",
  "失去",
  "失业",
  "诗",
  "狮子",
  "湿润",
  "石头",
  "时差",
  "时代",
  "时刻",
  "时髦",
  "时期",
  "时尚",
  "实话",
  "实践",
  "实习",
  "实现",
  "实验",
  "实用",
  "食物",
  "使劲儿",
  "始终",
  "士兵",
  "市场",
  "似的",
  "事实",
  "事物",
  "事先",
  "试卷",
  "收获",
  "收据",
  "手工",
  "手术",
  "手套",
  "手续",
  "手指",
  "首",
  "寿命",
  "受伤",
  "书架",
  "梳子",
  "舒适",
  "输入",
  "蔬菜",
  "熟练",
  "属于",
  "鼠标",
  "数",
  "数据",
  "数码",
  "摔倒",
  "甩",
  "双方",
  "税",
  "说不定",
  "说服",
  "丝绸",
  "丝毫",
  "私人",
  "思考",
  "思想",
  "撕",
  "似乎",
  "搜索",
  "宿舍",
  "随身",
  "随时",
  "随手",
  "碎",
  "损失",
  "缩短",
  "所",
  "锁",
  "台阶",
  "太极拳",
  "太太",
  "谈判",
  "坦率",
  "烫",
  "逃",
  "逃避",
  "桃",
  "淘气",
  "讨价还价",
  "套",
  "特色",
  "特殊",
  "特征",
  "疼爱",
  "提倡",
  "提纲",
  "提问",
  "题目",
  "体会",
  "体贴",
  "体现",
  "体验",
  "天空",
  "天真",
  "调皮",
  "调整",
  "挑战",
  "通常",
  "统一",
  "痛苦",
  "痛快",
  "偷",
  "投入",
  "投资",
  "透明",
  "突出",
  "土地",
  "土豆",
  "吐",
  "兔子",
  "团",
  "推辞",
  "推广",
  "推荐",
  "退",
  "退步",
  "退休",
  "歪",
  "外公",
  "外交",
  "完美",
  "完善",
  "完整",
  "玩具",
  "万一",
  "王子",
  "网络",
  "往返",
  "危害",
  "威胁",
  "微笑",
  "违反",
  "围巾",
  "围绕",
  "唯一",
  "维修",
  "伟大",
  "尾巴",
  "委屈",
  "未必",
  "未来",
  "位于",
  "位置",
  "胃",
  "胃口",
  "温暖",
  "温柔",
  "文件",
  "文具",
  "文明",
  "文学",
  "文字",
  "闻",
  "吻",
  "稳定",
  "问候",
  "卧室",
  "握手",
  "屋子",
  "无奈",
  "无数",
  "无所谓",
  "武术",
  "勿",
  "物理",
  "物质",
  "雾",
  "吸取",
  "吸收",
  "戏剧",
  "系",
  "系统",
  "细节",
  "瞎",
  "下载",
  "吓",
  "夏令营",
  "鲜艳",
  "显得",
  "显然",
  "显示",
  "县",
  "现代",
  "现实",
  "现象",
  "限制",
  "相处",
  "相当",
  "相对",
  "相关",
  "相似",
  "香肠",
  "享受",
  "想念",
  "想象",
  "项",
  "项链",
  "项目",
  "象棋",
  "象征",
  "消费",
  "消化",
  "消极",
  "消失",
  "销售",
  "小麦",
  "小气",
  "孝顺",
  "效率",
  "歇",
  "斜",
  "写作",
  "血",
  "心理",
  "心脏",
  "欣赏",
  "信号",
  "信任",
  "行动",
  "行人",
  "行为",
  "形成",
  "形容",
  "形式",
  "形势",
  "形象",
  "形状",
  "幸亏",
  "幸运",
  "性质",
  "兄弟",
  "胸",
  "休闲",
  "修改",
  "虚心",
  "叙述",
  "宣布",
  "宣传",
  "学历",
  "学术",
  "学问",
  "寻找",
  "询问",
  "训练",
  "迅速",
  "押金",
  "牙齿",
  "延长",
  "严肃",
  "演讲",
  "宴会",
  "阳台",
  "痒",
  "样式",
  "腰",
  "摇",
  "咬",
  "要不",
  "业务",
  "业余",
  "夜",
  "一辈子",
  "一旦",
  "一律",
  "一再",
  "一致",
  "依然",
  "移动",
  "移民",
  "遗憾",
  "疑问",
  "乙",
  "以及",
  "以来",
  "亿",
  "义务",
  "议论",
  "意外",
  "意义",
  "因而",
  "因素",
  "银",
  "印刷",
  "英俊",
  "英雄",
  "迎接",
  "营养",
  "营业",
  "影子",
  "应付",
  "应用",
  "硬",
  "硬件",
  "拥抱",
  "拥挤",
  "勇气",
  "用功",
  "用途",
  "优惠",
  "优美",
  "优势",
  "悠久",
  "犹豫",
  "油炸",
  "游览",
  "有利",
  "幼儿园",
  "娱乐",
  "与其",
  "语气",
  "玉米",
  "预报",
  "预订",
  "预防",
  "元旦",
  "员工",
  "原料",
  "原则",
  "圆",
  "愿望",
  "乐器",
  "晕",
  "运气",
  "运输",
  "运用",
  "灾害",
  "再三",
  "在乎",
  "在于",
  "赞成",
  "赞美",
  "糟糕",
  "造成",
  "则",
  "责备",
  "摘",
  "窄",
  "粘贴",
  "展开",
  "展览",
  "占",
  "战争",
  "长辈",
  "涨",
  "掌握",
  "账户",
  "招待",
  "着火",
  "着凉",
  "召开",
  "照常",
  "哲学",
  "针对",
  "珍惜",
  "真实",
  "诊断",
  "阵",
  "振动",
  "争论",
  "争取",
  "征求",
  "睁",
  "整个",
  "整齐",
  "整体",
  "正",
  "证件",
  "证据",
  "政府",
  "政治",
  "挣",
  "支",
  "支票",
  "执照",
  "直",
  "指导",
  "指挥",
  "至今",
  "至于",
  "志愿者",
  "制定",
  "制度",
  "制造",
  "制作",
  "治疗",
  "秩序",
  "智慧",
  "中介",
  "中心",
  "中旬",
  "种类",
  "重大",
  "重量",
  "周到",
  "猪",
  "竹子",
  "逐步",
  "逐渐",
  "主持",
  "主动",
  "主观",
  "主人",
  "主任",
  "主题",
  "主席",
  "主张",
  "煮",
  "注册",
  "祝福",
  "抓",
  "抓紧",
  "专家",
  "专心",
  "转变",
  "转告",
  "装",
  "装饰",
  "装修",
  "状况",
  "状态",
  "撞",
  "追",
  "追求",
  "咨询",
  "姿势",
  "资格",
  "资金",
  "资料",
  "资源",
  "紫",
  "自从",
  "自动",
  "自豪",
  "自觉",
  "自私",
  "自由",
  "自愿",
  "字母",
  "字幕",
  "综合",
  "总裁",
  "总共",
  "总理",
  "总算",
  "总统",
  "总之",
  "阻止",
  "组",
  "组成",
  "组合",
  "组织",
  "最初",
  "醉",
  "尊敬",
  "遵守",
  "作品",
  "作为",
  "作文",
  "挨",
  "癌症",
  "爱不释手",
  "爱戴",
  "暧昧",
  "安宁",
  "安详",
  "安置",
  "按摩",
  "案件",
  "案例",
  "暗示",
  "昂贵",
  "凹凸",
  "熬",
  "奥秘",
  "巴不得",
  "巴结",
  "扒",
  "疤",
  "拔苗助长",
  "把关",
  "把手",
  "罢工",
  "霸道",
  "掰",
  "摆脱",
  "败坏",
  "拜访",
  "拜年",
  "拜托",
  "颁布",
  "颁发",
  "斑",
  "版本",
  "半途而废",
  "扮演",
  "伴侣",
  "伴随",
  "绑架",
  "榜样",
  "磅",
  "包庇",
  "包袱",
  "包围",
  "包装",
  "饱和",
  "饱经沧桑",
  "保管",
  "保密",
  "保姆",
  "保守",
  "保卫",
  "保养",
  "保障",
  "保重",
  "报仇",
  "报酬",
  "报答",
  "报复",
  "报警",
  "报销",
  "抱负",
  "暴力",
  "暴露",
  "曝光",
  "爆发",
  "爆炸",
  "卑鄙",
  "悲哀",
  "悲惨",
  "北极",
  "贝壳",
  "备份",
  "备忘录",
  "背叛",
  "背诵",
  "被动",
  "被告",
  "奔波",
  "奔驰",
  "本能",
  "本钱",
  "本人",
  "本身",
  "本事",
  "笨拙",
  "崩溃",
  "甭",
  "迸发",
  "蹦",
  "逼迫",
  "鼻涕",
  "比方",
  "比喻",
  "比重",
  "鄙视",
  "闭塞",
  "弊病",
  "弊端",
  "臂",
  "边疆",
  "边界",
  "边境",
  "边缘",
  "编织",
  "鞭策",
  "贬低",
  "贬义",
  "扁",
  "变故",
  "变迁",
  "变质",
  "便利",
  "便条",
  "便于",
  "遍布",
  "辨认",
  "辩护",
  "辩解",
  "辩证",
  "辫子",
  "标本",
  "标记",
  "标题",
  "表决",
  "表态",
  "表彰",
  "憋",
  "别墅",
  "别致",
  "别扭",
  "濒临",
  "冰雹",
  "丙",
  "并非",
  "并列",
  "拨",
  "波浪",
  "波涛",
  "剥削",
  "播种",
  "伯母",
  "博大精深",
  "博览会",
  "搏斗",
  "薄弱",
  "补偿",
  "补救",
  "补贴",
  "捕捉",
  "哺乳",
  "不得已",
  "不妨",
  "不敢当",
  "不顾",
  "不禁",
  "不堪",
  "不可思议",
  "不愧",
  "不料",
  "不免",
  "不时",
  "不惜",
  "不相上下",
  "不像话",
  "不屑一顾",
  "不言而喻",
  "不由得",
  "不择手段",
  "不止",
  "布告",
  "布局",
  "布置",
  "步伐",
  "部署",
  "部位",
  "才干",
  "财富",
  "财务",
  "财政",
  "裁缝",
  "裁判",
  "裁员",
  "采购",
  "采集",
  "采纳",
  "彩票",
  "参谋",
  "参照",
  "残疾",
  "残酷",
  "残留",
  "残忍",
  "灿烂",
  "仓促",
  "仓库",
  "苍白",
  "舱",
  "操劳",
  "操练",
  "操纵",
  "操作",
  "嘈杂",
  "草案",
  "草率",
  "侧面",
  "测量",
  "策划",
  "策略",
  "层出不穷",
  "层次",
  "差别",
  "插座",
  "查获",
  "岔",
  "刹那",
  "诧异",
  "柴油",
  "搀",
  "馋",
  "缠绕",
  "产业",
  "阐述",
  "颤抖",
  "昌盛",
  "尝试",
  "偿还",
  "场合",
  "场面",
  "场所",
  "敞开",
  "畅通",
  "畅销",
  "倡导",
  "倡议",
  "钞票",
  "超越",
  "巢穴",
  "朝代",
  "嘲笑",
  "潮流",
  "撤退",
  "撤销",
  "沉淀",
  "沉闷",
  "沉思",
  "沉重",
  "沉着",
  "陈旧",
  "陈列",
  "陈述",
  "衬托",
  "称心如意",
  "称号",
  "成本",
  "成交",
  "成天",
  "成效",
  "成心",
  "成员",
  "呈现",
  "诚挚",
  "承办",
  "承包",
  "承诺",
  "城堡",
  "乘",
  "盛",
  "惩罚",
  "澄清",
  "橙",
  "秤",
  "吃苦",
  "吃力",
  "迟钝",
  "迟缓",
  "迟疑",
  "持久",
  "赤道",
  "赤字",
  "冲动",
  "冲击",
  "冲突",
  "充当",
  "充沛",
  "充实",
  "充足",
  "重叠",
  "崇拜",
  "崇高",
  "崇敬",
  "稠密",
  "筹备",
  "丑恶",
  "出路",
  "出卖",
  "出身",
  "出神",
  "出息",
  "初步",
  "除",
  "处分",
  "处境",
  "处置",
  "储备",
  "储存",
  "储蓄",
  "触犯",
  "川流不息",
  "穿越",
  "传达",
  "传单",
  "传授",
  "船舶",
  "喘气",
  "串",
  "床单",
  "创立",
  "创新",
  "创业",
  "创作",
  "吹牛",
  "吹捧",
  "炊烟",
  "垂直",
  "锤",
  "纯粹",
  "纯洁",
  "慈善",
  "慈祥",
  "磁带",
  "雌雄",
  "次品",
  "次序",
  "伺候",
  "刺",
  "从容",
  "丛",
  "凑合",
  "粗鲁",
  "窜",
  "摧残",
  "脆弱",
  "搓",
  "磋商",
  "挫折",
  "搭",
  "搭档",
  "搭配",
  "达成",
  "答辩",
  "答复",
  "打包",
  "打官司",
  "打击",
  "打架",
  "打量",
  "打猎",
  "打仗",
  "大不了",
  "大臣",
  "大伙儿",
  "大肆",
  "大体",
  "大意",
  "大致",
  "歹徒",
  "代价",
  "代理",
  "带领",
  "怠慢",
  "逮捕",
  "担保",
  "胆怯",
  "诞辰",
  "诞生",
  "淡季",
  "淡水",
  "蛋白质",
  "当场",
  "当初",
  "当代",
  "当面",
  "当前",
  "当事人",
  "当务之急",
  "当选",
  "党",
  "档案",
  "档次",
  "导弹",
  "导航",
  "导向",
  "捣乱",
  "倒闭",
  "盗窃",
  "稻谷",
  "得不偿失",
  "得力",
  "得天独厚",
  "得罪",
  "灯笼",
  "登陆",
  "登录",
  "蹬",
  "等候",
  "等级",
  "瞪",
  "堤坝",
  "敌视",
  "抵达",
  "抵抗",
  "抵制",
  "地步",
  "地势",
  "地质",
  "递增",
  "颠簸",
  "颠倒",
  "典礼",
  "典型",
  "点缀",
  "电源",
  "垫",
  "惦记",
  "奠定",
  "叼",
  "雕刻",
  "雕塑",
  "吊",
  "调动",
  "跌",
  "丁",
  "叮嘱",
  "盯",
  "定期",
  "定义",
  "丢人",
  "丢三落四",
  "东道主",
  "东张西望",
  "董事长",
  "动荡",
  "动机",
  "动静",
  "动力",
  "动脉",
  "动身",
  "动手",
  "动态",
  "动员",
  "冻结",
  "栋",
  "兜",
  "陡峭",
  "斗争",
  "督促",
  "毒品",
  "独裁",
  "堵塞",
  "赌博",
  "杜绝",
  "端",
  "端午节",
  "端正",
  "短促",
  "断定",
  "断绝",
  "堆积",
  "队伍",
  "对策",
  "对称",
  "对付",
  "对抗",
  "对立",
  "对联",
  "对应",
  "对照",
  "兑现",
  "顿时",
  "多元化",
  "哆嗦",
  "堕落",
  "额外",
  "恶心",
  "恶化",
  "遏制",
  "恩怨",
  "而已",
  "二氧化碳",
  "发布",
  "发财",
  "发呆",
  "发动",
  "发觉",
  "发射",
  "发誓",
  "发行",
  "发炎",
  "发扬",
  "发育",
  "法人",
  "番",
  "凡是",
  "繁华",
  "繁忙",
  "繁体字",
  "繁殖",
  "反驳",
  "反常",
  "反感",
  "反抗",
  "反馈",
  "反面",
  "反射",
  "反思",
  "反问",
  "反之",
  "泛滥",
  "范畴",
  "贩卖",
  "方位",
  "方言",
  "方圆",
  "方针",
  "防守",
  "防御",
  "防止",
  "防治",
  "访问",
  "纺织",
  "放大",
  "放射",
  "飞禽走兽",
  "飞翔",
  "飞跃",
  "非法",
  "肥沃",
  "诽谤",
  "肺",
  "废除",
  "废寝忘食",
  "废墟",
  "沸腾",
  "分辨",
  "分寸",
  "分红",
  "分解",
  "分裂",
  "分泌",
  "分明",
  "分歧",
  "分散",
  "吩咐",
  "坟墓",
  "粉末",
  "粉色",
  "粉碎",
  "分量",
  "愤怒",
  "丰满",
  "丰盛",
  "丰收",
  "风暴",
  "风度",
  "风光",
  "风气",
  "风趣",
  "风土人情",
  "风味",
  "封闭",
  "封建",
  "封锁",
  "锋利",
  "逢",
  "奉献",
  "否决",
  "夫妇",
  "夫人",
  "敷衍",
  "服从",
  "服气",
  "俘虏",
  "符号",
  "幅度",
  "辐射",
  "福利",
  "福气",
  "抚摸",
  "抚养",
  "俯视",
  "辅助",
  "腐败",
  "腐烂",
  "腐蚀",
  "腐朽",
  "负担",
  "附和",
  "附件",
  "附属",
  "复活",
  "复兴",
  "副",
  "赋予",
  "富裕",
  "腹泻",
  "覆盖",
  "改良",
  "钙",
  "盖章",
  "干旱",
  "干扰",
  "干涉",
  "干预",
  "尴尬",
  "感慨",
  "感染",
  "干劲",
  "纲领",
  "岗位",
  "港口",
  "港湾",
  "杠杆",
  "高超",
  "高潮",
  "高峰",
  "高明",
  "高尚",
  "高涨",
  "稿件",
  "告辞",
  "告诫",
  "疙瘩",
  "鸽子",
  "搁",
  "割",
  "歌颂",
  "革命",
  "格局",
  "格式",
  "隔阂",
  "隔离",
  "个体",
  "各抒己见",
  "根深蒂固",
  "根源",
  "跟前",
  "跟随",
  "跟踪",
  "更新",
  "更正",
  "耕地",
  "工艺品",
  "公安局",
  "公道",
  "公告",
  "公关",
  "公民",
  "公然",
  "公认",
  "公式",
  "公务",
  "公正",
  "公证",
  "功劳",
  "功效",
  "攻击",
  "攻克",
  "供不应求",
  "供给",
  "宫殿",
  "恭敬",
  "巩固",
  "共和国",
  "共计",
  "共鸣",
  "勾结",
  "钩子",
  "构思",
  "孤独",
  "孤立",
  "姑且",
  "辜负",
  "古董",
  "古怪",
  "股东",
  "股份",
  "骨干",
  "鼓动",
  "固然",
  "固体",
  "固有",
  "固执",
  "故乡",
  "故障",
  "顾虑",
  "顾问",
  "雇佣",
  "拐杖",
  "关怀",
  "关照",
  "观光",
  "官方",
  "管辖",
  "贯彻",
  "惯例",
  "灌溉",
  "罐",
  "光彩",
  "光辉",
  "光芒",
  "光荣",
  "广阔",
  "归根到底",
  "归还",
  "规范",
  "规格",
  "规划",
  "规章",
  "轨道",
  "贵族",
  "跪",
  "棍棒",
  "国防",
  "国务院",
  "果断",
  "过度",
  "过渡",
  "过奖",
  "过滤",
  "过失",
  "过问",
  "过瘾",
  "过于",
  "嗨",
  "海拔",
  "海滨",
  "含糊",
  "含义",
  "寒暄",
  "罕见",
  "捍卫",
  "行列",
  "航空",
  "航天",
  "航行",
  "毫米",
  "毫无",
  "豪迈",
  "号召",
  "耗费",
  "呵",
  "合并",
  "合成",
  "合伙",
  "合算",
  "和蔼",
  "和解",
  "和睦",
  "和气",
  "和谐",
  "嘿",
  "痕迹",
  "狠心",
  "恨不得",
  "横",
  "哼",
  "轰动",
  "烘",
  "宏观",
  "宏伟",
  "洪水",
  "哄",
  "喉咙",
  "吼",
  "后代",
  "后顾之忧",
  "后勤",
  "候选",
  "呼唤",
  "呼啸",
  "呼吁",
  "忽略",
  "胡乱",
  "胡须",
  "湖泊",
  "花瓣",
  "花蕾",
  "华丽",
  "华侨",
  "化肥",
  "化石",
  "化验",
  "化妆",
  "划分",
  "画蛇添足",
  "话筒",
  "欢乐",
  "还原",
  "环节",
  "缓和",
  "患者",
  "荒凉",
  "荒谬",
  "荒唐",
  "皇帝",
  "皇后",
  "黄昏",
  "恍然大悟",
  "晃",
  "挥霍",
  "辉煌",
  "回报",
  "回避",
  "回顾",
  "回收",
  "悔恨",
  "毁灭",
  "汇报",
  "会晤",
  "贿赂",
  "昏迷",
  "荤",
  "浑身",
  "混合",
  "混乱",
  "混淆",
  "混浊",
  "活该",
  "活力",
  "火箭",
  "火焰",
  "火药",
  "货币",
  "讥笑",
  "饥饿",
  "机动",
  "机构",
  "机灵",
  "机密",
  "机械",
  "机遇",
  "机智",
  "基地",
  "基金",
  "基因",
  "激发",
  "激励",
  "激情",
  "及早",
  "吉祥",
  "级别",
  "极端",
  "极限",
  "即便",
  "即将",
  "急功近利",
  "急剧",
  "急切",
  "急于求成",
  "急躁",
  "疾病",
  "集团",
  "嫉妒",
  "籍贯",
  "给予",
  "计较",
  "记性",
  "记载",
  "纪要",
  "技巧",
  "忌讳",
  "季度",
  "季军",
  "迹象",
  "继承",
  "寄托",
  "寂静",
  "加工",
  "加剧",
  "夹杂",
  "佳肴",
  "家常",
  "家伙",
  "家属",
  "家喻户晓",
  "尖端",
  "尖锐",
  "坚定",
  "坚固",
  "坚韧",
  "坚实",
  "坚硬",
  "艰难",
  "监督",
  "监视",
  "监狱",
  "煎",
  "拣",
  "检讨",
  "检验",
  "剪彩",
  "简化",
  "简陋",
  "简体字",
  "简要",
  "见多识广",
  "见解",
  "见闻",
  "见义勇为",
  "间谍",
  "间隔",
  "间接",
  "剑",
  "健全",
  "舰艇",
  "践踏",
  "溅",
  "鉴别",
  "鉴定",
  "鉴于",
  "将近",
  "将就",
  "将军",
  "僵硬",
  "奖励",
  "奖赏",
  "桨",
  "降临",
  "交叉",
  "交代",
  "交涉",
  "交易",
  "娇气",
  "焦点",
  "焦急",
  "角落",
  "侥幸",
  "搅拌",
  "缴纳",
  "较量",
  "教养",
  "阶层",
  "皆",
  "接连",
  "揭露",
  "节制",
  "节奏",
  "杰出",
  "结晶",
  "结局",
  "结算",
  "截止",
  "截至",
  "竭尽全力",
  "解除",
  "解放",
  "解雇",
  "解剖",
  "解散",
  "解体",
  "戒备",
  "界限",
  "借鉴",
  "借助",
  "金融",
  "津津有味",
  "紧迫",
  "锦上添花",
  "进而",
  "进攻",
  "进化",
  "进展",
  "近来",
  "晋升",
  "浸泡",
  "茎",
  "经费",
  "经纬",
  "惊动",
  "惊奇",
  "惊讶",
  "兢兢业业",
  "精打细算",
  "精华",
  "精简",
  "精密",
  "精确",
  "精通",
  "精心",
  "精益求精",
  "精致",
  "井",
  "颈椎",
  "警告",
  "警惕",
  "竞赛",
  "竞选",
  "敬礼",
  "敬业",
  "境界",
  "镜头",
  "纠纷",
  "纠正",
  "酒精",
  "救济",
  "就近",
  "就业",
  "就职",
  "拘留",
  "拘束",
  "居民",
  "居住",
  "鞠躬",
  "局部",
  "局面",
  "局势",
  "局限",
  "咀嚼",
  "沮丧",
  "举动",
  "举世瞩目",
  "举足轻重",
  "剧本",
  "剧烈",
  "据悉",
  "聚精会神",
  "卷",
  "决策",
  "觉悟",
  "觉醒",
  "绝望",
  "倔强",
  "军队",
  "君子",
  "卡通",
  "开采",
  "开除",
  "开阔",
  "开朗",
  "开明",
  "开辟",
  "开拓",
  "开展",
  "开支",
  "刊登",
  "刊物",
  "勘探",
  "侃侃而谈",
  "砍伐",
  "看待",
  "慷慨",
  "扛",
  "抗议",
  "考察",
  "考古",
  "考核",
  "考验",
  "靠拢",
  "科目",
  "磕",
  "可观",
  "可口",
  "可恶",
  "可行",
  "渴望",
  "克制",
  "刻不容缓",
  "客户",
  "课题",
  "恳切",
  "啃",
  "坑",
  "空洞",
  "空前绝后",
  "空想",
  "空虚",
  "孔",
  "恐怖",
  "恐吓",
  "恐惧",
  "空白",
  "空隙",
  "口气",
  "口腔",
  "口头",
  "口音",
  "扣",
  "枯萎",
  "枯燥",
  "哭泣",
  "苦尽甘来",
  "苦涩",
  "挎",
  "跨",
  "快活",
  "宽敞",
  "宽容",
  "款待",
  "款式",
  "筐",
  "旷课",
  "况且",
  "矿产",
  "框架",
  "亏待",
  "亏损",
  "捆绑",
  "扩充",
  "扩散",
  "扩张",
  "喇叭",
  "蜡烛",
  "啦",
  "来历",
  "来源",
  "栏目",
  "懒惰",
  "狼狈",
  "狼吞虎咽",
  "捞",
  "牢固",
  "牢骚",
  "唠叨",
  "乐趣",
  "乐意",
  "雷达",
  "类似",
  "冷酷",
  "冷落",
  "冷却",
  "愣",
  "黎明",
  "礼节",
  "礼尚往来",
  "里程碑",
  "理睬",
  "理所当然",
  "理直气壮",
  "理智",
  "力求",
  "力所能及",
  "力争",
  "历代",
  "历来",
  "立场",
  "立方",
  "立交桥",
  "立体",
  "立足",
  "利害",
  "例外",
  "粒",
  "连年",
  "连锁",
  "连同",
  "联欢",
  "联络",
  "联盟",
  "联想",
  "廉洁",
  "良心",
  "谅解",
  "晾",
  "辽阔",
  "列举",
  "临床",
  "淋",
  "吝啬",
  "伶俐",
  "灵感",
  "灵魂",
  "灵敏",
  "凌晨",
  "零星",
  "领会",
  "领事馆",
  "领土",
  "领悟",
  "领先",
  "领袖",
  "溜",
  "留恋",
  "留念",
  "留神",
  "流浪",
  "流露",
  "流氓",
  "流通",
  "聋哑",
  "隆重",
  "垄断",
  "笼罩",
  "搂",
  "炉灶",
  "屡次",
  "履行",
  "掠夺",
  "轮船",
  "轮廓",
  "轮胎",
  "论坛",
  "论证",
  "啰唆",
  "络绎不绝",
  "落成",
  "落实",
  "麻痹",
  "麻木",
  "麻醉",
  "码头",
  "蚂蚁",
  "嘛",
  "埋伏",
  "埋没",
  "埋葬",
  "迈",
  "脉搏",
  "埋怨",
  "蔓延",
  "漫长",
  "漫画",
  "慢性",
  "忙碌",
  "盲目",
  "茫茫",
  "茫然",
  "茂盛",
  "冒充",
  "冒犯",
  "枚",
  "媒介",
  "美观",
  "美满",
  "美妙",
  "萌芽",
  "猛烈",
  "眯",
  "弥补",
  "弥漫",
  "迷惑",
  "迷人",
  "迷信",
  "谜语",
  "密度",
  "密封",
  "棉花",
  "免得",
  "免疫",
  "勉励",
  "勉强",
  "面貌",
  "面子",
  "描绘",
  "瞄准",
  "渺小",
  "藐视",
  "灭亡",
  "蔑视",
  "民间",
  "民主",
  "敏捷",
  "敏锐",
  "名次",
  "名额",
  "名副其实",
  "名誉",
  "明明",
  "明智",
  "命名",
  "摸索",
  "模范",
  "模式",
  "模型",
  "膜",
  "摩擦",
  "磨合",
  "魔鬼",
  "魔术",
  "抹杀",
  "莫名其妙",
  "墨水儿",
  "默默",
  "谋求",
  "模样",
  "母语",
  "目睹",
  "目光",
  "沐浴",
  "拿手",
  "纳闷儿",
  "耐用",
  "南辕北辙",
  "难得",
  "难堪",
  "难能可贵",
  "恼火",
  "内涵",
  "内幕",
  "内在",
  "能量",
  "拟定",
  "逆行",
  "年度",
  "捏",
  "凝固",
  "凝聚",
  "凝视",
  "拧",
  "宁肯",
  "宁愿",
  "扭转",
  "纽扣儿",
  "农历",
  "浓厚",
  "奴隶",
  "虐待",
  "挪",
  "哦",
  "殴打",
  "呕吐",
  "偶像",
  "趴",
  "排斥",
  "排除",
  "排放",
  "排练",
  "徘徊",
  "派别",
  "派遣",
  "攀登",
  "盘旋",
  "判决",
  "畔",
  "庞大",
  "抛弃",
  "泡沫",
  "培育",
  "配备",
  "配偶",
  "配套",
  "盆地",
  "烹饪",
  "捧",
  "批发",
  "批判",
  "劈",
  "皮革",
  "疲惫",
  "疲倦",
  "屁股",
  "譬如",
  "偏差",
  "偏见",
  "偏僻",
  "偏偏",
  "片断",
  "片刻",
  "漂浮",
  "飘扬",
  "撇",
  "拼搏",
  "拼命",
  "贫乏",
  "贫困",
  "频繁",
  "频率",
  "品尝",
  "品德",
  "品质",
  "品种",
  "平凡",
  "平面",
  "平坦",
  "平行",
  "平庸",
  "平原",
  "评估",
  "评论",
  "屏幕",
  "屏障",
  "坡",
  "泼",
  "颇",
  "迫不及待",
  "迫害",
  "破例",
  "魄力",
  "扑",
  "铺",
  "朴实",
  "朴素",
  "普及",
  "瀑布",
  "凄凉",
  "期望",
  "期限",
  "欺负",
  "欺骗",
  "齐全",
  "齐心协力",
  "奇妙",
  "歧视",
  "旗袍",
  "旗帜",
  "乞丐",
  "岂有此理",
  "企图",
  "启程",
  "启蒙",
  "启示",
  "启事",
  "起草",
  "起初",
  "起伏",
  "起哄",
  "起码",
  "起源",
  "气概",
  "气功",
  "气魄",
  "气色",
  "气势",
  "气味",
  "气象",
  "气压",
  "气质",
  "迄今为止",
  "器材",
  "器官",
  "掐",
  "洽谈",
  "恰当",
  "恰到好处",
  "恰巧",
  "千方百计",
  "迁就",
  "迁徙",
  "牵",
  "牵扯",
  "牵制",
  "谦逊",
  "签署",
  "前景",
  "前提",
  "潜力",
  "潜水",
  "潜移默化",
  "谴责",
  "强制",
  "抢劫",
  "抢救",
  "强迫",
  "桥梁",
  "窍门",
  "翘",
  "切实",
  "锲而不舍",
  "钦佩",
  "侵犯",
  "侵略",
  "亲密",
  "亲热",
  "勤俭",
  "勤劳",
  "倾听",
  "倾向",
  "倾斜",
  "清澈",
  "清晨",
  "清除",
  "清洁",
  "清理",
  "清晰",
  "清醒",
  "清真",
  "情报",
  "情节",
  "情理",
  "情形",
  "晴朗",
  "请柬",
  "请教",
  "请示",
  "请帖",
  "丘陵",
  "区分",
  "区域",
  "曲折",
  "驱逐",
  "屈服",
  "渠道",
  "曲子",
  "取缔",
  "趣味",
  "圈套",
  "权衡",
  "权威",
  "全局",
  "全力以赴",
  "拳头",
  "犬",
  "缺口",
  "缺席",
  "缺陷",
  "瘸",
  "确保",
  "确立",
  "确切",
  "确信",
  "群众",
  "染",
  "嚷",
  "让步",
  "饶恕",
  "扰乱",
  "惹祸",
  "热泪盈眶",
  "热门",
  "人道",
  "人格",
  "人工",
  "人家",
  "人间",
  "人士",
  "人为",
  "人性",
  "人质",
  "仁慈",
  "忍耐",
  "忍受",
  "认定",
  "认可",
  "任命",
  "任性",
  "任意",
  "任重道远",
  "仍旧",
  "日新月异",
  "日益",
  "荣幸",
  "荣誉",
  "容貌",
  "容纳",
  "容器",
  "容忍",
  "溶解",
  "融化",
  "融洽",
  "柔和",
  "揉",
  "儒家",
  "若干",
  "弱点",
  "撒谎",
  "散文",
  "散布",
  "散发",
  "丧失",
  "骚扰",
  "嫂子",
  "刹车",
  "啥",
  "筛选",
  "山脉",
  "闪烁",
  "擅长",
  "擅自",
  "伤脑筋",
  "商标",
  "上级",
  "上进",
  "上任",
  "上瘾",
  "上游",
  "尚且",
  "捎",
  "梢",
  "哨",
  "奢侈",
  "舌头",
  "设立",
  "设想",
  "设置",
  "社区",
  "涉及",
  "摄氏度",
  "申报",
  "呻吟",
  "绅士",
  "深奥",
  "深沉",
  "深情厚谊",
  "神经",
  "神奇",
  "神气",
  "神圣",
  "神态",
  "神仙",
  "审查",
  "审理",
  "审美",
  "审判",
  "渗透",
  "慎重",
  "生存",
  "生机",
  "生理",
  "生疏",
  "生态",
  "生物",
  "生肖",
  "生效",
  "生锈",
  "生育",
  "声明",
  "声势",
  "声誉",
  "牲畜",
  "省会",
  "胜负",
  "盛产",
  "盛开",
  "盛情",
  "盛行",
  "尸体",
  "失事",
  "失误",
  "失踪",
  "师范",
  "施加",
  "施展",
  "十足",
  "石油",
  "时常",
  "时而",
  "时光",
  "时机",
  "时事",
  "识别",
  "实惠",
  "实力",
  "实施",
  "实事求是",
  "实行",
  "实质",
  "拾",
  "使命",
  "示范",
  "示威",
  "示意",
  "世代",
  "势必",
  "势力",
  "事故",
  "事迹",
  "事件",
  "事态",
  "事务",
  "事项",
  "事业",
  "试图",
  "试验",
  "视力",
  "视频",
  "视线",
  "视野",
  "是非",
  "适宜",
  "逝世",
  "释放",
  "收藏",
  "收缩",
  "收益",
  "收音机",
  "手法",
  "手势",
  "手艺",
  "守护",
  "首饰",
  "首要",
  "受罪",
  "授予",
  "书法",
  "书籍",
  "书记",
  "书面",
  "舒畅",
  "疏忽",
  "疏远",
  "束",
  "束缚",
  "树立",
  "竖",
  "数额",
  "耍",
  "衰老",
  "衰退",
  "率领",
  "涮火锅",
  "双胞胎",
  "爽快",
  "水利",
  "水龙头",
  "水泥",
  "瞬间",
  "司法",
  "司令",
  "私自",
  "思念",
  "思索",
  "思维",
  "斯文",
  "死亡",
  "四肢",
  "寺庙",
  "饲养",
  "肆无忌惮",
  "耸",
  "艘",
  "苏醒",
  "俗话",
  "诉讼",
  "素食",
  "素质",
  "塑造",
  "算数",
  "随即",
  "随意",
  "岁月",
  "隧道",
  "损坏",
  "索取",
  "索性",
  "塌",
  "踏实",
  "塔",
  "台风",
  "太空",
  "泰斗",
  "贪婪",
  "贪污",
  "摊",
  "瘫痪",
  "弹性",
  "坦白",
  "叹气",
  "探测",
  "探索",
  "探讨",
  "探望",
  "倘若",
  "掏",
  "滔滔不绝",
  "陶瓷",
  "陶醉",
  "淘汰",
  "讨好",
  "特长",
  "特定",
  "特意",
  "提拔",
  "提炼",
  "提示",
  "提议",
  "题材",
  "体裁",
  "体积",
  "体谅",
  "体面",
  "体系",
  "天才",
  "天赋",
  "天伦之乐",
  "天然气",
  "天生",
  "天堂",
  "天文",
  "田径",
  "田野",
  "舔",
  "挑剔",
  "条款",
  "条理",
  "条约",
  "调和",
  "调剂",
  "调节",
  "调解",
  "调料",
  "挑拨",
  "挑衅",
  "跳跃",
  "亭子",
  "停泊",
  "停顿",
  "停滞",
  "挺拔",
  "通货膨胀",
  "通缉",
  "通俗",
  "通讯",
  "通用",
  "同胞",
  "同志",
  "铜",
  "童话",
  "统筹兼顾",
  "统计",
  "统统",
  "统治",
  "投机",
  "投票",
  "投诉",
  "投降",
  "投掷",
  "透露",
  "秃",
  "突破",
  "图案",
  "徒弟",
  "途径",
  "涂抹",
  "土壤",
  "团结",
  "团体",
  "团圆",
  "推测",
  "推翻",
  "推理",
  "推论",
  "推销",
  "吞吞吐吐",
  "托运",
  "拖延",
  "脱离",
  "妥当",
  "妥善",
  "妥协",
  "椭圆",
  "唾弃",
  "挖掘",
  "哇",
  "娃娃",
  "瓦解",
  "歪曲",
  "外表",
  "外行",
  "外界",
  "外向",
  "丸",
  "完备",
  "完毕",
  "玩弄",
  "玩意儿",
  "顽固",
  "顽强",
  "挽回",
  "挽救",
  "惋惜",
  "万分",
  "往常",
  "往事",
  "妄想",
  "危机",
  "威风",
  "威力",
  "威望",
  "威信",
  "微不足道",
  "微观",
  "为难",
  "为期",
  "违背",
  "唯独",
  "维持",
  "维护",
  "维生素",
  "伪造",
  "委托",
  "委员",
  "卫星",
  "未免",
  "畏惧",
  "喂",
  "蔚蓝",
  "慰问",
  "温带",
  "温和",
  "文凭",
  "文物",
  "文献",
  "文雅",
  "文艺",
  "问世",
  "窝",
  "乌黑",
  "污蔑",
  "诬陷",
  "无比",
  "无偿",
  "无耻",
  "无动于衷",
  "无非",
  "无辜",
  "无精打采",
  "无赖",
  "无理取闹",
  "无能为力",
  "无穷无尽",
  "无微不至",
  "无忧无虑",
  "无知",
  "武器",
  "武侠",
  "武装",
  "侮辱",
  "舞蹈",
  "务必",
  "物美价廉",
  "物业",
  "物资",
  "误差",
  "误解",
  "夕阳",
  "昔日",
  "牺牲",
  "溪",
  "熄灭",
  "膝盖",
  "习俗",
  "袭击",
  "媳妇",
  "喜闻乐见",
  "喜悦",
  "系列",
  "细胞",
  "细菌",
  "细致",
  "峡谷",
  "狭隘",
  "狭窄",
  "霞",
  "下属",
  "先进",
  "先前",
  "纤维",
  "掀起",
  "鲜明",
  "闲话",
  "贤惠",
  "弦",
  "衔接",
  "嫌",
  "嫌疑",
  "显著",
  "现场",
  "现成",
  "现状",
  "线索",
  "宪法",
  "陷害",
  "陷阱",
  "陷入",
  "馅儿",
  "乡镇",
  "相差",
  "相等",
  "相辅相成",
  "相应",
  "镶嵌",
  "响亮",
  "响应",
  "想方设法",
  "向导",
  "向来",
  "向往",
  "巷",
  "相声",
  "削",
  "消除",
  "消毒",
  "消防",
  "消耗",
  "消灭",
  "销毁",
  "潇洒",
  "小心翼翼",
  "肖像",
  "效益",
  "协会",
  "协商",
  "协调",
  "协议",
  "协助",
  "携带",
  "泄露",
  "泄气",
  "屑",
  "谢绝",
  "心得",
  "心甘情愿",
  "心灵",
  "心态",
  "心疼",
  "心血",
  "心眼儿",
  "辛勤",
  "欣慰",
  "欣欣向荣",
  "新陈代谢",
  "新郎",
  "新娘",
  "新颖",
  "薪水",
  "信赖",
  "信念",
  "信仰",
  "信誉",
  "兴隆",
  "兴旺",
  "腥",
  "刑事",
  "行政",
  "形态",
  "兴高采烈",
  "兴致勃勃",
  "性感",
  "性命",
  "性能",
  "凶恶",
  "凶手",
  "汹涌",
  "胸怀",
  "胸膛",
  "雄厚",
  "雄伟",
  "修复",
  "修建",
  "修养",
  "羞耻",
  "绣",
  "嗅觉",
  "须知",
  "虚假",
  "虚荣",
  "虚伪",
  "需求",
  "许可",
  "序言",
  "畜牧",
  "酗酒",
  "宣誓",
  "宣扬",
  "喧哗",
  "悬挂",
  "悬念",
  "悬殊",
  "悬崖峭壁",
  "旋律",
  "旋转",
  "选拔",
  "选举",
  "选手",
  "炫耀",
  "削弱",
  "学说",
  "学位",
  "雪上加霜",
  "血压",
  "熏陶",
  "寻觅",
  "巡逻",
  "循环",
  "循序渐进",
  "压迫",
  "压岁钱",
  "压缩",
  "压抑",
  "压榨",
  "压制",
  "鸦雀无声",
  "亚军",
  "烟花爆竹",
  "淹没",
  "延期",
  "延伸",
  "延续",
  "严寒",
  "严禁",
  "严峻",
  "严厉",
  "严密",
  "言论",
  "岩石",
  "炎热",
  "沿海",
  "掩盖",
  "掩护",
  "掩饰",
  "眼光",
  "眼色",
  "眼神",
  "演变",
  "演习",
  "演绎",
  "演奏",
  "厌恶",
  "验收",
  "验证",
  "氧气",
  "样品",
  "谣言",
  "摇摆",
  "摇滚",
  "遥控",
  "遥远",
  "要点",
  "要命",
  "要素",
  "耀眼",
  "野蛮",
  "野心",
  "液体",
  "一度",
  "一帆风顺",
  "一贯",
  "一举两得",
  "一流",
  "一目了然",
  "一如既往",
  "一丝不苟",
  "一向",
  "衣裳",
  "依旧",
  "依据",
  "依靠",
  "依赖",
  "依托",
  "仪器",
  "仪式",
  "遗产",
  "遗传",
  "遗留",
  "遗失",
  "疑惑",
  "以便",
  "以免",
  "以往",
  "以至",
  "以致",
  "亦",
  "异常",
  "意料",
  "意识",
  "意图",
  "意味着",
  "意向",
  "意志",
  "毅力",
  "毅然",
  "翼",
  "阴谋",
  "音响",
  "引导",
  "引擎",
  "引用",
  "饮食",
  "隐蔽",
  "隐患",
  "隐瞒",
  "隐私",
  "隐约",
  "英明",
  "英勇",
  "婴儿",
  "迎面",
  "盈利",
  "应酬",
  "应邀",
  "拥护",
  "拥有",
  "庸俗",
  "永恒",
  "勇于",
  "涌现",
  "踊跃",
  "用户",
  "优胜劣汰",
  "优先",
  "优异",
  "优越",
  "忧郁",
  "犹如",
  "油腻",
  "油漆",
  "有条不紊",
  "幼稚",
  "诱惑",
  "渔民",
  "愚蠢",
  "愚昧",
  "舆论",
  "与日俱增",
  "宇宙",
  "羽绒服",
  "玉",
  "预料",
  "预期",
  "预算",
  "预先",
  "预言",
  "预兆",
  "欲望",
  "寓言",
  "愈",
  "冤枉",
  "元首",
  "元素",
  "元宵节",
  "园林",
  "原告",
  "原理",
  "原始",
  "原先",
  "圆满",
  "缘故",
  "源泉",
  "约束",
  "乐谱",
  "岳母",
  "孕育",
  "运算",
  "运行",
  "酝酿",
  "蕴藏",
  "熨",
  "杂技",
  "杂交",
  "砸",
  "咋",
  "灾难",
  "栽培",
  "宰",
  "再接再厉",
  "在意",
  "攒",
  "暂且",
  "赞叹",
  "赞助",
  "遭受",
  "遭殃",
  "遭遇",
  "糟蹋",
  "造型",
  "噪音",
  "责怪",
  "贼",
  "增添",
  "赠送",
  "扎",
  "扎实",
  "渣",
  "眨",
  "诈骗",
  "摘要",
  "债券",
  "沾光",
  "瞻仰",
  "斩钉截铁",
  "展示",
  "展望",
  "展现",
  "崭新",
  "占据",
  "占领",
  "战斗",
  "战略",
  "战术",
  "战役",
  "章程",
  "帐篷",
  "障碍",
  "招标",
  "招收",
  "朝气蓬勃",
  "着迷",
  "沼泽",
  "照样",
  "照耀",
  "折腾",
  "遮挡",
  "折",
  "折磨",
  "侦探",
  "珍贵",
  "珍稀",
  "珍珠",
  "真理",
  "真相",
  "真挚",
  "斟酌",
  "枕头",
  "阵地",
  "阵容",
  "振奋",
  "振兴",
  "震撼",
  "震惊",
  "镇定",
  "镇静",
  "正月",
  "争端",
  "争夺",
  "争气",
  "争先恐后",
  "争议",
  "征服",
  "征收",
  "挣扎",
  "蒸发",
  "整顿",
  "正当",
  "正负",
  "正规",
  "正经",
  "正气",
  "正义",
  "正宗",
  "证实",
  "证书",
  "郑重",
  "政策",
  "政权",
  "症状",
  "之际",
  "支撑",
  "支出",
  "支流",
  "支配",
  "支援",
  "支柱",
  "枝",
  "知觉",
  "知足常乐",
  "脂肪",
  "执行",
  "执着",
  "直播",
  "直径",
  "侄子",
  "值班",
  "职能",
  "职位",
  "职务",
  "殖民地",
  "指标",
  "指定",
  "指甲",
  "指令",
  "指南针",
  "指示",
  "指望",
  "指责",
  "志气",
  "制裁",
  "制服",
  "制约",
  "制止",
  "治安",
  "治理",
  "致辞",
  "致力",
  "致使",
  "智力",
  "智能",
  "智商",
  "滞留",
  "中断",
  "中立",
  "中央",
  "忠诚",
  "忠实",
  "终点",
  "终究",
  "终身",
  "终止",
  "衷心",
  "肿瘤",
  "种子",
  "种族",
  "众所周知",
  "种植",
  "重心",
  "舟",
  "州",
  "周边",
  "周密",
  "周年",
  "周期",
  "周折",
  "周转",
  "粥",
  "昼夜",
  "皱纹",
  "株",
  "诸位",
  "逐年",
  "主办",
  "主导",
  "主管",
  "主流",
  "主权",
  "主义",
  "拄",
  "嘱咐",
  "助理",
  "助手",
  "住宅",
  "注射",
  "注视",
  "注释",
  "注重",
  "驻扎",
  "著作",
  "铸造",
  "拽",
  "专长",
  "专程",
  "专利",
  "专题",
  "砖",
  "转达",
  "转让",
  "转移",
  "转折",
  "传记",
  "庄稼",
  "庄严",
  "庄重",
  "装备",
  "装卸",
  "壮观",
  "壮丽",
  "壮烈",
  "幢",
  "追悼",
  "追究",
  "坠",
  "准则",
  "卓越",
  "着手",
  "着想",
  "着重",
  "琢磨",
  "姿态",
  "资本",
  "资产",
  "资深",
  "资助",
  "滋润",
  "滋味",
  "子弹",
  "自卑",
  "自发",
  "自力更生",
  "自满",
  "自主",
  "宗教",
  "宗旨",
  "棕色",
  "踪迹",
  "总而言之",
  "总和",
  "纵横",
  "走廊",
  "走漏",
  "走私",
  "揍",
  "租赁",
  "足以",
  "阻碍",
  "阻拦",
  "阻挠",
  "祖父",
  "祖国",
  "祖先",
  "钻研",
  "钻石",
  "嘴唇",
  "罪犯",
  "尊严",
  "遵循",
  "作弊",
  "作废",
  "作风",
  "作息",
  "座右铭",
  "做主"
]
