# Supplementary material for: Optimizing the Learning Order of Chinese Characters Using a Novel Topological Sort Algorithm
Source: PLoS One. 2016 Oct 5;11(10):e0163623. doi: 10.1371/journal.pone.0163623 (PMC5051716; doi:10.1371/journal.pone.0163623)
Supplement: S1 File — S1_File.zip is a zipped file containing input data (usage frequencies, decompositions, stroke numbers, target word lists) and final character and word orders. A README within the file contains information on the origin of the input data and guidance on use of the output orders. (ZIP) [file pone.0163623.s001.zip › DATA_FILE/loach_word_order.json]

[
  "白",
  "勺",
  "的",
  "手",
  "戈",
  "我",
  "小",
  "𠂉",
  "尔",
  "亻",
  "你",
  "日",
  "𤴓",
  "是",
  "了",
  "不",
  "土",
  "E",
  "在",
  "也",
  "他",
  "门",
  "们",
  "我们",
  "女",
  "子",
  "好",
  "月",
  "𠂇",
  "有",
  "文",
  "辶",
  "这",
  "口",
  "丶",
  "尢",
  "尤",
  "亠",
  "京",
  "就",
  "人",
  "云",
  "会",
  "马",
  "吗",
  "覀",
  "要",
  "么",
  "十",
  "什",
  "什么",
  "兑",
  "讠",
  "说",
  "她",
  "心",
  "木",
  "目",
  "相",
  "想",
  "艮",
  "彳",
  "很",
  "首",
  "道",
  "矢",
  "知",
  "知道",
  "巴",
  "吧",
  "阝",
  "那",
  "一",
  "耂",
  "者",
  "都",
  "氵",
  "殳",
  "没",
  "禾",
  "和",
  "他们",
  "至",
  "刂",
  "到",
  "个",
  "又",
  "寸",
  "对",
  "丁",
  "可",
  "阿",
  "啊",
  "还",
  "扌",
  "把",
  "上",
  "让",
  "古",
  "攵",
  "故",
  "做",
  "亼",
  "合",
  "纟",
  "给",
  "一个",
  "你们",
  "过",
  "来",
  "去",
  "没有",
  "㝵",
  "得",
  "看",
  "具",
  "真",
  "羊",
  "着",
  "这个",
  "乍",
  "怎",
  "怎么",
  "见",
  "王",
  "现",
  "现在",
  "厶",
  "匕",
  "能",
  "𠄌",
  "以",
  "可以",
  "卜",
  "占",
  "灬",
  "点",
  "尸",
  "尼",
  "呢",
  "如",
  "田",
  "果",
  "如果",
  "八",
  "只",
  "力",
  "另",
  "别",
  "旦",
  "但",
  "皮",
  "衤",
  "被",
  "龰",
  "走",
  "大",
  "太",
  "样",
  "这样",
  "足",
  "跟",
  "牛",
  "告",
  "斥",
  "诉",
  "告诉",
  "为",
  "囗",
  "因",
  "因为",
  "自",
  "己",
  "自己",
  "斤",
  "听",
  "里",
  "这里",
  "忄",
  "夬",
  "快",
  "隹",
  "谁",
  "但是",
  "夕",
  "多",
  "时",
  "矦",
  "候",
  "时候",
  "已",
  "𢀖",
  "经",
  "已经",
  "身",
  "射",
  "谢",
  "谢谢",
  "冖",
  "⺍",
  "觉",
  "觉得",
  "天",
  "象",
  "像",
  "这么",
  "宀",
  "它",
  "肀",
  "事",
  "从",
  "儿",
  "𠂒",
  "先",
  "生",
  "先生",
  "找",
  "耳",
  "取",
  "最",
  "欠",
  "壴",
  "喜",
  "欢",
  "喜欢",
  "可能",
  "而",
  "雨",
  "需",
  "需要",
  "是的",
  "歹",
  "死",
  "冫",
  "次",
  "凵",
  "屮",
  "出",
  "那么",
  "那个",
  "黑",
  "嘿",
  "下",
  "千",
  "舌",
  "话",
  "西",
  "东",
  "东西",
  "亥",
  "该",
  "广",
  "H",
  "应",
  "应该",
  "孩",
  "孩子",
  "巳",
  "起",
  "起来",
  "戶",
  "所",
  "所以",
  "止",
  "此",
  "二",
  "些",
  "这些",
  "龷",
  "昔",
  "钅",
  "错",
  "还有",
  "再",
  "用",
  "哦",
  "丩",
  "叫",
  "寺",
  "竹",
  "等",
  "问",
  "页",
  "题",
  "问题",
  "一起",
  "拿",
  "开",
  "始",
  "开始",
  "干",
  "丰",
  "邦",
  "巾",
  "帮",
  "打",
  "间",
  "时间",
  "龶",
  "青",
  "请",
  "回",
  "作",
  "工",
  "工作",
  "𠂋",
  "后",
  "肰",
  "然",
  "然后",
  "⺌",
  "彐",
  "当",
  "戋",
  "钱",
  "一样",
  "才",
  "情",
  "事情",
  "就是",
  "乞",
  "吃",
  "所有",
  "一下",
  "豕",
  "家",
  "冂",
  "尚",
  "常",
  "非",
  "非常",
  "看到",
  "布",
  "㐅",
  "希",
  "亡",
  "𡈼",
  "望",
  "希望",
  "那些",
  "哪",
  "当然",
  "午",
  "许",
  "也许",
  "友",
  "朋",
  "朋友",
  "妈",
  "妈妈",
  "言",
  "信",
  "相信",
  "为什么",
  "认",
  "认为",
  "中",
  "这儿",
  "今",
  "今天",
  "明",
  "明白",
  "直",
  "一直",
  "看看",
  "杀",
  "地",
  "方",
  "地方",
  "不过",
  "发",
  "发生",
  "回来",
  "准",
  "夂",
  "备",
  "准备",
  "找到",
  "父",
  "爸",
  "爸爸",
  "刀",
  "七",
  "切",
  "一切",
  "勹",
  "包",
  "抱",
  "兼",
  "歉",
  "抱歉",
  "两",
  "比",
  "戊",
  "咸",
  "感",
  "感觉",
  "只是",
  "出来",
  "不要",
  "㐫",
  "禸",
  "离",
  "离开",
  "一点",
  "",
  "定",
  "一定",
  "还是",
  "发现",
  "主",
  "住",
  "件",
  "且",
  "而且",
  "丿",
  "必",
  "彡",
  "须",
  "必须",
  "立",
  "音",
  "意",
  "思",
  "意思",
  "年",
  "放",
  "更",
  "不错",
  "几",
  "肯",
  "肯定",
  "电",
  "电话",
  "为了",
  "高",
  "搞",
  "𡗗",
  "𠀆",
  "奉",
  "棒",
  "𢎨",
  "第",
  "第一",
  "井",
  "进",
  "那样",
  "大家",
  "亲",
  "新",
  "您",
  "一些",
  "车",
  "那里",
  "以为",
  "兴",
  "高兴",
  "老",
  "位",
  "行",
  "过来",
  "卓",
  "掉",
  "等等",
  "活",
  "生活",
  "头",
  "乛",
  "买",
  "种",
  "匚",
  "医",
  "医生",
  "爫",
  "爱",
  "卅",
  "带",
  "最后",
  "䒑",
  "前",
  "之",
  "之前",
  "火",
  "伙",
  "计",
  "伙计",
  "嗯",
  "何",
  "壬",
  "任",
  "任何",
  "很多",
  "哪儿",
  "这种",
  "六",
  "帝",
  "上帝",
  "女人",
  "名",
  "字",
  "名字",
  "识",
  "认识",
  "坐",
  "免",
  "晚",
  "今晚",
  "其",
  "其他",
  "曷",
  "喝",
  "记",
  "记得",
  "家伙",
  "或",
  "或者",
  "与",
  "写",
  "牙",
  "穴",
  "穿",
  "廾",
  "弄",
  "过去",
  "哪里",
  "呃",
  "拉",
  "啦",
  "卩",
  "却",
  "𥃲",
  "算",
  "担",
  "担心",
  "米",
  "𠃊",
  "继",
  "续",
  "继续",
  "关",
  "送",
  "女孩",
  "元",
  "玩",
  "正",
  "三",
  "亲爱",
  "下来",
  "成",
  "条",
  "丬",
  "将",
  "句",
  "够",
  "父亲",
  "以前",
  "跑",
  "早",
  "𦍌",
  "美",
  "玉",
  "国",
  "美国",
  "并",
  "完",
  "全",
  "完全",
  "宝",
  "贝",
  "宝贝",
  "丂",
  "号",
  "仓",
  "枪",
  "犭",
  "狗",
  "可是",
  "介",
  "界",
  "世",
  "世界",
  "小时",
  "重",
  "重要",
  "噢",
  "炎",
  "谈",
  "别人",
  "男",
  "男人",
  "机",
  "机会",
  "山",
  "岁",
  "出去",
  "看见",
  "畏",
  "喂",
  "好像",
  "得到",
  "茍",
  "敬",
  "警",
  "察",
  "警察",
  "长",
  "弓",
  "张",
  "儿子",
  "之后",
  "示",
  "票",
  "亮",
  "漂",
  "漂亮",
  "分",
  "钟",
  "分钟",
  "嗨",
  "妾",
  "接",
  "𠃓",
  "场",
  "再见",
  "冈",
  "刚",
  "如何",
  "𡨄",
  "赛",
  "比赛",
  "呀",
  "况",
  "情况",
  "亦",
  "变",
  "糸",
  "系",
  "关系",
  "真是",
  "士",
  "女士",
  "本",
  "怎么样",
  "马上",
  "决",
  "决定",
  "见到",
  "根",
  "根本",
  "对不起",
  "于",
  "关于",
  "难",
  "那儿",
  "只要",
  "面",
  "里面",
  "份",
  "母",
  "每",
  "氐",
  "底",
  "到底",
  "角",
  "解",
  "了解",
  "明天",
  "站",
  "吉",
  "结",
  "束",
  "结束",
  "𠃌",
  "司",
  "公",
  "公司",
  "成为",
  "远",
  "水",
  "永",
  "永远",
  "助",
  "帮助",
  "来说",
  "少",
  "多少",
  "它们",
  "𢗀",
  "总",
  "石",
  "确",
  "确定",
  "有人",
  "清",
  "林",
  "疋",
  "楚",
  "清楚",
  "晚上",
  "安",
  "安全",
  "怎样",
  "块",
  "回家",
  "卯",
  "留",
  "厂",
  "原",
  "愿",
  "愿意",
  "划",
  "计划",
  "俩",
  "亭",
  "停",
  "不能",
  "说话",
  "化",
  "艹",
  "花",
  "她们",
  "有些",
  "感谢",
  "谈谈",
  "以后",
  "㠯",
  "官",
  "管",
  "昭",
  "照",
  "片",
  "照片",
  "每个",
  "迎",
  "欢迎",
  "兄",
  "弟",
  "兄弟",
  "向",
  "从来",
  "总是",
  "觜",
  "嘴",
  "兆",
  "跳",
  "W",
  "拜",
  "乇",
  "托",
  "拜托",
  "女儿",
  "爪",
  "抓",
  "姐",
  "小姐",
  "动",
  "𦝠",
  "赢",
  "肖",
  "消",
  "息",
  "消息",
  "忙",
  "或许",
  "如此",
  "队",
  "法",
  "无",
  "无法",
  "户",
  "房",
  "房子",
  "𠬝",
  "服",
  "衣",
  "衣服",
  "听说",
  "求",
  "救",
  "加",
  "参",
  "参加",
  "办",
  "办法",
  "垂",
  "睡",
  "唯",
  "唯一",
  "回去",
  "人们",
  "该死",
  "闭",
  "选",
  "择",
  "选择",
  "坏",
  "原因",
  "下去",
  "连",
  "好好",
  "实",
  "确实",
  "廷",
  "挺",
  "昆",
  "混",
  "虫",
  "蛋",
  "混蛋",
  "杯",
  "呆",
  "保",
  "证",
  "保证",
  "学",
  "交",
  "校",
  "学校",
  "受",
  "接受",
  "改",
  "改变",
  "無",
  "舛",
  "舞",
  "看来",
  "烦",
  "麻",
  "麻烦",
  "出现",
  "打算",
  "景",
  "影",
  "电影",
  "弋",
  "式",
  "试",
  "身上",
  "房间",
  "不管",
  "特",
  "特别",
  "注",
  "注意",
  "查",
  "球",
  "忘",
  "甚",
  "甚至",
  "护",
  "保护",
  "真正",
  "结果",
  "表",
  "表现",
  "拍",
  "其实",
  "小心",
  "进来",
  "各",
  "路",
  "四",
  "当时",
  "董",
  "懂",
  "只有",
  "嘛",
  "讲",
  "⺈",
  "色",
  "绝",
  "绝对",
  "长官",
  "员",
  "进去",
  "至少",
  "C",
  "帀",
  "师",
  "聿",
  "律",
  "律师",
  "敕",
  "整",
  "整个",
  "听到",
  "寅",
  "演",
  "表演",
  "正在",
  "夭",
  "笑",
  "感到",
  "边",
  "那边",
  "故事",
  "𠘨",
  "风",
  "疒",
  "疯",
  "奂",
  "换",
  "氏",
  "昏",
  "婚",
  "结婚",
  "猜",
  "咱",
  "咱们",
  "床",
  "处",
  "理",
  "处理",
  "妻",
  "妻子",
  "进行",
  "入",
  "内",
  "否",
  "是否",
  "R",
  "段",
  "刚刚",
  "案",
  "案子",
  "行动",
  "第二",
  "努",
  "努力",
  "怕",
  "害",
  "害怕",
  "酉",
  "酒",
  "周",
  "调",
  "调查",
  "夫",
  "失",
  "失去",
  "哥",
  "歌",
  "功",
  "成功",
  "昌",
  "唱",
  "考",
  "虑",
  "考虑",
  "刚才",
  "约",
  "约会",
  "节",
  "节目",
  "甬",
  "通",
  "通过",
  "之间",
  "别的",
  "开心",
  "母亲",
  "辆",
  "主意",
  "罙",
  "探",
  "丈",
  "丈夫",
  "变成",
  "待",
  "倒",
  "释",
  "解释",
  "往",
  "联",
  "联系",
  "𠂢",
  "派",
  "证明",
  "令",
  "命",
  "生命",
  "有点",
  "靠",
  "解决",
  "难道",
  "作为",
  "圣",
  "怪",
  "奇",
  "奇怪",
  "及",
  "极",
  "极了",
  "同",
  "同意",
  "戏",
  "斿",
  "游",
  "游戏",
  "帮忙",
  "旨",
  "指",
  "佥",
  "险",
  "危",
  "危险",
  "讨",
  "犬",
  "厌",
  "讨厌",
  "𡆧",
  "曾",
  "曾经",
  "眼",
  "睛",
  "眼睛",
  "打电话",
  "外",
  "外面",
  "国家",
  "统",
  "总统",
  "伤",
  "伤害",
  "空",
  "控",
  "I",
  "制",
  "控制",
  "近",
  "最近",
  "𠃜",
  "声",
  "声音",
  "曲",
  "曹",
  "糟",
  "乐",
  "快乐",
  "俞",
  "偷",
  "可爱",
  "进入",
  "能够",
  "哈",
  "星",
  "醒",
  "完成",
  "咅",
  "部",
  "昨",
  "昨晚",
  "院",
  "医院",
  "不行",
  "而已",
  "上面",
  "久",
  "样子",
  "趣",
  "有趣",
  "提",
  "斯",
  "克",
  "杰",
  "杰克",
  "哇",
  "真的",
  "部分",
  "要求",
  "羔",
  "糕",
  "糟糕",
  "余",
  "除",
  "除了",
  "勿",
  "易",
  "谷",
  "容",
  "容易",
  "持",
  "保持",
  "虽",
  "虽然",
  "孝",
  "教",
  "想到",
  "理解",
  "居",
  "据",
  "证据",
  "书",
  "脸",
  "单",
  "简",
  "简单",
  "不同",
  "夫人",
  "父母",
  "恩",
  "事实",
  "飞",
  "飞机",
  "庭",
  "家庭",
  "壮",
  "装",
  "密",
  "秘",
  "秘密",
  "体",
  "尸体",
  "打开",
  "季",
  "检",
  "检查",
  "早上",
  "玩笑",
  "务",
  "任务",
  "现场",
  "吏",
  "使",
  "专",
  "转",
  "尃",
  "博",
  "博士",
  "直到",
  "G",
  "紧",
  "紧张",
  "简直",
  "弁",
  "弃",
  "放弃",
  "小子",
  "礻",
  "视",
  "电视",
  "强",
  "概",
  "大概",
  "的确",
  "药",
  "回到",
  "男孩",
  "音乐",
  "身体",
  "没什么",
  "留下",
  "方式",
  "美元",
  "狱",
  "监",
  "监狱",
  "卖",
  "读",
  "这边",
  "万",
  "重新",
  "焦",
  "瞧",
  "狂",
  "疯狂",
  "收",
  "收到",
  "其中",
  "想法",
  "丑",
  "纽",
  "纽约",
  "家里",
  "还要",
  "他妈的",
  "后面",
  "性",
  "带来",
  "昨天",
  "不好",
  "抓住",
  "氺",
  "录",
  "记录",
  "点儿",
  "老兄",
  "来自",
  "戉",
  "越",
  "大学",
  "厄",
  "顾",
  "照顾",
  "太太",
  "聪",
  "聪明",
  "本来",
  "由",
  "油",
  "加油",
  "甘",
  "甜",
  "多久",
  "并且",
  "直接",
  "对于",
  "舍",
  "啥",
  "突",
  "突然",
  "开枪",
  "敢",
  "除非",
  "集",
  "店",
  "酷",
  "正常",
  "死亡",
  "⺀",
  "冬",
  "终",
  "终于",
  "拥",
  "拥有",
  "舟",
  "㕣",
  "船",
  "付",
  "派对",
  "冊",
  "扁",
  "遍",
  "五",
  "𣥂",
  "步",
  "不再",
  "咖",
  "啡",
  "咖啡",
  "𡕩",
  "傻",
  "阻",
  "阻止",
  "想象",
  "冷",
  "𠂊",
  "争",
  "静",
  "冷静",
  "方法",
  "乃",
  "扔",
  "㔾",
  "犯",
  "能力",
  "祝",
  "完美",
  "标",
  "目标",
  "有关",
  "申",
  "神",
  "精",
  "精神",
  "另外",
  "松",
  "放松",
  "丢",
  "休",
  "休息",
  "每天",
  "答",
  "回答",
  "凶",
  "凶手",
  "负",
  "责",
  "负责",
  "並",
  "碰",
  "介意",
  "梦",
  "试试",
  "那天",
  "睡觉",
  "系统",
  "衮",
  "滚",
  "某",
  "谋",
  "谋杀",
  "物",
  "乚",
  "礼",
  "礼物",
  "那种",
  "𢦏",
  "異",
  "戴",
  "各位",
  "吴",
  "误",
  "错误",
  "便",
  "随",
  "随便",
  "头发",
  "臧",
  "藏",
  "关心",
  "干吗",
  "兴趣",
  "报",
  "报告",
  "从没",
  "替",
  "历",
  "经历",
  "老师",
  "不用",
  "小孩",
  "类",
  "人类",
  "冲",
  "自由",
  "支",
  "支持",
  "期",
  "星期",
  "很快",
  "脚",
  "气",
  "生气",
  "廴",
  "建",
  "议",
  "建议",
  "做到",
  "镸",
  "套",
  "吅",
  "哭",
  "屁",
  "股",
  "屁股",
  "生日",
  "则",
  "否则",
  "晚安",
  "丙",
  "病",
  "线",
  "A",
  "光",
  "排",
  "安排",
  "轻",
  "年轻",
  "喿",
  "操",
  "下面",
  "良",
  "娘",
  "姑",
  "姑娘",
  "按",
  "匙",
  "钥",
  "钥匙",
  "法官",
  "退",
  "腿",
  "选手",
  "信息",
  "投",
  "投票",
  "哥哥",
  "必要",
  "术",
  "手术",
  "身边",
  "散",
  "撒",
  "荒",
  "谎",
  "撒谎",
  "㗊",
  "器",
  "武",
  "武器",
  "痛",
  "苦",
  "痛苦",
  "全部",
  "手机",
  "忘记",
  "存",
  "存在",
  "首先",
  "组",
  "以及",
  "台",
  "般",
  "搬",
  "个人",
  "半",
  "代",
  "代表",
  "坚",
  "坚持",
  "义",
  "意义",
  "娄",
  "楼",
  "承",
  "承认",
  "理由",
  "折",
  "誓",
  "发誓",
  "业",
  "显",
  "显然",
  "局",
  "府",
  "政",
  "政府",
  "这次",
  "生意",
  "禺",
  "遇",
  "遇到",
  "苗",
  "猫",
  "即",
  "即使",
  "记住",
  "到处",
  "运",
  "幸",
  "幸运",
  "卡",
  "洗",
  "那时",
  "事儿",
  "罒",
  "罪",
  "犯罪",
  "圭",
  "挂",
  "跳舞",
  "痴",
  "白痴",
  "信任",
  "闻",
  "新闻",
  "未",
  "未来",
  "道歉",
  "怎么办",
  "怜",
  "可怜",
  "实在",
  "骗",
  "加入",
  "病人",
  "吓",
  "谅",
  "原谅",
  "治",
  "疗",
  "治疗",
  "行为",
  "较",
  "比较",
  "双",
  "婚礼",
  "弟弟",
  "织",
  "组织",
  "想想",
  "见面",
  "经常",
  "𠂆",
  "反",
  "板",
  "老板",
  "城",
  "市",
  "城市",
  "合作",
  "来到",
  "乱",
  "词",
  "召",
  "超",
  "波",
  "婆",
  "老婆",
  "可怕",
  "中心",
  "毛",
  "笔",
  "?",
  "满",
  "叚",
  "假",
  "明显",
  "究",
  "研",
  "研究",
  "意识",
  "附",
  "附近",
  "扰",
  "打扰",
  "好运",
  "索",
  "线索",
  "面前",
  "消失",
  "妹",
  "妹妹",
  "正确",
  "置",
  "位置",
  "答应",
  "匝",
  "砸",
  "街",
  "脑",
  "电脑",
  "区",
  "童",
  "撞",
  "借",
  "秒",
  "似",
  "乎",
  "似乎",
  "放下",
  "量",
  "力量",
  "命令",
  "同时",
  "共",
  "供",
  "提供",
  "戌",
  "威",
  "胁",
  "威胁",
  "输",
  "码",
  "号码",
  "日子",
  "座",
  "比如",
  "哪个",
  "北",
  "乘",
  "剩",
  "剩下",
  "严",
  "严重",
  "享",
  "享受",
  "战",
  "战争",
  "杀死",
  "恭",
  "恭喜",
  "响",
  "影响",
  "利",
  "利用",
  "恨",
  "杀人",
  "脱",
  "陪",
  "宗",
  "踪",
  "失踪",
  "认真",
  "真相",
  "喔",
  "法律",
  "练",
  "川",
  "训",
  "训练",
  "值",
  "值得",
  "丸",
  "执",
  "热",
  "使用",
  "左",
  "差",
  "方面",
  "银",
  "银行",
  "巩",
  "恐",
  "怖",
  "恐怖",
  "尺",
  "尽",
  "原来",
  "警官",
  "性感",
  "自杀",
  "血",
  "酒吧",
  "仑",
  "论",
  "讨论",
  "同样",
  "身份",
  "说明",
  "安静",
  "鸟",
  "岛",
  "昊",
  "莫",
  "模",
  "模特",
  "多么",
  "足够",
  "饣",
  "饿",
  "学生",
  "室",
  "办公室",
  "红",
  "鸡",
  "养",
  "下午",
  "一旦",
  "仍",
  "仍然",
  "动作",
  "𠂤",
  "追",
  "受到",
  "尹",
  "君",
  "群",
  "之一",
  "第三",
  "赶",
  "面对",
  "怀",
  "龴",
  "疑",
  "怀疑",
  "曼",
  "慢",
  "居然",
  "就要",
  "家人",
  "巨",
  "拒",
  "拒绝",
  "雷",
  "演员",
  "尧",
  "烧",
  "真实",
  "交易",
  "破",
  "停止",
  "人生",
  "亚",
  "恶",
  "恶心",
  "因此",
  "受伤",
  "婊",
  "婊子",
  "禹",
  "属",
  "属于",
  "蹈",
  "舞蹈",
  "根据",
  "几乎",
  "算是",
  "答案",
  "出色",
  "目前",
  "活动",
  "Q",
  "锁",
  "梦想",
  "最终",
  "再次",
  "大人",
  "旡",
  "既",
  "既然",
  "看上去",
  "人员",
  "央",
  "英",
  "厷",
  "雄",
  "英雄",
  "坐下",
  "感受",
  "事件",
  "畐",
  "副",
  "吻",
  "逃",
  "通知",
  "不得不",
  "无论",
  "放开",
  "后来",
  "适",
  "适合",
  "允",
  "允许",
  "失望",
  "事实上",
  "意见",
  "犾",
  "获",
  "获得",
  "要是",
  "数",
  "寓",
  "公寓",
  "文件",
  "只能",
  "寻",
  "寻找",
  "击",
  "攻",
  "攻击",
  "兰",
  "烂",
  "不然",
  "敫",
  "邀",
  "邀请",
  "尽管",
  "姐姐",
  "弗",
  "费",
  "浪",
  "浪费",
  "多谢",
  "没关系",
  "动物",
  "一半",
  "朵",
  "躲",
  "某个",
  "为何",
  "要么",
  "逼",
  "轮",
  "图",
  "试图",
  "反应",
  "一边",
  "听见",
  "舒",
  "舒服",
  "败",
  "失败",
  "有时",
  "一般",
  "绍",
  "介绍",
  "意外",
  "责任",
  "食",
  "食物",
  "遗",
  "憾",
  "遗憾",
  "反正",
  "杀手",
  "设",
  "设计",
  "封",
  "赢得",
  "正是",
  "证人",
  "丽",
  "美丽",
  "压",
  "压力",
  "味",
  "味道",
  "淘",
  "汰",
  "淘汰",
  "厉",
  "厉害",
  "春",
  "䖵",
  "蠢",
  "卒",
  "醉",
  "㥁",
  "德",
  "私",
  "私人",
  "出发",
  "韦",
  "伟",
  "伟大",
  "奋",
  "兴奋",
  "众",
  "观",
  "观众",
  "臭",
  "达",
  "自从",
  "弹",
  "子弹",
  "垃",
  "圾",
  "垃圾",
  "叔",
  "叔叔",
  "疼",
  "毋",
  "毒",
  "品",
  "毒品",
  "签",
  "不必",
  "反对",
  "颗",
  "停下",
  "采",
  "彩",
  "精彩",
  "测",
  "测试",
  "感情",
  "龙",
  "袭",
  "袭击",
  "演出",
  "一生",
  "𠦝",
  "朝",
  "吸",
  "呼",
  "呼吸",
  "明星",
  "级",
  "超级",
  "鬼",
  "灵",
  "魂",
  "灵魂",
  "破坏",
  "愉",
  "愉快",
  "炸",
  "暴",
  "爆",
  "爆炸",
  "迟",
  "迟到",
  "带走",
  "𣦼",
  "餐",
  "晚餐",
  "角色",
  "脑子",
  "路上",
  "见鬼",
  "九",
  "杂",
  "志",
  "杂志",
  "秀",
  "服务",
  "合适",
  "习",
  "学习",
  "屯",
  "顿",
  "括",
  "包括",
  "累",
  "汽",
  "汽车",
  "刻",
  "时刻",
  "广告",
  "哥们",
  "英国",
  "笨",
  "笨蛋",
  "相当",
  "平",
  "公平",
  "玩意",
  "革",
  "鞋",
  "盯",
  "自然",
  "堆",
  "乂",
  "史",
  "历史",
  "深",
  "法庭",
  "通常",
  "拯",
  "拯救",
  "差点",
  "啤",
  "啤酒",
  "咬",
  "豆",
  "短",
  "地球",
  "透",
  "耶",
  "愚",
  "愚蠢",
  "炸弹",
  "帅",
  "踢",
  "联邦",
  "评",
  "委",
  "评委",
  "经过",
  "造",
  "造成",
  "客",
  "客气",
  "末",
  "周末",
  "信号",
  "推",
  "跟踪",
  "喝酒",
  "键",
  "关键",
  "𠫓",
  "充",
  "充满",
  "下次",
  "其它",
  "再说",
  "竟",
  "究竟",
  "美好",
  "玨",
  "班",
  "架",
  "恐怕",
  "抢",
  "课",
  "现实",
  "贯",
  "惯",
  "习惯",
  "做出",
  "上班",
  "躺",
  "越来越",
  "名单",
  "不幸",
  "复",
  "恢",
  "恢复",
  "确认",
  "园",
  "公园",
  "乑",
  "聚",
  "聚会",
  "孕",
  "怀孕",
  "际",
  "实际上",
  "绑",
  "绑架",
  "洛",
  "落",
  "部落",
  "斗",
  "料",
  "资",
  "资料",
  "净",
  "干净",
  "姻",
  "婚姻",
  "堂",
  "教堂",
  "㸚",
  "爽",
  "客户",
  "B",
  "卷",
  "圈",
  "健",
  "康",
  "健康",
  "袋",
  "脑袋",
  "不够",
  "分手",
  "前面",
  "方向",
  "心理",
  "福",
  "幸福",
  "树",
  "接着",
  "救命",
  "项",
  "疯子",
  "军",
  "将军",
  "技",
  "技术",
  "饭",
  "吃饭",
  "传",
  "困",
  "困难",
  "不许",
  "某种",
  "乙",
  "忆",
  "记忆",
  "乐队",
  "刍",
  "急",
  "紧急",
  "高中",
  "听听",
  "正好",
  "毫",
  "毫无",
  "提醒",
  "P",
  "㫃",
  "旅",
  "旅行",
  "惊",
  "惊喜",
  "拿走",
  "接近",
  "隶",
  "逮",
  "甫",
  "捕",
  "逮捕",
  "吵",
  "旁",
  "旁边",
  "激",
  "激动",
  "敖",
  "傲",
  "骄",
  "骄傲",
  "而是",
  "卑",
  "牌",
  "成员",
  "监视",
  "女性",
  "权",
  "权利",
  "说谎",
  "诞",
  "圣诞",
  "黑人",
  "警方",
  "法国",
  "错过",
  "警告",
  "老天",
  "右",
  "若",
  "惹",
  "酒店",
  "抽",
  "之类",
  "㝴",
  "冠",
  "冠军",
  "龸",
  "尝",
  "尝试",
  "教练",
  "对方",
  "随时",
  "敌",
  "敌人",
  "荅",
  "搭",
  "档",
  "搭档",
  "从未",
  "帐",
  "背",
  "谈话",
  "翰",
  "约翰",
  "人物",
  "许多",
  "叫做",
  "头儿",
  "猪",
  "感激",
  "中国",
  "瓦",
  "瓶",
  "蛋糕",
  "顺",
  "顺利",
  "死者",
  "瓜",
  "傻瓜",
  "嫁",
  "英里",
  "挑",
  "挑战",
  "死去",
  "上去",
  "职",
  "职业",
  "菜",
  "址",
  "地址",
  "赚",
  "不少",
  "地狱",
  "于是",
  "自我",
  "对付",
  "好事",
  "祈",
  "祷",
  "祈祷",
  "编",
  "拾",
  "收拾",
  "客人",
  "状",
  "态",
  "状态",
  "围",
  "周围",
  "报道",
  "参与",
  "运动",
  "彼",
  "彼此",
  "𫇦",
  "荣",
  "荣幸",
  "臼",
  "毁",
  "会议",
  "到达",
  "爬",
  "赌",
  "显示",
  "伍",
  "队伍",
  "立刻",
  "绝不",
  "吐",
  "舞台",
  "奶",
  "奶奶",
  "配",
  "取消",
  "等待",
  "离婚",
  "尽力",
  "爱情",
  "十分",
  "酋",
  "尊",
  "尊重",
  "授",
  "教授",
  "画",
  "去年",
  "吾",
  "语",
  "超过",
  "开车",
  "寄",
  "聊",
  "纹",
  "指纹",
  "庆",
  "庆祝",
  "住手",
  "偶",
  "偶像",
  "同志",
  "库",
  "裤",
  "裤子",
  "假装",
  "军队",
  "想起",
  "侦",
  "侦探",
  "㐌",
  "拖",
  "顺便",
  "吹",
  "或是",
  "攸",
  "修",
  "在乎",
  "无聊",
  "状况",
  "任何人",
  "目的",
  "魔",
  "恶魔",
  "确保",
  "庄",
  "脏",
  "心脏",
  "似的",
  "舞会",
  "耍",
  "罗",
  "族",
  "家族",
  "慢慢",
  "低",
  "战斗",
  "复杂",
  "社",
  "社会",
  "邻",
  "邻居",
  "故意",
  "今年",
  "心里",
  "展",
  "展示",
  "起诉",
  "好人",
  "国王",
  "长大",
  "交给",
  "耑",
  "瑞",
  "尿",
  "屎",
  "项目",
  "集中",
  "实话",
  "表情",
  "冃",
  "冒",
  "冒险",
  "好处",
  "格",
  "海",
  "胜",
  "胜利",
  "竟然",
  "普",
  "普通",
  "表示",
  "D",
  "印",
  "印象",
  "出生",
  "进展",
  "估",
  "估计",
  "干什么",
  "地点",
  "经理",
  "乐意",
  "轻松",
  "作用",
  "举",
  "期待",
  "天使",
  "保险",
  "独",
  "单独",
  "队长",
  "著",
  "著名",
  "日本",
  "专家",
  "为止",
  "馆",
  "旅馆",
  "邪",
  "邪恶",
  "赶快",
  "不知",
  "更加",
  "层",
  "穵",
  "挖",
  "好几",
  "免费",
  "风格",
  "每次",
  "追踪",
  "伤心",
  "纸",
  "报纸",
  "机器",
  "塞",
  "颜",
  "颜色",
  "雇",
  "解雇",
  "无关",
  "时光",
  "记者",
  "尽快",
  "价",
  "价值",
  "仔",
  "细",
  "仔细",
  "女生",
  "辛",
  "辣",
  "招",
  "互",
  "互相",
  "啬",
  "墙",
  "㐬",
  "流",
  "厕",
  "厕所",
  "辜",
  "无辜",
  "彻",
  "彻底",
  "釆",
  "番",
  "羽",
  "翻",
  "罢",
  "摆",
  "呈",
  "程",
  "过程",
  "上次",
  "一会儿",
  "申请",
  "手上",
  "烤",
  "请求",
  "差不多",
  "民",
  "人民",
  "某些",
  "惧",
  "恐惧",
  "命运",
  "谈论",
  "小组",
  "丨",
  "引",
  "引起",
  "发展",
  "恋",
  "同性恋",
  "分子",
  "白人",
  "讶",
  "惊讶",
  "灯",
  "桌",
  "桌子",
  "毕",
  "毕业",
  "练习",
  "暗",
  "黑暗",
  "事业",
  "机场",
  "稍",
  "仅",
  "爷",
  "爷爷",
  "会儿",
  "厨",
  "厨房",
  "正式",
  "殊",
  "特殊",
  "扯",
  "老实",
  "专业",
  "晚饭",
  "年代",
  "丘",
  "兵",
  "士兵",
  "吸引",
  "蓝",
  "以来",
  "难过",
  "心情",
  "刑",
  "型",
  "內",
  "呐",
  "制造",
  "屋",
  "屋子",
  "不好意思",
  "全都",
  "打赌",
  "中间",
  "唱歌",
  "伦",
  "敦",
  "伦敦",
  "镇",
  "特工",
  "停车",
  "戒",
  "戒指",
  "回头",
  "冰",
  "洞",
  "贺",
  "祝贺",
  "案件",
  "条件",
  "作品",
  "手里",
  "爱上",
  "档案",
  "千万",
  "去世",
  "靠近",
  "一刻",
  "饼",
  "规",
  "规则",
  "接到",
  "付出",
  "队员",
  "帽",
  "帽子",
  "协",
  "协议",
  "上周",
  "说服",
  "司机",
  "叟",
  "搜",
  "搜查",
  "产",
  "产生",
  "时代",
  "触",
  "接触",
  "卡车",
  "劫",
  "抢劫",
  "碰到",
  "神父",
  "矩",
  "规矩",
  "肉",
  "之中",
  "火车",
  "逃跑",
  "唐",
  "糖",
  "旧",
  "部门",
  "基",
  "基本",
  "析",
  "分析",
  "代价",
  "叛",
  "背叛",
  "地区",
  "趟",
  "天堂",
  "摄",
  "拍摄",
  "脸上",
  "致",
  "导",
  "导致",
  "主人",
  "对待",
  "有意思",
  "释放",
  "大街",
  "箱",
  "箱子",
  "由于",
  "稣",
  "耶稣",
  "宣",
  "宣布",
  "执行",
  "报警",
  "不对",
  "红色",
  "密码",
  "骗子",
  "货",
  "空间",
  "磨",
  "折磨",
  "什么样",
  "留言",
  "熊",
  "念",
  "想念",
  "而言",
  "倍",
  "擦",
  "尤其",
  "验",
  "经验",
  "皿",
  "盒",
  "盒子",
  "干杯",
  "艘",
  "看法",
  "大脑",
  "罪犯",
  "不到",
  "问问",
  "意味着",
  "干掉",
  "指控",
  "星球",
  "录像",
  "序",
  "程序",
  "朿",
  "刺",
  "炒",
  "情报",
  "绪",
  "情绪",
  "怪物",
  "创",
  "创造",
  "杀害",
  "内心",
  "暴力",
  "走开",
  "事故",
  "满意",
  "艺",
  "艺术",
  "廿",
  "度",
  "速",
  "速度",
  "神经",
  "昜",
  "汤",
  "姆",
  "汤姆",
  "牲",
  "牺",
  "牺牲",
  "勇",
  "勇敢",
  "奴",
  "怒",
  "愤",
  "愤怒",
  "数字",
  "咪",
  "氾",
  "范",
  "范围",
  "骑",
  "尽量",
  "地上",
  "称",
  "午餐",
  "阳",
  "太阳",
  "提出",
  "午饭",
  "暂",
  "暂时",
  "优",
  "优秀",
  "亲自",
  "歌曲",
  "婴",
  "婴儿",
  "笑话",
  "惜",
  "可惜",
  "鱼",
  "石头",
  "英尺",
  "省",
  "顶",
  "细节",
  "迷",
  "塔",
  "科",
  "科学",
  "有的",
  "道理",
  "船长",
  "歌手",
  "上校",
  "运气",
  "主要",
  "喊",
  "烟",
  "厅",
  "餐厅",
  "同事",
  "美女",
  "距",
  "距离",
  "讲话",
  "制作",
  "有所",
  "率",
  "摔",
  "街上",
  "莱",
  "团",
  "团队",
  "早就",
  "畀",
  "鼻",
  "鼻子",
  "相处",
  "罢了",
  "归",
  "度过",
  "拳",
  "关注",
  "德国",
  "囪",
  "窗",
  "窗户",
  "迹",
  "奇迹",
  "护士",
  "空气",
  "分享",
  "被捕",
  "金",
  "仰",
  "信仰",
  "悔",
  "后悔",
  "保安",
  "媒",
  "媒体",
  "变态",
  "赶紧",
  "匹",
  "谓",
  "所谓",
  "建立",
  "变化",
  "表达",
  "大约",
  "仅仅",
  "姐妹",
  "神秘",
  "实现",
  "政治",
  "瞧瞧",
  "维",
  "症",
  "第四",
  "魔鬼",
  "孤",
  "孤独",
  "查理",
  "蒂",
  "巨大",
  "内容",
  "宝宝",
  "罚",
  "惩",
  "惩罚",
  "加上",
  "开门",
  "蓝色",
  "州",
  "退出",
  "对手",
  "前进",
  "鬼魂",
  "女朋友",
  "乔",
  "乔治",
  "神奇",
  "牧",
  "牧师",
  "年级",
  "提到",
  "癶",
  "登",
  "环",
  "境",
  "环境",
  "杂种",
  "刺激",
  "我会",
  "规定",
  "凭",
  "好多",
  "磅",
  "警长",
  "佳",
  "最佳",
  "废",
  "废话",
  "效",
  "效果",
  "伤口",
  "魔法",
  "独自",
  "现金",
  "夺",
  "掌",
  "握",
  "掌握",
  "麦",
  "麦克",
  "儿童",
  "强大",
  "分开",
  "租",
  "杉",
  "矶",
  "洛杉矶",
  "诺",
  "承诺",
  "好看",
  "脖",
  "脖子",
  "谍",
  "间谍",
  "篇",
  "玩具",
  "车上",
  "满足",
  "打败",
  "传统",
  "确信",
  "不见",
  "漫",
  "浪漫",
  "亨",
  "哼",
  "黎",
  "巴黎",
  "重复",
  "赏",
  "欣",
  "欣赏",
  "和平",
  "天气",
  "丝",
  "一一",
  "守",
  "尴",
  "尬",
  "尴尬",
  "态度",
  "你好",
  "难以",
  "拼",
  "支票",
  "早餐",
  "好玩",
  "自信",
  "上学",
  "理论",
  "放在",
  "生物",
  "男朋友",
  "角度",
  "纪",
  "年纪",
  "观察",
  "鼠",
  "老鼠",
  "埋",
  "男友",
  "吃惊",
  "盖",
  "关掉",
  "移",
  "移动",
  "大楼",
  "妓",
  "妓女",
  "冏",
  "商",
  "商店",
  "能量",
  "断",
  "不断",
  "有时候",
  "孰",
  "熟",
  "悉",
  "熟悉",
  "美金",
  "有效",
  "公主",
  "闹",
  "冎",
  "骨",
  "滑",
  "不在乎",
  "清醒",
  "夜",
  "夜晚",
  "氿",
  "染",
  "感染",
  "猜猜",
  "指望",
  "露",
  "摸",
  "抛",
  "抛弃",
  "单身",
  "思考",
  "只不过",
  "女王",
  "好吃",
  "胖",
  "趴",
  "趴下",
  "勒",
  "奏",
  "揍",
  "地图",
  "妙",
  "美妙",
  "按照",
  "失陪",
  "亶",
  "擅",
  "擅长",
  "关闭",
  "开玩笑",
  "药物",
  "幺",
  "幻",
  "幻想",
  "狼",
  "刃",
  "忍",
  "忍受",
  "不仅仅",
  "面包",
  "女友",
  "伴",
  "伙伴",
  "世纪",
  "臿",
  "插",
  "大麻",
  "比尔",
  "达到",
  "邮",
  "邮件",
  "回忆",
  "动手",
  "总之",
  "英语",
  "能否",
  "干活",
  "可不",
  "椅",
  "椅子",
  "陛",
  "陛下",
  "相同",
  "鞋子",
  "清理",
  "液",
  "血液",
  "完毕",
  "卫",
  "大卫",
  "重点",
  "在场",
  "佑",
  "保佑",
  "最高",
  "尉",
  "上尉",
  "不可",
  "谎言",
  "遇见",
  "育",
  "教育",
  "世上",
  "耳朵",
  "葬",
  "葬礼",
  "某人",
  "城里",
  "构",
  "机构",
  "碎",
  "即将",
  "裙",
  "裙子",
  "盘",
  "程度",
  "钻",
  "钻石",
  "在于",
  "艰",
  "艰难",
  "俱",
  "俱乐部",
  "教训",
  "坦",
  "坦白",
  "议员",
  "全国",
  "善",
  "慈",
  "慈善",
  "订",
  "餐馆",
  "罗马",
  "肤",
  "皮肤",
  "区别",
  "部队",
  "背后",
  "装置",
  "权力",
  "棒球",
  "鲜",
  "新鲜",
  "聊聊",
  "放心",
  "左右",
  "受害者",
  "学会",
  "痕",
  "痕迹",
  "稳",
  "稳定",
  "尊敬",
  "河",
  "域",
  "区域",
  "数据",
  "坚强",
  "玻",
  "璃",
  "玻璃",
  "勇气",
  "镜",
  "镜头",
  "员工",
  "盟",
  "联盟",
  "扇",
  "好奇",
  "阳光",
  "判",
  "审",
  "审判",
  "砍",
  "假设",
  "基地",
  "聊天",
  "妒",
  "嫉",
  "嫉妒",
  "之外",
  "土地",
  "借口",
  "保姆",
  "䍃",
  "摇",
  "摇滚",
  "放手",
  "夗",
  "怨",
  "抱怨",
  "承受",
  "签名",
  "时尚",
  "的话",
  "章",
  "文章",
  "赋",
  "天赋",
  "整天",
  "打架",
  "病毒",
  "滩",
  "海滩",
  "设备",
  "打击",
  "泡",
  "述",
  "描",
  "描述",
  "神像",
  "类似",
  "医疗",
  "硬",
  "隐",
  "隐藏",
  "激情",
  "语言",
  "标准",
  "注射",
  "车子",
  "当作",
  "阁",
  "阁下",
  "娶",
  "处于",
  "提要",
  "过分",
  "投资",
  "对象",
  "一致",
  "见见",
  "贴",
  "转移",
  "管理",
  "助手",
  "魅",
  "魅力",
  "摆脱",
  "保密",
  "实验",
  "误会",
  "哟",
  "恋爱",
  "启",
  "启动",
  "话题",
  "市场",
  "栋",
  "桥",
  "加州",
  "迷人",
  "筑",
  "建筑",
  "举行",
  "王子",
  "损",
  "损失",
  "退后",
  "肚",
  "肚子",
  "豪",
  "自豪",
  "伊",
  "不仅",
  "𦣻",
  "夏",
  "夏天",
  "开除",
  "饼干",
  "可笑",
  "热情",
  "开口",
  "好笑",
  "说法",
  "作证",
  "国际",
  "仪",
  "仪式",
  "投入",
  "成熟",
  "混乱",
  "当成",
  "信心",
  "惨",
  "络",
  "联络",
  "爵",
  "爵士",
  "表明",
  "嵒",
  "癌",
  "癌症",
  "抬",
  "飞行",
  "老公",
  "剑",
  "幅",
  "天才",
  "骨头",
  "工具",
  "送给",
  "踩",
  "醒来",
  "市长",
  "男生",
  "考试",
  "之内",
  "发射",
  "生存",
  "犯人",
  "海军",
  "名人",
  "假如",
  "第五",
  "结局",
  "合同",
  "竞",
  "竞争",
  "非法",
  "剪",
  "争取",
  "匈",
  "胸",
  "人人",
  "乔伊",
  "呙",
  "祸",
  "车祸",
  "当地",
  "晨",
  "早晨",
  "人家",
  "滚开",
  "𢼸",
  "微",
  "微笑",
  "梯",
  "电梯",
  "左边",
  "出口",
  "辈",
  "辈子",
  "动机",
  "蛇",
  "礼拜",
  "乖",
  "黑色",
  "欺",
  "欺骗",
  "名叫",
  "监控",
  "拍照",
  "发出",
  "船上",
  "并非",
  "做爱",
  "同学",
  "穿过",
  "彼得",
  "洲",
  "非洲",
  "警报",
  "出局",
  "内部",
  "质",
  "人质",
  "一会",
  "扮",
  "扮演",
  "势",
  "姿",
  "姿势",
  "瞎",
  "宇",
  "宙",
  "宇宙",
  "面试",
  "卧",
  "卧室",
  "远离",
  "最新",
  "请问",
  "剧",
  "剧本",
  "手指",
  "艾",
  "哎",
  "证实",
  "一路",
  "资格",
  "姓",
  "作家",
  "钱包",
  "辞",
  "辞职",
  "被告",
  "贱",
  "贱人",
  "诚",
  "诚实",
  "合法",
  "粉",
  "粉丝",
  "救救",
  "搜索",
  "好久",
  "工厂",
  "留给",
  "走运",
  "吸毒",
  "独立",
  "到来",
  "查查",
  "决赛",
  "扣",
  "手段",
  "顾客",
  "农",
  "农场",
  "网",
  "网络",
  "口袋",
  "方便",
  "时机",
  "毛病",
  "百",
  "香",
  "打扮",
  "印度",
  "交流",
  "辡",
  "辩",
  "辩护",
  "晕",
  "起码",
  "嫌",
  "嫌犯",
  "公开",
  "玛",
  "玛丽",
  "李",
  "行李",
  "瞒",
  "隐瞒",
  "宁",
  "宁愿",
  "观点",
  "地板",
  "唔",
  "悲",
  "悲伤",
  "网上",
  "尖",
  "尖叫",
  "小丑",
  "龄",
  "年龄",
  "交换",
  "小说",
  "雪",
  "符",
  "符合",
  "万一",
  "拥抱",
  "社区",
  "助理",
  "发明",
  "通话",
  "交通",
  "𠀐",
  "贵",
  "演唱",
  "重大",
  "思想",
  "组合",
  "唱片",
  "骑士",
  "哈哈",
  "载",
  "楼上",
  "针",
  "针对",
  "肥",
  "一分",
  "版",
  "具体",
  "共同",
  "领",
  "领导",
  "澡",
  "洗澡",
  "稍微",
  "填",
  "公路",
  "饮",
  "饮料",
  "闪",
  "铁",
  "主题",
  "盗",
  "海盗",
  "当中",
  "增",
  "增加",
  "齿",
  "牙齿",
  "攴",
  "敲",
  "头脑",
  "主任",
  "绕",
  "渴",
  "渴望",
  "校长",
  "驾",
  "驶",
  "驾驶",
  "溜",
  "全力",
  "太空",
  "生病",
  "实验室",
  "适应",
  "坏人",
  "物品",
  "列",
  "应付",
  "湿",
  "撑",
  "咒",
  "诅",
  "诅咒",
  "灭",
  "毁灭",
  "眼神",
  "财",
  "财产",
  "古怪",
  "进攻",
  "齐",
  "剂",
  "然而",
  "水平",
  "辛苦",
  "打断",
  "发型",
  "报复",
  "吵架",
  "服装",
  "作业",
  "高级",
  "将来",
  "耐",
  "耐心",
  "挡",
  "沙",
  "沙发",
  "风险",
  "欧",
  "欧洲",
  "奸",
  "强奸",
  "拨",
  "后果",
  "谬",
  "荒谬",
  "个性",
  "最好",
  "男性",
  "交往",
  "收集",
  "取得",
  "中尉",
  "卡尔",
  "致命",
  "卫星",
  "嘘",
  "嘲",
  "嘲笑",
  "意大利",
  "立即",
  "期望",
  "辟",
  "避",
  "避免",
  "保留",
  "批",
  "在家",
  "眼前",
  "各种",
  "挤",
  "禁",
  "禁止",
  "冒犯",
  "捡",
  "持续",
  "纳",
  "台上",
  "没法",
  "泳",
  "游泳",
  "陪审团",
  "电子",
  "济",
  "经济",
  "T",
  "侯",
  "猴",
  "猴子",
  "没事",
  "娃",
  "娃娃",
  "达成",
  "学院",
  "妇",
  "夫妇",
  "座位",
  "牛奶",
  "逃走",
  "获胜",
  "一面",
  "采取",
  "吸血鬼",
  "新娘",
  "类型",
  "勾",
  "购",
  "购物",
  "但愿",
  "金属",
  "绿",
  "绿色",
  "竞选",
  "抽烟",
  "检测",
  "合理",
  "期间",
  "完蛋",
  "亢",
  "航",
  "航班",
  "心中",
  "白色",
  "嘴里",
  "退休",
  "精力",
  "产品",
  "小镇",
  "豸",
  "皃",
  "貌",
  "礼貌",
  "亲密",
  "地下",
  "胡",
  "胡说",
  "割",
  "强壮",
  "挥",
  "指挥",
  "认出",
  "制服",
  "劲",
  "对劲",
  "坏事",
  "查出",
  "法院",
  "自动",
  "播",
  "直播",
  "拜拜",
  "提前",
  "招呼",
  "宗教",
  "牢",
  "坐牢",
  "蠢货",
  "崩",
  "溃",
  "崩溃",
  "森",
  "依",
  "依然",
  "平静",
  "右边",
  "不久",
  "小伙子",
  "内裤",
  "冲浪",
  "臽",
  "陷",
  "陷入",
  "大事",
  "外套",
  "吓坏",
  "蹲",
  "威尔",
  "回报",
  "发表",
  "初",
  "演讲",
  "墨",
  "墨西哥",
  "俄",
  "俄国",
  "啇",
  "滴",
  "宜",
  "便宜",
  "底下",
  "何时",
  "关门",
  "判断",
  "成长",
  "丹",
  "丹尼",
  "试验",
  "做梦",
  "每年",
  "酪",
  "奶酪",
  "贲",
  "喷",
  "管用",
  "深刻",
  "坞",
  "好莱坞",
  "M",
  "L",
  "N",
  "临",
  "光临",
  "流血",
  "衫",
  "衬",
  "衬衫",
  "金发",
  "摧",
  "摧毁",
  "巧",
  "巧克力",
  "膊",
  "胳",
  "胳膊",
  "他人",
  "异",
  "异常",
  "疾",
  "疾病",
  "展现",
  "职责",
  "公众",
  "战士",
  "楼下",
  "大量",
  "诗",
  "整理",
  "门口",
  "证词",
  "迫",
  "强迫",
  "森林",
  "注定",
  "暗示",
  "前往",
  "豁",
  "豁免",
  "臂",
  "手臂",
  "有空",
  "楼梯",
  "同情",
  "矣",
  "唉",
  "呼叫",
  "百万",
  "圣诞节",
  "背景",
  "下班",
  "绝望",
  "法语",
  "西德",
  "乊",
  "夹",
  "侠",
  "全新",
  "予",
  "野",
  "防",
  "湖",
  "丧",
  "沮",
  "沮丧",
  "说说",
  "仿",
  "模仿",
  "灾",
  "灾难",
  "访",
  "采访",
  "正义",
  "你家",
  "所在",
  "评价",
  "网站",
  "凶器",
  "局长",
  "烈",
  "强烈",
  "绩",
  "成绩",
  "意味",
  "厽",
  "垒",
  "喜剧",
  "殿",
  "殿下",
  "宛",
  "碗",
  "上课",
  "尝尝",
  "誉",
  "荣誉",
  "挣",
  "违",
  "违反",
  "否认",
  "阶",
  "阶段",
  "商量",
  "冡",
  "蒙",
  "出于",
  "尼克",
  "牛仔",
  "站住",
  "槟",
  "香槟",
  "偷走",
  "屋里",
  "技巧",
  "情感",
  "提议",
  "中央",
  "逃避",
  "每周",
  "街区",
  "罪名",
  "频",
  "频道",
  "公共",
  "物质",
  "传说",
  "时期",
  "甩",
  "伸",
  "即便",
  "射击",
  "眼镜",
  "屋顶",
  "愿望",
  "起床",
  "形",
  "形象",
  "皮特",
  "大赛",
  "兔",
  "兔子",
  "袋子",
  "事物",
  "孛",
  "勃",
  "鲍",
  "鲍勃",
  "发疯",
  "以外",
  "黾",
  "绳",
  "绳子",
  "圣经",
  "美味",
  "总部",
  "血迹",
  "姨",
  "阿姨",
  "奖",
  "机密",
  "主角",
  "发挥",
  "霉",
  "倒霉",
  "全球",
  "娜",
  "安娜",
  "纪念",
  "胸部",
  "胡子",
  "忠",
  "忠诚",
  "大哥",
  "妞",
  "小妞",
  "犮",
  "拔",
  "体内",
  "毕竟",
  "廊",
  "走廊",
  "墙上",
  "道德",
  "症状",
  "当初",
  "睡着",
  "有着",
  "系列",
  "慰",
  "安慰",
  "肌",
  "肌肉",
  "保重",
  "辰",
  "震",
  "震惊",
  "娱",
  "娱乐",
  "快要",
  "噩",
  "噩梦",
  "抗",
  "反抗",
  "心灵",
  "应得",
  "掩",
  "掩护",
  "睁",
  "镜子",
  "活力",
  "情人",
  "典",
  "经典",
  "显得",
  "死刑",
  "进步",
  "追求",
  "𢆉",
  "南",
  "南方",
  "苹",
  "苹果",
  "傻子",
  "天生",
  "亨利",
  "说实话",
  "求婚",
  "传奇",
  "浴",
  "浴室",
  "杆",
  "枚",
  "会见",
  "出租车",
  "走路",
  "手中",
  "想见",
  "涂",
  "不止",
  "年轻人",
  "碍",
  "障",
  "障碍",
  "顾问",
  "敏",
  "敏感",
  "危机",
  "㐱",
  "趁",
  "周五",
  "打破",
  "手下",
  "马克",
  "文化",
  "遵",
  "遵守",
  "飞船",
  "维持",
  "保守",
  "主管",
  "刮",
  "主义",
  "常常",
  "吕",
  "营",
  "营地",
  "煮",
  "承担",
  "花园",
  "大厅",
  "订婚",
  "扫",
  "打扫",
  "泰",
  "腊",
  "希腊",
  "四处",
  "拆",
  "出事",
  "缶",
  "缺",
  "草",
  "遭",
  "雚",
  "罐",
  "广播",
  "倦",
  "厌倦",
  "大声",
  "天空",
  "本地",
  "粘",
  "冰箱",
  "万岁",
  "视频",
  "出卖",
  "全身",
  "治安",
  "标记",
  "专门",
  "穿着",
  "郎",
  "女郎",
  "仇",
  "复仇",
  "琴",
  "钢",
  "钢琴",
  "会面",
  "外科",
  "数学",
  "至于",
  "登记",
  "篮",
  "篮球",
  "骂",
  "指导",
  "流行",
  "诊",
  "诊所",
  "材",
  "材料",
  "揭",
  "晓",
  "揭晓",
  "不安",
  "昏迷",
  "帮帮",
  "午夜",
  "相关",
  "汤米",
  "身材",
  "讽",
  "讽刺",
  "厈",
  "岸",
  "海岸",
  "凌",
  "凌晨",
  "辱",
  "侮",
  "侮辱",
  "直觉",
  "晋",
  "晋级",
  "作出",
  "保罗",
  "暴露",
  "废物",
  "绅",
  "绅士",
  "虫子",
  "台词",
  "公民",
  "抓紧",
  "地盘",
  "鸡蛋",
  "残",
  "残忍",
  "大多数",
  "造型",
  "孩儿",
  "关上",
  "不论",
  "对话",
  "圆",
  "镇上",
  "详",
  "详细",
  "冗",
  "沉",
  "默",
  "沉默",
  "我家",
  "迹象",
  "肃",
  "严肃",
  "神圣",
  "度假",
  "探长",
  "整整",
  "航空",
  "空中",
  "佬",
  "仓库",
  "开火",
  "吉他",
  "码头",
  "随着",
  "放到",
  "巧合",
  "山姆",
  "配合",
  "女子",
  "称呼",
  "好样",
  "具有",
  "本人",
  "刚好",
  "第六",
  "跟着",
  "忏",
  "忏悔",
  "补",
  "偿",
  "补偿",
  "明早",
  "犹",
  "犹太",
  "逗",
  "标志",
  "串",
  "患",
  "狗屁",
  "蛛",
  "蜘",
  "蜘蛛",
  "汉",
  "堡",
  "汉堡",
  "冲动",
  "着急",
  "带子",
  "亲眼",
  "演奏",
  "富",
  "富有",
  "封面",
  "幻觉",
  "㢆",
  "缠",
  "赚钱",
  "周六",
  "偷偷",
  "对抗",
  "蛮",
  "城堡",
  "夅",
  "降",
  "降落",
  "摩",
  "按摩",
  "疑犯",
  "本身",
  "平常",
  "吓人",
  "赶上",
  "奴隶",
  "熬",
  "村",
  "乡",
  "乡村",
  "枪击",
  "功夫",
  "完整",
  "在意",
  "老大",
  "嘴巴",
  "拜访",
  "大道",
  "相互",
  "迈",
  "迈克",
  "样本",
  "决不",
  "黑帮",
  "励",
  "奖励",
  "宣传",
  "严格",
  "肩",
  "膀",
  "肩膀",
  "悲剧",
  "交谈",
  "买卖",
  "大部分",
  "擎",
  "引擎",
  "桼",
  "膝",
  "膝盖",
  "谈判",
  "瘦",
  "咯",
  "医学",
  "蕾",
  "以下",
  "鬲",
  "隔",
  "壁",
  "隔壁",
  "日记",
  "萨",
  "商业",
  "自私",
  "食品",
  "闯",
  "闯进",
  "晚点",
  "解开",
  "乖乖",
  "提高",
  "下手",
  "宰",
  "漠",
  "沙漠",
  "戎",
  "贼",
  "亿",
  "凯",
  "凯文",
  "偶尔",
  "手套",
  "等于",
  "种族",
  "无所谓",
  "面临",
  "色情",
  "宫",
  "侵",
  "入侵",
  "当心",
  "赶到",
  "一辈子",
  "席",
  "出席",
  "经营",
  "课程",
  "字母",
  "舌头",
  "家长",
  "萝",
  "胖子",
  "消灭",
  "华",
  "盛",
  "华盛顿",
  "逢",
  "缝",
  "乐趣",
  "得知",
  "链",
  "项链",
  "实际",
  "虍",
  "虐",
  "虐待",
  "快速",
  "预",
  "预约",
  "比利",
  "面具",
  "忝",
  "舔",
  "幕",
  "起飞",
  "薪",
  "薪水",
  "友好",
  "哈里",
  "相反",
  "没用",
  "哪怕",
  "智",
  "理智",
  "原则",
  "劝",
  "室友",
  "明晚",
  "做好",
  "资金",
  "吞",
  "讼",
  "诉讼",
  "封锁",
  "妮",
  "纪录",
  "上司",
  "基因",
  "玉米",
  "高度",
  "晚会",
  "灰",
  "宠",
  "宠物",
  "广场",
  "黄",
  "黄色",
  "称为",
  "职位",
  "可恶",
  "一百",
  "沓",
  "踏",
  "星星",
  "确切",
  "扎",
  "找回",
  "限",
  "限制",
  "援",
  "支援",
  "肮",
  "肮脏",
  "之下",
  "大夫",
  "无数",
  "排练",
  "烫",
  "善良",
  "评论",
  "受害人",
  "不准",
  "球队",
  "基金",
  "可悲",
  "侧",
  "谊",
  "友谊",
  "出门",
  "王八",
  "表面",
  "大会",
  "位子",
  "投降",
  "不会",
  "上场",
  "击中",
  "主席",
  "欢呼",
  "慧",
  "智慧",
  "准确",
  "莎",
  "莎拉",
  "饭店",
  "灵感",
  "漫画",
  "主动",
  "性爱",
  "平时",
  "钉",
  "女孩子",
  "骗人",
  "联合",
  "对面",
  "囚",
  "囚犯",
  "屚",
  "漏",
  "角落",
  "预言",
  "批准",
  "氛",
  "气氛",
  "大师",
  "检察官",
  "碎片",
  "无罪",
  "略",
  "策",
  "策略",
  "脾",
  "脾气",
  "价格",
  "老头",
  "逃脱",
  "素",
  "体验",
  "坏蛋",
  "装备",
  "可靠",
  "领先",
  "阿门",
  "录音",
  "照看",
  "中午",
  "得分",
  "机器人",
  "货车",
  "忘掉",
  "行事",
  "声明",
  "氓",
  "流氓",
  "黄金",
  "优势",
  "临时",
  "辑",
  "编辑",
  "独舞",
  "馅",
  "馅饼",
  "性格",
  "懂得",
  "排除",
  "明年",
  "欲",
  "昷",
  "温",
  "柔",
  "温柔",
  "成交",
  "夫妻",
  "升",
  "鼓",
  "鼓励",
  "皇",
  "皇后",
  "签字",
  "留下来",
  "教会",
  "成就",
  "金钱",
  "读书",
  "老人",
  "警卫",
  "方案",
  "形容",
  "消防",
  "矮",
  "树林",
  "益",
  "利益",
  "寻求",
  "孑",
  "孔",
  "吼",
  "古巴",
  "收回",
  "怪异",
  "心跳",
  "发动",
  "道路",
  "地铁",
  "军事",
  "询",
  "询问",
  "集团",
  "肙",
  "捐",
  "超人",
  "及时",
  "协助",
  "衡",
  "平衡",
  "体育",
  "乘客",
  "迷路",
  "结论",
  "接吻",
  "售",
  "销",
  "销售",
  "鲨",
  "鲨鱼",
  "茶",
  "价钱",
  "人群",
  "通道",
  "西蒙",
  "动力",
  "托尼",
  "阴",
  "阴谋",
  "慢慢来",
  "良好",
  "性命",
  "为此",
  "弗兰克",
  "二十",
  "赶走",
  "自愿",
  "手枪",
  "工人",
  "棵",
  "孤单",
  "协会",
  "喉",
  "咙",
  "喉咙",
  "爆发",
  "施",
  "措",
  "措施",
  "一两",
  "清白",
  "足球",
  "祝福",
  "目击",
  "困扰",
  "陷害",
  "化学",
  "瞄",
  "瞄准",
  "随意",
  "人选",
  "调整",
  "卂",
  "讯",
  "审讯",
  "少校",
  "荒唐",
  "场景",
  "一家",
  "惊人",
  "康复",
  "策划",
  "费用",
  "火灾",
  "弥",
  "弥补",
  "连接",
  "大门",
  "胃",
  "韩",
  "韩国",
  "过敏",
  "理想",
  "党",
  "凯特",
  "点子",
  "吉姆",
  "杜",
  "科技",
  "裹",
  "包裹",
  "工资",
  "小小的",
  "路线",
  "判决",
  "源",
  "来源",
  "妇女",
  "公正",
  "毯",
  "地毯",
  "扔掉",
  "总算",
  "裸",
  "裸体",
  "阱",
  "陷阱",
  "依靠",
  "委托",
  "宴",
  "宴会",
  "真心",
  "古老",
  "不妙",
  "伪",
  "伪装",
  "来着",
  "发送",
  "冲突",
  "白宫",
  "妆",
  "化妆",
  "指示",
  "散步",
  "柜",
  "只好",
  "迪",
  "上午",
  "捅",
  "别提",
  "鄙",
  "卑鄙",
  "原本",
  "怀念",
  "端",
  "剧院",
  "恕",
  "宽",
  "宽恕",
  "见识",
  "人士",
  "创意",
  "代替",
  "汁",
  "局里",
  "这家",
  "水果",
  "脆",
  "干脆",
  "𢎥",
  "弱",
  "脆弱",
  "侵犯",
  "霸",
  "争霸",
  "无意",
  "玩玩",
  "爰",
  "暖",
  "温暖",
  "朱",
  "珠",
  "珠宝",
  "提起",
  "玫",
  "瑰",
  "玫瑰",
  "大伙",
  "切断",
  "器官",
  "出版",
  "罪行",
  "考验",
  "崇",
  "崇拜",
  "前妻",
  "时装",
  "主持",
  "搬家",
  "男子",
  "活儿",
  "罪恶",
  "稍后",
  "劳",
  "效劳",
  "哈利",
  "远远",
  "用来",
  "假期",
  "扫描",
  "委员会",
  "乏",
  "缺乏",
  "义务",
  "一时",
  "孟",
  "猛",
  "连续",
  "连环",
  "白天",
  "魔术",
  "欲望",
  "精灵",
  "宓",
  "蜜",
  "夆",
  "蜂",
  "蜜蜂",
  "实力",
  "受不了",
  "亏",
  "夸",
  "夸张",
  "一千",
  "桌上",
  "赌博",
  "失控",
  "处境",
  "礼服",
  "零",
  "卧底",
  "专辑",
  "继承",
  "保存",
  "感动",
  "晃",
  "修好",
  "难以置信",
  "如今",
  "祖",
  "祖母",
  "打球",
  "爹",
  "老爹",
  "西装",
  "沾",
  "不如",
  "隔离",
  "佣",
  "雇佣",
  "企",
  "企图",
  "晓得",
  "迟早",
  "电台",
  "全世界",
  "护照",
  "涯",
  "生涯",
  "三明治",
  "支付",
  "开会",
  "知识",
  "观看",
  "袖",
  "领袖",
  "小偷",
  "英寸",
  "挣扎",
  "荐",
  "推荐",
  "球员",
  "收养",
  "蚤",
  "骚",
  "骚扰",
  "币",
  "硬币",
  "引爆",
  "堪",
  "难堪",
  "节日",
  "吻合",
  "许可",
  "汇",
  "汇报",
  "难受",
  "丢脸",
  "鼓掌",
  "放屁",
  "奖金",
  "马丁",
  "旅程",
  "热狗",
  "糖果",
  "末日",
  "片子",
  "地面",
  "声称",
  "捉",
  "撕",
  "桩",
  "过度",
  "咨",
  "咨询",
  "巿",
  "肺",
  "瑟",
  "亚瑟",
  "出庭",
  "提示",
  "糊",
  "糊涂",
  "包围",
  "燃",
  "燃烧",
  "毒气",
  "豪华",
  "拳击",
  "了不起",
  "修女",
  "亚当",
  "混合",
  "争吵",
  "轻易",
  "明智",
  "幽",
  "幽默",
  "桶",
  "惑",
  "困惑",
  "后退",
  "武装",
  "走走",
  "甲",
  "指甲",
  "透露",
  "斗争",
  "灯光",
  "督",
  "基督",
  "注意力",
  "廉",
  "威廉",
  "选举",
  "上车",
  "追查",
  "足以",
  "好受",
  "相爱",
  "出名",
  "软",
  "夹克",
  "人口",
  "赖",
  "不赖",
  "帮派",
  "街头",
  "违法",
  "隐私",
  "陈",
  "内衣",
  "功能",
  "口音",
  "明确",
  "第七",
  "旋",
  "旋转",
  "品牌",
  "闯入",
  "穿越",
  "𡰯",
  "刷",
  "有意",
  "回顾",
  "虎",
  "孙",
  "孙子",
  "把握",
  "激烈",
  "授权",
  "相机",
  "丢掉",
  "汗",
  "老弟",
  "贩",
  "毒贩",
  "收入",
  "象是",
  "欢乐",
  "夋",
  "酸",
  "公里",
  "钓",
  "钓鱼",
  "环节",
  "抚",
  "抚养",
  "集合",
  "同伴",
  "车站",
  "扶",
  "私下",
  "秘书",
  "事先",
  "非得",
  "全体",
  "犹太人",
  "尽情",
  "凯蒂",
  "不可思议",
  "做饭",
  "兽",
  "怪兽",
  "狠",
  "扭",
  "啦啦队",
  "这部",
  "帝国",
  "杯子",
  "使命",
  "羞",
  "害羞",
  "返",
  "返回",
  "残酷",
  "础",
  "基础",
  "酒精",
  "场合",
  "小时候",
  "模型",
  "直说",
  "准时",
  "部长",
  "画面",
  "幽灵",
  "诡",
  "诡异",
  "复制",
  "可疑",
  "下降",
  "牛肉",
  "疼痛",
  "恶梦",
  "摄影",
  "巴斯",
  "积",
  "积极",
  "假释",
  "闪电",
  "通讯",
  "车库",
  "解除",
  "评估",
  "早安",
  "早点",
  "华生",
  "盘子",
  "身后",
  "给予",
  "破产",
  "呵",
  "呵呵",
  "典型",
  "建造",
  "如同",
  "着呢",
  "查看",
  "赌场",
  "出场",
  "半夜",
  "崔",
  "名义",
  "伪造",
  "官司",
  "力气",
  "过夜",
  "掩盖",
  "东京",
  "挑选",
  "发作",
  "以上",
  "团结",
  "救援",
  "除掉",
  "开头",
  "翘",
  "入口",
  "接手",
  "收看",
  "诱",
  "诱惑",
  "谋杀案",
  "胡扯",
  "眼里",
  "遭到",
  "箭",
  "火箭",
  "十二",
  "安迪",
  "袜",
  "袜子",
  "负担",
  "暂停",
  "做法",
  "沙滩",
  "社交",
  "恼",
  "烦恼",
  "从不",
  "得了",
  "胎",
  "轮胎",
  "移民",
  "着火",
  "上来",
  "团体",
  "有用",
  "举办",
  "抹",
  "抢走",
  "泪",
  "眼泪",
  "顷",
  "倾",
  "倾向",
  "待命",
  "关联",
  "日期",
  "兟",
  "赞",
  "赞成",
  "热爱",
  "战场",
  "遭遇",
  "击败",
  "转身",
  "保住",
  "统治",
  "唇",
  "嘴唇",
  "形式",
  "游行",
  "相似",
  "结合",
  "盾",
  "矛",
  "矛盾",
  "现象",
  "怪人",
  "小家伙",
  "没事儿",
  "玩偶",
  "清单",
  "接下来",
  "充分",
  "复活",
  "头部",
  "哪些",
  "后备",
  "领域",
  "振",
  "振作",
  "彖",
  "缘",
  "边缘",
  "肖恩",
  "修理",
  "信用卡",
  "据说",
  "池",
  "电池",
  "居民",
  "笑容",
  "菲",
  "平安",
  "蜡",
  "烛",
  "蜡烛",
  "亲人",
  "搬走",
  "家乡",
  "棺",
  "棺材",
  "迅",
  "迅速",
  "立场",
  "差劲",
  "情形",
  "牛排",
  "意志",
  "领带",
  "仁",
  "仁慈",
  "手表",
  "边上",
  "途",
  "前途",
  "无比",
  "导弹",
  "甜蜜",
  "现代",
  "一向",
  "隧",
  "隧道",
  "成立",
  "本事",
  "植",
  "移植",
  "野兽",
  "突破",
  "妨",
  "妨碍",
  "爱人",
  "尾",
  "评审",
  "一共",
  "双手",
  "碰巧",
  "指令",
  "巫",
  "巫师",
  "鲍尔",
  "饰",
  "装饰",
  "石油",
  "写信",
  "保释",
  "朗",
  "奶油",
  "诊断",
  "姓名",
  "沿",
  "沿着",
  "撤",
  "撤退",
  "瓶子",
  "资源",
  "徒",
  "叛徒",
  "成人",
  "悲惨",
  "迈阿密",
  "模式",
  "鸡肉",
  "教师",
  "阵",
  "一阵",
  "中士",
  "风暴",
  "基于",
  "预测",
  "西部",
  "忽",
  "忽略",
  "外表",
  "埃",
  "埃及",
  "雅",
  "优雅",
  "法医",
  "幕后",
  "独特",
  "苏",
  "小事",
  "谢天谢地",
  "干扰",
  "额",
  "额外",
  "欺负",
  "作案",
  "防守",
  "国会",
  "房租",
  "减",
  "减少",
  "体会",
  "挽",
  "挽救",
  "上台",
  "生产",
  "腰",
  "一万",
  "街道",
  "珍",
  "珍妮",
  "播放",
  "泥",
  "酗",
  "酗酒",
  "大海",
  "医师",
  "脱离",
  "光明",
  "此刻",
  "款",
  "贷",
  "贷款",
  "羞辱",
  "哈罗",
  "女神",
  "寻常",
  "堵",
  "质疑",
  "狠狠",
  "节奏",
  "柏",
  "柏林",
  "戚",
  "亲戚",
  "香水",
  "路过",
  "冘",
  "枕",
  "枕头",
  "拼命",
  "歌词",
  "说不定",
  "机票",
  "外婆",
  "地震",
  "才华",
  "早饭",
  "加速",
  "情节",
  "玩儿",
  "警员",
  "转变",
  "操作",
  "死因",
  "喜爱",
  "最初",
  "摘",
  "武士",
  "各自",
  "人体",
  "组成",
  "一番",
  "杰夫",
  "参观",
  "屏",
  "屏幕",
  "专心",
  "告别",
  "枪杀",
  "吊",
  "亲吻",
  "疚",
  "内疚",
  "不利",
  "荡",
  "荡妇",
  "地位",
  "运作",
  "献",
  "贡",
  "贡献",
  "住处",
  "靴",
  "靴子",
  "深处",
  "始终",
  "琼",
  "琼斯",
  "火鸡",
  "过于",
  "几百",
  "车辆",
  "账",
  "账户",
  "撒旦",
  "凯尔",
  "图像",
  "安妮",
  "同伙",
  "毙",
  "洗手间",
  "丰富",
  "股票",
  "访问",
  "赶来",
  "插手",
  "慨",
  "慷",
  "慷慨",
  "胞",
  "细胞",
  "设法",
  "押",
  "迷失",
  "验尸",
  "每晚",
  "哎呀",
  "了结",
  "形成",
  "苏联",
  "来临",
  "潜",
  "潜力",
  "行业",
  "外遇",
  "遵命",
  "沙拉",
  "举动",
  "倒数",
  "费城",
  "少女",
  "鸽",
  "鸽子",
  "就算",
  "戏剧",
  "镖",
  "保镖",
  "小队",
  "抗议",
  "奈",
  "热线",
  "执照",
  "一点儿",
  "军人",
  "幸存者",
  "偏",
  "旅游",
  "沟",
  "沟通",
  "周年",
  "伯",
  "财富",
  "卦",
  "八卦",
  "汽油",
  "泣",
  "哭泣",
  "没门",
  "指责",
  "政策",
  "侄",
  "侄子",
  "叶",
  "泰勒",
  "直升机",
  "良心",
  "永不",
  "容忍",
  "加拿大",
  "舞步",
  "恤",
  "空军",
  "使得",
  "周日",
  "一团糟",
  "健身",
  "卡片",
  "纯",
  "倒下",
  "后门",
  "分离",
  "战胜",
  "渣",
  "披",
  "被迫",
  "果汁",
  "演戏",
  "亲手",
  "毛巾",
  "狂欢",
  "大众",
  "尊严",
  "清除",
  "寂",
  "寞",
  "寂寞",
  "没准",
  "定位",
  "芯",
  "芯片",
  "核",
  "核弹",
  "单位",
  "铐",
  "手铐",
  "作战",
  "论文",
  "作者",
  "嘱",
  "遗嘱",
  "平民",
  "艳",
  "预感",
  "侣",
  "伴侣",
  "体重",
  "多亏",
  "向前",
  "巴西",
  "感冒",
  "固",
  "固定",
  "口味",
  "炼",
  "锻",
  "锻炼",
  "遭受",
  "册",
  "注册",
  "肿",
  "瘤",
  "肿瘤",
  "一整天",
  "预算",
  "气味",
  "名声",
  "发布",
  "木头",
  "俊",
  "英俊",
  "公布",
  "新年",
  "锁定",
  "图片",
  "首席",
  "果然",
  "余生",
  "敲门",
  "患者",
  "高手",
  "阴影",
  "影片",
  "戴夫",
  "引发",
  "滋",
  "滋味",
  "手法",
  "鲍比",
  "爱好",
  "村子",
  "洋",
  "海洋",
  "右手",
  "乐观",
  "损伤",
  "涉",
  "涉及",
  "创伤",
  "预备",
  "弊",
  "作弊",
  "征",
  "征服",
  "至今",
  "罗杰",
  "小屋",
  "友善",
  "搬进",
  "认罪",
  "骨折",
  "报仇",
  "蝙",
  "蝠",
  "蝙蝠",
  "全家",
  "人数",
  "浑",
  "浑身",
  "争论",
  "亲近",
  "搅",
  "打搅",
  "春天",
  "州长",
  "回归",
  "公车",
  "听话",
  "布置",
  "上升",
  "尽头",
  "鲁",
  "收藏",
  "勒索",
  "名片",
  "天上",
  "愈",
  "治愈",
  "陌",
  "陌生",
  "芝",
  "芝加哥",
  "泄",
  "泄露",
  "回复",
  "典礼",
  "鸭",
  "鸭子",
  "业余",
  "商场",
  "着迷",
  "驾照",
  "当晚",
  "炸药",
  "参赛",
  "唤",
  "召唤",
  "人才",
  "安息",
  "战术",
  "传送",
  "皆",
  "巴士",
  "抵",
  "抵抗",
  "纵",
  "操纵",
  "逃离",
  "说是",
  "重建",
  "局面",
  "批评",
  "深入",
  "设置",
  "滚蛋",
  "回应",
  "失业",
  "毫不",
  "香烟",
  "将要",
  "问好",
  "上门",
  "克服",
  "全面",
  "难怪",
  "钮",
  "按钮",
  "超市",
  "歪",
  "计算",
  "两者",
  "公爵",
  "奇妙",
  "收获",
  "老朋友",
  "代理",
  "排队",
  "喘",
  "守卫",
  "牢房",
  "厨师",
  "消除",
  "有利",
  "克鲁",
  "歇",
  "是不是",
  "例",
  "例如",
  "赠",
  "捐赠",
  "西班牙",
  "冬天",
  "粹",
  "纯粹",
  "约定",
  "莉",
  "莉莉",
  "场面",
  "防止",
  "佛",
  "当年",
  "脑海",
  "控告",
  "幢",
  "海边",
  "报应",
  "来电",
  "窝",
  "耀",
  "荣耀",
  "斯坦",
  "合约",
  "植物",
  "轿",
  "轿车",
  "镇子",
  "明明",
  "堇",
  "谨",
  "慎",
  "谨慎",
  "超越",
  "原始",
  "官员",
  "塑",
  "塑料",
  "时空",
  "豫",
  "犹豫",
  "发火",
  "服用",
  "祷告",
  "不惜",
  "从此",
  "恒",
  "永恒",
  "放学",
  "回见",
  "出价",
  "祖父",
  "弱点",
  "经纪人",
  "蜜月",
  "下载",
  "投诉",
  "企业",
  "停车场",
  "穷",
  "月亮",
  "家具",
  "雇员",
  "旅途",
  "凉",
  "狮",
  "狮子",
  "潮",
  "高潮",
  "兮",
  "服从",
  "第八",
  "温度",
  "信念",
  "焰",
  "火焰",
  "住嘴",
  "真诚",
  "陌生人",
  "贿",
  "赂",
  "贿赂",
  "深深",
  "接通",
  "市民",
  "极度",
  "皇家",
  "展开",
  "后台",
  "金子",
  "女巫",
  "故障",
  "卡拉",
  "饱",
  "出售",
  "伯爵",
  "地下室",
  "署",
  "签署",
  "数量",
  "猜测",
  "对了",
  "颈",
  "相比",
  "双方",
  "舱",
  "不管怎样",
  "畺",
  "僵",
  "僵尸",
  "匹配",
  "窒",
  "窒息",
  "哥们儿",
  "俄罗斯",
  "牌子",
  "创作",
  "象征",
  "仗",
  "打仗",
  "处女",
  "卫生",
  "开放",
  "心脏病",
  "老是",
  "小声",
  "逛",
  "分散",
  "球场",
  "大型",
  "住院",
  "告知",
  "冻",
  "缸",
  "浴缸",
  "何不",
  "搜寻",
  "迪克",
  "指出",
  "哈哈哈",
  "推测",
  "降临",
  "墓",
  "坟",
  "坟墓",
  "官方",
  "棕",
  "棕色",
  "文明",
  "勇士",
  "晒",
  "三十",
  "牙医",
  "调查局",
  "舒适",
  "审问",
  "舰",
  "舰队",
  "见证",
  "曲子",
  "实施",
  "当事人",
  "大象",
  "晚宴",
  "呜",
  "贵族",
  "㫗",
  "厚",
  "头疼",
  "魔力",
  "弯",
  "陈述",
  "闷",
  "郁",
  "郁闷",
  "敞",
  "敞开",
  "救护车",
  "比如说",
  "因素",
  "翟",
  "戳",
  "帕",
  "好听",
  "不足",
  "边境",
  "仙",
  "赐",
  "事务所",
  "疗法",
  "发给",
  "操心",
  "疑问",
  "掩饰",
  "挡住",
  "参议员",
  "纳粹",
  "条子",
  "做成",
  "例子",
  "维护",
  "终点",
  "雾",
  "献给",
  "躲避",
  "提名",
  "芬",
  "生死",
  "走向",
  "野蛮",
  "亚洲",
  "调情",
  "屠",
  "屠杀",
  "花样",
  "留意",
  "炬",
  "火炬",
  "厌恶",
  "从前",
  "播出",
  "完事",
  "运用",
  "仆",
  "仆人",
  "亲生",
  "稽",
  "滑稽",
  "天真",
  "懦",
  "懦夫",
  "巷",
  "港",
  "终结",
  "责怪",
  "共事",
  "解脱",
  "设计师",
  "漫长",
  "什么的",
  "狂热",
  "土豆",
  "赞助",
  "也就是说",
  "偶然",
  "烦人",
  "裂",
  "裂缝",
  "工程",
  "讲讲",
  "结尾",
  "谜",
  "有名",
  "堕",
  "堕落",
  "杰瑞",
  "艺术家",
  "正当",
  "预料",
  "舞伴",
  "翅",
  "翅膀",
  "掌声",
  "克莱尔",
  "合并",
  "台步",
  "上演",
  "高速",
  "赞同",
  "处在",
  "做事",
  "丢人",
  "用于",
  "小费",
  "丛",
  "丛林",
  "杰西",
  "年度",
  "极端",
  "列车",
  "看出",
  "极其",
  "线路",
  "肠",
  "香肠",
  "傅",
  "师傅",
  "械",
  "机械",
  "拖车",
  "纸条",
  "共度",
  "决心",
  "届",
  "坚信",
  "拘",
  "拘留",
  "可乐",
  "污",
  "污染",
  "传播",
  "每当",
  "位于",
  "从事",
  "可能性",
  "刹",
  "刹车",
  "雇用",
  "幸好",
  "融",
  "融入",
  "裁",
  "裁判",
  "商人",
  "歌唱",
  "胆",
  "大胆",
  "花钱",
  "避开",
  "小小",
  "分裂",
  "噪",
  "噪音",
  "少年",
  "马桶",
  "警察局",
  "侵入",
  "巛",
  "巡",
  "逻",
  "巡逻",
  "蕉",
  "香蕉",
  "军官",
  "单子",
  "伏",
  "伏特",
  "吸烟",
  "迎接",
  "各地",
  "把戏",
  "榄",
  "橄",
  "橄榄球",
  "无论如何",
  "蝶",
  "蝴",
  "蝴蝶",
  "枼",
  "碟",
  "外星人",
  "头痛",
  "呕",
  "呕吐",
  "反而",
  "手头",
  "定义",
  "真话",
  "孤儿",
  "下巴",
  "想像",
  "郡",
  "哈佛",
  "恐吓",
  "总裁",
  "耻",
  "羞耻",
  "径",
  "口径",
  "影像",
  "童年",
  "发泄",
  "洁",
  "清洁",
  "视线",
  "轨",
  "轨道",
  "粗",
  "篷",
  "帐篷",
  "罩",
  "尾巴",
  "追捕",
  "科学家",
  "屉",
  "抽屉",
  "血压",
  "嚼",
  "点心",
  "头绪",
  "遗传",
  "氧",
  "氧气",
  "剪刀",
  "困境",
  "卡住",
  "十足",
  "拉拉",
  "会员",
  "长期",
  "中学",
  "携",
  "携带",
  "此事",
  "勾引",
  "急救",
  "马车",
  "巨人",
  "检验",
  "过世",
  "溥",
  "薄",
  "刻薄",
  "海伦",
  "猾",
  "狡",
  "狡猾",
  "守护",
  "焦虑",
  "不明",
  "佰",
  "宿",
  "误解",
  "风景",
  "德州",
  "无效",
  "O",
  "鉴",
  "鉴于",
  "写作",
  "垮",
  "陋",
  "丑陋",
  "厦",
  "大厦",
  "图书馆",
  "慌",
  "撼",
  "震撼",
  "例外",
  "爱尔兰",
  "回合",
  "假发",
  "赞美",
  "打动",
  "保卫",
  "打包",
  "掐",
  "减肥",
  "民主",
  "自在",
  "执法",
  "其余",
  "跃",
  "跳跃",
  "电力",
  "地步",
  "原地",
  "威利",
  "兹",
  "命名",
  "撤销",
  "宾",
  "宾馆",
  "事务",
  "御",
  "防御",
  "说来",
  "妄",
  "妄想",
  "司法",
  "跪",
  "跪下",
  "指引",
  "客厅",
  "预定",
  "解放",
  "院子",
  "伊拉克",
  "越南",
  "回想",
  "结构",
  "䧹",
  "鹰",
  "软弱",
  "新人",
  "轮椅",
  "谣",
  "谣言",
  "无视",
  "接管",
  "洒",
  "大小",
  "装作",
  "好转",
  "管道",
  "版本",
  "博物馆",
  "监禁",
  "摄像机",
  "酬",
  "报酬",
  "缺少",
  "动静",
  "校园",
  "教室",
  "证件",
  "热烈",
  "后院",
  "发言",
  "不是",
  "能源",
  "摔倒",
  "谎话",
  "艾米",
  "仇恨",
  "代码",
  "辩论",
  "泰德",
  "聚集",
  "领养",
  "大使",
  "胃口",
  "摄影师",
  "琳",
  "琳达",
  "周二",
  "丧失",
  "流放",
  "上衣",
  "人性",
  "值钱",
  "茄",
  "雪茄",
  "着想",
  "指挥官",
  "粗鲁",
  "开场",
  "铺",
  "叫醒",
  "辐",
  "辐射",
  "离家",
  "豁免权",
  "休假",
  "拉丁",
  "逊",
  "下落",
  "落后",
  "传染",
  "忌",
  "威士忌",
  "萨拉",
  "带领",
  "山上",
  "实习",
  "特征",
  "腕",
  "手腕",
  "朝鲜",
  "眠",
  "睡眠",
  "撤离",
  "感应",
  "前科",
  "忽视",
  "真名",
  "恐慌",
  "购买",
  "合伙人",
  "挪",
  "提升",
  "老虎",
  "议会",
  "前任",
  "歌声",
  "大火",
  "咒语",
  "卷入",
  "赔",
  "赔偿",
  "蛋蛋",
  "潜水",
  "甩掉",
  "艇",
  "游艇",
  "光荣",
  "异性",
  "暗杀",
  "药品",
  "办事",
  "念头",
  "挨",
  "违背",
  "小鬼",
  "赐予",
  "雷斯",
  "逻辑",
  "奥",
  "遗产",
  "皂",
  "肥皂",
  "物理",
  "倒是",
  "圈套",
  "瞬",
  "瞬间",
  "正经",
  "通往",
  "酒鬼",
  "看待",
  "路边",
  "毯子",
  "降低",
  "薯",
  "薯条",
  "扔下",
  "登场",
  "输入",
  "拿下",
  "前夫",
  "含",
  "管子",
  "惊奇",
  "人格",
  "拦",
  "用品",
  "轻轻",
  "取笑",
  "戴维",
  "罐子",
  "账单",
  "珍贵",
  "四周",
  "沃",
  "沃恩",
  "不得",
  "帮手",
  "相遇",
  "质量",
  "车牌",
  "盔",
  "头盔",
  "思维",
  "起立",
  "眼中",
  "看起来",
  "先进",
  "宝贵",
  "摄像头",
  "级别",
  "竞赛",
  "马路",
  "来信",
  "三点",
  "真理",
  "小姑娘",
  "病情",
  "情景",
  "赛季",
  "察觉",
  "嫌疑犯",
  "毒药",
  "招待",
  "学期",
  "垫",
  "扎克",
  "匿",
  "匿名",
  "概念",
  "认得",
  "荷",
  "荷兰",
  "评判",
  "岩",
  "岩石",
  "革命",
  "选票",
  "渐",
  "逐",
  "逐渐",
  "引导",
  "短暂",
  "修改",
  "安装",
  "妳",
  "学位",
  "干涉",
  "船员",
  "前门",
  "相符",
  "嫌疑",
  "迷惑",
  "湾",
  "结案",
  "星系",
  "发光",
  "叉",
  "交叉",
  "泳池",
  "大不了",
  "切除",
  "睡衣",
  "自行车",
  "意愿",
  "饶",
  "证物",
  "取代",
  "元首",
  "接收",
  "备用",
  "扳",
  "扳机",
  "遗忘",
  "刀子",
  "本该",
  "艾伦",
  "分别",
  "枪支",
  "梅",
  "梅林",
  "人间",
  "这时",
  "腔",
  "娘娘腔",
  "计时",
  "民众",
  "誓言",
  "嗓",
  "嗓音",
  "本能",
  "愧",
  "羞愧",
  "唬",
  "吓唬",
  "修复",
  "督察",
  "阿曼",
  "蔬",
  "蔬菜",
  "从小",
  "装满",
  "大大",
  "难忘",
  "碰上",
  "语气",
  "左手",
  "此时",
  "天天",
  "添",
  "认定",
  "灌",
  "拳头",
  "杀人犯",
  "喽",
  "一秒",
  "握手",
  "一流",
  "设施",
  "培",
  "培养",
  "抵达",
  "珍惜",
  "难度",
  "成果",
  "行星",
  "赌注",
  "南部",
  "奋斗",
  "有力",
  "迈克尔",
  "形状",
  "打倒",
  "哩",
  "苏格兰",
  "秩",
  "秩序",
  "锅",
  "男士",
  "里斯",
  "猎",
  "猎人",
  "周四",
  "先知",
  "詹",
  "詹姆斯",
  "哀",
  "悲哀",
  "坑",
  "私家",
  "短裤",
  "发觉",
  "砰",
  "韦恩",
  "傻事",
  "中毒",
  "跑步",
  "改造",
  "反击",
  "日落",
  "门票",
  "胶",
  "开通",
  "装修",
  "傲慢",
  "离去",
  "头号",
  "成分",
  "居住",
  "催",
  "军方",
  "没错",
  "影子",
  "中校",
  "凶杀",
  "网球",
  "艾迪",
  "其次",
  "墅",
  "别墅",
  "印第安",
  "呈现",
  "寿",
  "筹",
  "运动员",
  "吉尔",
  "笼",
  "笼子",
  "国土",
  "拍卖",
  "买家",
  "大叔",
  "已婚",
  "驾车",
  "憎",
  "憎恨",
  "诺言",
  "和解",
  "小学",
  "走过",
  "蛙",
  "青蛙",
  "火星",
  "识别",
  "失误",
  "等候",
  "元素",
  "臀",
  "臀部",
  "扑",
  "扑克",
  "其他人",
  "缩",
  "缩小",
  "传达",
  "房屋",
  "编排",
  "铃",
  "大战",
  "底线",
  "税",
  "露出",
  "虚",
  "虚构",
  "贪",
  "婪",
  "贪婪",
  "阁楼",
  "就绪",
  "主教",
  "圼",
  "捏",
  "镇定",
  "汉城",
  "报导",
  "晰",
  "清晰",
  "村庄",
  "法案",
  "队友",
  "客房",
  "标签",
  "仪器",
  "宿舍",
  "囷",
  "菌",
  "细菌",
  "表格",
  "麻醉",
  "品味",
  "无知",
  "王国",
  "眼光",
  "星际",
  "比特",
  "杰出",
  "放大",
  "亲热",
  "榈",
  "棕榈",
  "低调",
  "毛衣",
  "大便",
  "耶鲁",
  "往常",
  "坦克",
  "风趣",
  "电视台",
  "首相",
  "纱",
  "婚纱",
  "孚",
  "乳",
  "诞生",
  "适当",
  "浓",
  "死神",
  "金色",
  "痒",
  "忠实",
  "享用",
  "指定",
  "以便",
  "波士顿",
  "旗",
  "跤",
  "摔跤",
  "符号",
  "小型",
  "陆",
  "着陆",
  "护理",
  "没收",
  "肾",
  "伤亡",
  "仿佛",
  "鉴定",
  "必需",
  "花花",
  "阅",
  "阅读",
  "宣誓",
  "窃",
  "盗窃",
  "选中",
  "奖品",
  "无疑",
  "梦幻",
  "凯伦",
  "来讲",
  "公子",
  "尿布",
  "当真",
  "今日",
  "蹦",
  "骑马",
  "纤",
  "纤维",
  "推销",
  "递",
  "递给",
  "柜子",
  "贩毒",
  "要不",
  "心思",
  "道别",
  "升级",
  "捣",
  "捣乱",
  "几千",
  "需求",
  "开拍",
  "纠",
  "纠缠",
  "瑞士",
  "墓地",
  "雷达",
  "应当",
  "煎",
  "长久",
  "哄",
  "终身",
  "信封",
  "奄",
  "淹",
  "淹死",
  "赛车",
  "出狱",
  "花费",
  "玄",
  "畜",
  "畜生",
  "宝藏",
  "福利",
  "安心",
  "卡特",
  "牵",
  "牵扯",
  "病房",
  "一早",
  "没空",
  "雕",
  "雕像",
  "探索",
  "停手",
  "循",
  "循环",
  "争执",
  "马特",
  "驱",
  "驱逐",
  "菜单",
  "付给",
  "局势",
  "清洗",
  "主妇",
  "财务",
  "怪胎",
  "大衣",
  "业务",
  "军士",
  "顺序",
  "终止",
  "北方",
  "梦见",
  "柠",
  "檬",
  "柠檬",
  "貌似",
  "自身",
  "运行",
  "峡",
  "峡谷",
  "模样",
  "熏",
  "秋",
  "瑞秋",
  "运输",
  "剥",
  "制定",
  "上网",
  "肉体",
  "枪声",
  "登陆",
  "频率",
  "青年",
  "收据",
  "正直",
  "传言",
  "出走",
  "肝",
  "肝脏",
  "含义",
  "专注",
  "传递",
  "筹码",
  "看守",
  "老远",
  "资助",
  "骗局",
  "八点",
  "优先",
  "延",
  "拖延",
  "徽",
  "徽章",
  "以往",
  "探险",
  "凑",
  "戮",
  "杀戮",
  "争夺",
  "屈",
  "掘",
  "挖掘",
  "宁可",
  "强盗",
  "哈维",
  "回避",
  "赋予",
  "圈子",
  "乡下",
  "命中",
  "大陆",
  "神话",
  "桃",
  "暑",
  "暑假",
  "妥",
  "妥协",
  "燃料",
  "裁决",
  "惕",
  "警惕",
  "亲爱的",
  "莓",
  "草莓",
  "自首",
  "料到",
  "当天",
  "趾",
  "脚趾",
  "天下",
  "精确",
  "供应",
  "催眠",
  "耽",
  "耽误",
  "圣诞老人",
  "过量",
  "待遇",
  "通信",
  "份子",
  "棘",
  "棘手",
  "之上",
  "拟",
  "模拟",
  "点燃",
  "张开",
  "紧紧",
  "语音",
  "问候",
  "克里斯",
  "小孩子",
  "胜过",
  "钞",
  "钞票",
  "拦住",
  "血管",
  "姨妈",
  "血统",
  "今后",
  "摆平",
  "提问",
  "林肯",
  "依赖",
  "朴",
  "尽可能",
  "夜里",
  "绎",
  "演绎",
  "小鸟",
  "顶级",
  "知名",
  "瘾",
  "上瘾",
  "等到",
  "提取",
  "打工",
  "核心",
  "意图",
  "虾",
  "脸色",
  "加强",
  "萨姆",
  "凡",
  "非凡",
  "电源",
  "倾听",
  "气色",
  "开发",
  "坚定",
  "玩弄",
  "预见",
  "姜",
  "文字",
  "维修",
  "新郎",
  "不光",
  "进屋",
  "家园",
  "编剧",
  "亚伦",
  "市区",
  "吩",
  "咐",
  "吩咐",
  "开工",
  "诗人",
  "镑",
  "英镑",
  "童话",
  "数目",
  "鲜血",
  "第九",
  "职员",
  "法子",
  "召集",
  "无情",
  "获取",
  "隐形",
  "集会",
  "闪开",
  "查克",
  "月球",
  "下场",
  "丫",
  "丫头",
  "姑妈",
  "老二",
  "渐渐",
  "浮",
  "偏见",
  "行踪",
  "乳房",
  "光线",
  "高尚",
  "上诉",
  "保管",
  "伤痕",
  "本质",
  "勻",
  "均",
  "脱身",
  "坦诚",
  "解散",
  "阴道",
  "海上",
  "定罪",
  "躲开",
  "福尔摩斯",
  "季节",
  "抱抱",
  "战略",
  "无耻",
  "仍旧",
  "水管",
  "弟兄",
  "焦点",
  "维加斯",
  "手脚",
  "恶意",
  "模糊",
  "遇害",
  "打住",
  "统一",
  "晶",
  "水晶",
  "指向",
  "管家",
  "厌烦",
  "搏",
  "脉",
  "脉搏",
  "埃文",
  "剧场",
  "衬衣",
  "手册",
  "封闭",
  "首要",
  "外国",
  "叮",
  "走私",
  "出路",
  "死人",
  "分配",
  "不怕",
  "嘉",
  "嘉宾",
  "紫",
  "紫色",
  "低估",
  "进一步",
  "补充",
  "花生",
  "带有",
  "开庭",
  "匋",
  "掏",
  "动脉",
  "飞行员",
  "头骨",
  "赶回",
  "凤",
  "凰",
  "凤凰",
  "引诱",
  "越狱",
  "山羊",
  "别处",
  "讲述",
  "恶化",
  "终极",
  "未知",
  "形势",
  "潜在",
  "睹",
  "目睹",
  "求救",
  "後",
  "平等",
  "软件",
  "多数",
  "福特",
  "真人",
  "滑雪",
  "随后",
  "胸口",
  "介入",
  "出自",
  "枪手",
  "南瓜",
  "相片",
  "持有",
  "援助",
  "勋",
  "勋章",
  "独处",
  "零件",
  "会计",
  "多余",
  "青春",
  "浅",
  "乘坐",
  "V",
  "祭",
  "监督",
  "疏",
  "疏散",
  "称作",
  "宪",
  "宪法",
  "阻碍",
  "超出",
  "抖",
  "发抖",
  "背包",
  "幼",
  "稚",
  "幼稚",
  "开启",
  "道具",
  "往后",
  "歧",
  "歧视",
  "气球",
  "工业",
  "面子",
  "丢失",
  "那位",
  "严厉",
  "极限",
  "激励",
  "击球",
  "水手",
  "从头",
  "煎饼",
  "诺亚",
  "使劲",
  "廉价",
  "耻辱",
  "会上",
  "伊恩",
  "特定",
  "体贴",
  "港口",
  "日常",
  "有毒",
  "耳环",
  "所作所为",
  "行程",
  "才能",
  "撞击",
  "曝",
  "曝光",
  "悯",
  "怜悯",
  "也好",
  "埃迪",
  "电线",
  "豆子",
  "引用",
  "走人",
  "信件",
  "撒尿",
  "本性",
  "毫无疑问",
  "露营",
  "飘",
  "纯洁",
  "各个",
  "面条",
  "古董",
  "坪",
  "草坪",
  "陪伴",
  "一百万",
  "无限",
  "画家",
  "穷人",
  "致死",
  "强硬",
  "体力",
  "正面",
  "唤醒",
  "失败者",
  "啰",
  "财宝",
  "贴心",
  "国内",
  "周一",
  "情侣",
  "窗外",
  "随机",
  "气体",
  "城镇",
  "发烧",
  "知觉",
  "抑",
  "压抑",
  "无能",
  "精子",
  "苍",
  "蝇",
  "苍蝇",
  "杜威",
  "完了",
  "下令",
  "艾玛",
  "大腿",
  "面对面",
  "灰色",
  "重视",
  "流浪",
  "电击",
  "信箱",
  "之所以",
  "尼尔",
  "面孔",
  "黄油",
  "转转",
  "善于",
  "进化",
  "发行",
  "最低",
  "扭曲",
  "博客",
  "每人",
  "偷窃",
  "好友",
  "烤肉",
  "推迟",
  "缺点",
  "球迷",
  "设定",
  "挽回",
  "单词",
  "彩排",
  "遥",
  "遥远",
  "前来",
  "葱",
  "洋葱",
  "激光",
  "爱河",
  "狐",
  "狸",
  "狐狸",
  "同一",
  "保险箱",
  "途径",
  "改进",
  "衔",
  "头衔",
  "着手",
  "物体",
  "烧烤",
  "集体",
  "出错",
  "吉娜",
  "上路",
  "硬盘",
  "炫",
  "炫耀",
  "叨",
  "唠",
  "唠叨",
  "永久",
  "双重",
  "五十",
  "丑闻",
  "踝",
  "脚踝",
  "勤",
  "英文",
  "抉",
  "抉择",
  "照相",
  "髦",
  "时髦",
  "艾美",
  "警徽",
  "技能",
  "口信",
  "乳头",
  "挣钱",
  "身子",
  "出租",
  "芭",
  "芭蕾",
  "轰",
  "精英",
  "画廊",
  "破案",
  "成年人",
  "急事",
  "米奇",
  "碰头",
  "架子",
  "减轻",
  "深呼吸",
  "男女",
  "举手",
  "生长",
  "有限",
  "甲板",
  "寡",
  "寡妇",
  "举止",
  "摇摆",
  "分心",
  "目光",
  "渡",
  "笔记",
  "处置",
  "力克",
  "打发",
  "镇静",
  "采用",
  "演示",
  "名誉",
  "吸收",
  "首都",
  "庆幸",
  "测验",
  "他家",
  "保障",
  "目击者",
  "待会儿",
  "高贵",
  "统计",
  "护送",
  "生理",
  "剖",
  "解剖",
  "刑事",
  "路障",
  "担任",
  "腐",
  "腐烂",
  "容器",
  "推进",
  "打猎",
  "洗手",
  "捞",
  "融化",
  "空白",
  "海选",
  "泄漏",
  "失常",
  "发音",
  "渡过",
  "前方",
  "疤",
  "伤疤",
  "跨",
  "鳄",
  "鳄鱼",
  "皮带",
  "随身",
  "门外",
  "劫持",
  "军团",
  "场所",
  "公事",
  "传球",
  "转换",
  "六点",
  "培训",
  "布朗",
  "感人",
  "祖国",
  "奉献",
  "吉米",
  "感恩节",
  "录像带",
  "打碎",
  "霍",
  "警戒",
  "县",
  "顺着",
  "飞往",
  "海报",
  "猎物",
  "解救",
  "通向",
  "闪亮",
  "自卫",
  "酱",
  "淋",
  "淇",
  "冰淇淋",
  "犯规",
  "用不着",
  "酒后",
  "幸存",
  "路易",
  "十五",
  "无礼",
  "常规",
  "精心",
  "改善",
  "北部",
  "长相",
  "要命",
  "过错",
  "总共",
  "牵涉",
  "那年",
  "表弟",
  "何处",
  "棍",
  "恶棍",
  "激怒",
  "那段",
  "高层",
  "夷",
  "夏威夷",
  "一同",
  "团伙",
  "叒",
  "桑",
  "德语",
  "蠢事",
  "文学",
  "床单",
  "冷酷",
  "固执",
  "面部",
  "学费",
  "途中",
  "眼睁睁",
  "窗口",
  "自尊",
  "好比",
  "嫌疑人",
  "发掘",
  "贾",
  "打斗",
  "火花",
  "腥",
  "血腥",
  "登台",
  "打听",
  "债",
  "委托人",
  "谐",
  "和谐",
  "处方",
  "肤色",
  "勉",
  "勉强",
  "苏打",
  "不良",
  "这项",
  "功课",
  "坐标",
  "平均",
  "虚弱",
  "榜",
  "榜样",
  "脚下",
  "劳驾",
  "决斗",
  "龙虾",
  "虹",
  "彩虹",
  "日程",
  "贝丝",
  "说了算",
  "气息",
  "关照",
  "赤",
  "赫",
  "赫尔",
  "生来",
  "纠正",
  "乱动",
  "巨星",
  "此外",
  "用心",
  "条款",
  "制度",
  "海底",
  "让开",
  "几率",
  "侄女",
  "劳拉",
  "炮",
  "十万",
  "房产",
  "纵火",
  "慕",
  "羡",
  "羡慕",
  "抑郁",
  "谱",
  "离谱",
  "入室",
  "猜想",
  "损坏",
  "乐园",
  "赎",
  "持枪",
  "咪咪",
  "包装",
  "中断",
  "透过",
  "赛马",
  "锯",
  "游泳池",
  "星期五",
  "恐龙",
  "英勇",
  "场地",
  "担保",
  "粒",
  "特权",
  "情愿",
  "犯法",
  "教导",
  "甜美",
  "去掉",
  "液体",
  "茎",
  "阴茎",
  "恰",
  "恰好",
  "加里",
  "棍子",
  "报答",
  "鬼混",
  "致敬",
  "您好",
  "闲",
  "住所",
  "相对",
  "求助",
  "势力",
  "四分",
  "老家",
  "罗伊",
  "单纯",
  "筒",
  "认可",
  "扩",
  "扩大",
  "好些",
  "布什",
  "锤",
  "锤子",
  "东部",
  "资产",
  "沙子",
  "交出",
  "隆",
  "克隆",
  "钩",
  "整形",
  "国外",
  "干酪",
  "可信",
  "录取",
  "占领",
  "加密",
  "杰作",
  "导师",
  "销毁",
  "套房",
  "注视",
  "飓",
  "飓风",
  "病例",
  "剥夺",
  "出血",
  "翁",
  "富翁",
  "征兆",
  "饥",
  "饥饿",
  "自称",
  "火山",
  "要紧",
  "逃犯",
  "愁",
  "财政",
  "阳台",
  "画画",
  "涉嫌",
  "上级",
  "心意",
  "别无选择",
  "火腿",
  "一模一样",
  "使者",
  "火力",
  "盍",
  "磕",
  "冰块",
  "剃",
  "遗弃",
  "制止",
  "依旧",
  "差别",
  "缺陷",
  "敝",
  "憋",
  "赎金",
  "身高",
  "贱货",
  "好戏",
  "言论",
  "漆",
  "恰当",
  "安定",
  "活该",
  "传来",
  "拨打",
  "罗斯",
  "润",
  "利润",
  "简历",
  "老太太",
  "门锁",
  "小伙",
  "心烦",
  "部位",
  "后背",
  "胜任",
  "脂",
  "肪",
  "脂肪",
  "从中",
  "零钱",
  "开战",
  "帘",
  "窗帘",
  "珊",
  "苏珊",
  "惹麻烦",
  "贝蒂",
  "自责",
  "运转",
  "看好",
  "切开",
  "丝毫",
  "华丽",
  "磁",
  "磁带",
  "烟雾",
  "布丁",
  "步行",
  "占据",
  "烧伤",
  "稳住",
  "重量",
  "请便",
  "𦐇",
  "塌",
  "埋葬",
  "露面",
  "格林",
  "加快",
  "常见",
  "查尔斯",
  "捆",
  "信徒",
  "诡计",
  "虔",
  "虔诚",
  "防护",
  "摩托车",
  "迷恋",
  "粉红",
  "妖",
  "睾",
  "睾丸",
  "横",
  "前提",
  "取出",
  "木偶",
  "颁",
  "颁奖",
  "答复",
  "岗",
  "岗位",
  "暖和",
  "不但",
  "正事",
  "懒",
  "取决于",
  "无线电",
  "删",
  "过时",
  "预计",
  "中弹",
  "商品",
  "债务",
  "凯利",
  "片段",
  "滑板",
  "波特",
  "本案",
  "毳",
  "撬",
  "反复",
  "余地",
  "生化",
  "被害",
  "美分",
  "私事",
  "双胞胎",
  "阿拉",
  "一阵子",
  "摩托",
  "招供",
  "说笑",
  "偷情",
  "书店",
  "洞穴",
  "出差",
  "希特勒",
  "下车",
  "听众",
  "演说",
  "台阶",
  "口供",
  "西方",
  "请客",
  "宣称",
  "首领",
  "抗拒",
  "戒毒",
  "民族",
  "役",
  "服役",
  "星期六",
  "麦片",
  "坠",
  "坠入",
  "脚步",
  "弹药",
  "可卡因",
  "铃声",
  "精神病",
  "芒",
  "光芒",
  "停电",
  "过人",
  "赦",
  "赦免",
  "掉头",
  "难关",
  "菲尔",
  "肋",
  "肋骨",
  "嘻",
  "新生",
  "用力",
  "突出",
  "粉色",
  "盛大",
  "椒",
  "辣椒",
  "时不时",
  "不满",
  "涨",
  "揭露",
  "曼哈顿",
  "拐",
  "说唱",
  "比方",
  "契",
  "契约",
  "野餐",
  "秋天",
  "办到",
  "因果",
  "大地",
  "来回",
  "多年",
  "探戈",
  "近来",
  "经受",
  "出示",
  "知情",
  "迷你",
  "未婚妻",
  "分成",
  "尺寸",
  "破裂",
  "诸",
  "储",
  "地道",
  "家中",
  "屈服",
  "聋",
  "发狂",
  "无敌",
  "传真",
  "转向",
  "进出",
  "麦克斯",
  "激活",
  "空手",
  "美梦",
  "膜",
  "沃特",
  "鹅",
  "两边",
  "强调",
  "奖杯",
  "监听",
  "老天爷",
  "是非",
  "飞龙",
  "老鹰",
  "记号",
  "借用",
  "诈",
  "诈骗",
  "优点",
  "空调",
  "活跃",
  "人心",
  "转告",
  "崭",
  "崭新",
  "马修",
  "好意",
  "饵",
  "诱饵",
  "览",
  "展览",
  "胸罩",
  "笑声",
  "九点",
  "刺伤",
  "卬",
  "昂",
  "昂贵",
  "下雨",
  "登机",
  "履",
  "履行",
  "特警",
  "祈求",
  "宝石",
  "体温",
  "删除",
  "彩票",
  "海湾",
  "会长",
  "家属",
  "化验",
  "偏离",
  "没戏",
  "豆腐",
  "出手",
  "心碎",
  "禽",
  "禽兽",
  "读者",
  "处决",
  "回收",
  "选出",
  "汽水",
  "沉重",
  "钟头",
  "沃尔特",
  "缚",
  "束缚",
  "同一个",
  "配方",
  "摩根",
  "整容",
  "收费",
  "马蒂",
  "演习",
  "舅",
  "舅舅",
  "那场",
  "歌剧",
  "加倍",
  "蚁",
  "蚂",
  "蚂蚁",
  "分数",
  "僵硬",
  "偷看",
  "卢",
  "西班牙语",
  "鹿",
  "忧",
  "忧郁",
  "平凡",
  "认同",
  "罪案",
  "樱",
  "樱桃",
  "数据库",
  "挑起",
  "波兰",
  "活生生",
  "减速",
  "企鹅",
  "办案",
  "巴迪",
  "上千",
  "免得",
  "圣母",
  "传单",
  "瘫",
  "痪",
  "瘫痪",
  "鲜花",
  "喻",
  "比喻",
  "贩卖",
  "忽然",
  "顽",
  "顽固",
  "泼",
  "入狱",
  "黎明",
  "今夜",
  "口红",
  "身旁",
  "比萨",
  "中途",
  "包含",
  "协调",
  "整夜",
  "万分",
  "收买",
  "加班",
  "农民",
  "湖边",
  "皇帝",
  "万能",
  "夸奖",
  "代号",
  "胆小鬼",
  "诱人",
  "罕",
  "罕见",
  "缘故",
  "危害",
  "奏效",
  "铅",
  "铅笔",
  "毒素",
  "凯撒",
  "会合",
  "狩",
  "狩猎",
  "跟随",
  "外出",
  "拉开",
  "就此",
  "高尔夫",
  "旧金山",
  "起初",
  "停留",
  "劣",
  "恶劣",
  "拼图",
  "安宁",
  "炸掉",
  "默契",
  "上钩",
  "后座",
  "为难",
  "兑现",
  "水中",
  "碰面",
  "眨",
  "眨眼",
  "刺杀",
  "铁路",
  "升起",
  "追逐",
  "当面",
  "当场",
  "嘿嘿",
  "腐败",
  "截",
  "转弯",
  "一级",
  "四点",
  "毫米",
  "巫婆",
  "休想",
  "陆军",
  "激进",
  "照着",
  "房东",
  "脚印",
  "月光",
  "方位",
  "责备",
  "到位",
  "油漆",
  "演唱会",
  "辨",
  "分辨",
  "片刻",
  "松鼠",
  "往事",
  "呦",
  "剂量",
  "腰带",
  "巴库",
  "溅",
  "惊慌",
  "少数",
  "儒",
  "侏",
  "侏儒",
  "哲",
  "哲学",
  "众人",
  "里头",
  "功劳",
  "恩怨",
  "视觉",
  "衣柜",
  "法则",
  "难得",
  "早期",
  "实情",
  "拉里",
  "打交道",
  "变形",
  "当局",
  "绰",
  "绰号",
  "运送",
  "按时",
  "嚷",
  "嚷嚷",
  "映",
  "反映",
  "苔",
  "查明",
  "弱智",
  "道奇",
  "伴娘",
  "红灯",
  "行政",
  "宁静",
  "增长",
  "恺",
  "恺撒",
  "喝茶",
  "环球",
  "安置",
  "戴尔",
  "摸摸",
  "得出",
  "入睡",
  "此地",
  "熟人",
  "原告",
  "葡",
  "萄",
  "葡萄",
  "信赖",
  "靠边",
  "阻挡",
  "往往",
  "传闻",
  "猪头",
  "疫",
  "瘟",
  "瘟疫",
  "跌",
  "战役",
  "橱",
  "衣橱",
  "编造",
  "替代",
  "柜台",
  "共享",
  "机关",
  "货物",
  "上楼",
  "这块",
  "伸出",
  "告发",
  "主持人",
  "牧场",
  "极大",
  "猪肉",
  "作风",
  "味儿",
  "言语",
  "权威",
  "墙壁",
  "拿到",
  "偿还",
  "五点",
  "梯子",
  "点火",
  "再也",
  "破烂",
  "殴",
  "殴打",
  "垫底",
  "掺",
  "无权",
  "看不到",
  "上下",
  "滑冰",
  "凯西",
  "签约",
  "倾诉",
  "馨",
  "温馨",
  "立马",
  "克拉",
  "恰恰",
  "越过",
  "俄语",
  "小品",
  "游客",
  "四十",
  "身份证",
  "艾莉",
  "藏身",
  "眉",
  "眉毛",
  "智商",
  "星期天",
  "漏洞",
  "悄",
  "悄悄",
  "爹地",
  "早已",
  "无力",
  "有请",
  "罢工",
  "编号",
  "抄",
  "世人",
  "族人",
  "天分",
  "击倒",
  "乌",
  "龟",
  "乌龟",
  "住口",
  "丧命",
  "上士",
  "烧毁",
  "举起",
  "脸部",
  "一块",
  "咋",
  "脱衣舞",
  "环保",
  "米勒",
  "退缩",
  "泰国",
  "女仆",
  "失效",
  "接待",
  "传票",
  "贸",
  "贸易",
  "抵押",
  "贝卡",
  "香港",
  "办公",
  "鸟儿",
  "庭审",
  "强制",
  "捐献",
  "未婚夫",
  "政客",
  "营救",
  "便利",
  "国民",
  "通告",
  "监护",
  "惊吓",
  "溜走",
  "免疫",
  "奇特",
  "山谷",
  "驼",
  "骆",
  "骆驼",
  "敲诈",
  "后援",
  "脏话",
  "现身",
  "听从",
  "烹",
  "饪",
  "烹饪",
  "戒酒",
  "步枪",
  "丹佛",
  "收音机",
  "百老汇",
  "特色",
  "家门",
  "朝着",
  "抬头",
  "卷进",
  "蟑",
  "螂",
  "蟑螂",
  "海里",
  "扩散",
  "辅",
  "辅导",
  "何况",
  "顶尖",
  "地带",
  "咳",
  "澄",
  "澄清",
  "得意",
  "具备",
  "圣人",
  "出众",
  "匪",
  "劫匪",
  "小弟",
  "逃亡",
  "小朋友",
  "发起",
  "担忧",
  "强暴",
  "性交",
  "传输",
  "过失",
  "眼下",
  "陶",
  "兽医",
  "淡",
  "扯淡",
  "无助",
  "伊迪",
  "预期",
  "依据",
  "深度",
  "工作室",
  "伤感",
  "悬",
  "特点",
  "找寻",
  "松开",
  "泡泡",
  "一对",
  "图案",
  "拧",
  "柔软",
  "吗啡",
  "效力",
  "独家",
  "醋",
  "吃醋",
  "宅",
  "老式",
  "霍华德",
  "纪律",
  "拿手",
  "规划",
  "赏金",
  "王后",
  "后代",
  "警车",
  "身亡",
  "对比",
  "罪过",
  "羽毛",
  "化疗",
  "卡通",
  "拽",
  "自找",
  "色彩",
  "陨",
  "陨石",
  "这笔",
  "抗争",
  "游荡",
  "杜克",
  "悲痛",
  "中止",
  "构成",
  "出入",
  "劲儿",
  "强行",
  "拘捕",
  "支撑",
  "条例",
  "权限",
  "闪耀",
  "沃克",
  "航行",
  "称之为",
  "消化",
  "厢",
  "车厢",
  "姑姑",
  "酒馆",
  "警监",
  "壁橱",
  "尘",
  "车道",
  "菇",
  "蘑",
  "蘑菇",
  "归来",
  "话说",
  "围巾",
  "多次",
  "薄饼",
  "对准",
  "安全带",
  "丹尼斯",
  "疫苗",
  "十几",
  "同胞",
  "伴随",
  "牵连",
  "传出",
  "扉",
  "心扉",
  "崖",
  "悬崖",
  "中风",
  "艾比",
  "胶带",
  "占有",
  "境地",
  "第十",
  "好心",
  "𠬤",
  "泽",
  "沼",
  "沼泽",
  "恋人",
  "团聚",
  "体现",
  "仙女",
  "精液",
  "橡",
  "橡胶",
  "胆量",
  "恼火",
  "体面",
  "与否",
  "含量",
  "案例",
  "规律",
  "珍珠",
  "讯息",
  "出动",
  "无线",
  "骨灰",
  "含有",
  "导航",
  "周三",
  "惹火",
  "渎",
  "亵",
  "亵渎",
  "乐器",
  "热水",
  "腾",
  "折腾",
  "大餐",
  "祖先",
  "合格",
  "探望",
  "珀",
  "碧",
  "密切",
  "冷冻",
  "临床",
  "存活",
  "扬",
  "胎儿",
  "癫",
  "痫",
  "癫痫",
  "深夜",
  "胡闹",
  "野马",
  "鸡尾酒",
  "找乐",
  "眼熟",
  "探索者",
  "瘾君子",
  "友情",
  "开动",
  "外界",
  "巴马",
  "㸒",
  "淫",
  "投球",
  "拇",
  "拇指",
  "要不然",
  "终生",
  "心爱",
  "举报",
  "帕克",
  "理性",
  "得以",
  "性别",
  "行驶",
  "钝",
  "迟钝",
  "罗伯",
  "废弃",
  "出院",
  "颇",
  "中部",
  "克拉克",
  "外交",
  "事态",
  "盼",
  "烟草",
  "效应",
  "斗牛",
  "关押",
  "河里",
  "准则",
  "尼斯",
  "与众不同",
  "韦德",
  "庄园",
  "坏话",
  "报名",
  "躁",
  "暴躁",
  "亲口",
  "公斤",
  "葛",
  "鬼话",
  "初步",
  "逞",
  "得逞",
  "异议",
  "覆",
  "覆盖",
  "否定",
  "伴郎",
  "观念",
  "大钱",
  "欧文",
  "在座",
  "示范",
  "凯瑟琳",
  "鼓舞",
  "瑞典",
  "纸巾",
  "腹",
  "腹部",
  "热身",
  "休斯",
  "先前",
  "神经病",
  "旅店",
  "皇室",
  "盘问",
  "浇",
  "爪子",
  "薄荷",
  "服务员",
  "全美超",
  "院长",
  "规模",
  "静脉",
  "增援",
  "怀着",
  "改天",
  "洛克",
  "电报",
  "恳",
  "恳求",
  "眼球",
  "剔",
  "挑剔",
  "看成",
  "看门",
  "自负",
  "滥",
  "滥用",
  "边界",
  "怨恨",
  "恶作剧",
  "嗓子",
  "艰苦",
  "来往",
  "眼皮",
  "缉",
  "通缉",
  "笔迹",
  "特技",
  "佩",
  "佩服",
  "以免",
  "日志",
  "吉普",
  "无赖",
  "召开",
  "杰基",
  "翔",
  "飞翔",
  "心底",
  "骑车",
  "住址",
  "损害",
  "盐",
  "老家伙",
  "音乐会",
  "搭配",
  "胆子",
  "舞动",
  "青少年",
  "坠毁",
  "生还",
  "物证",
  "都会",
  "忠告",
  "难题",
  "整体",
  "统统",
  "基本上",
  "暴徒",
  "打劫",
  "重罪",
  "房顶",
  "扰乱",
  "美军",
  "酸奶",
  "奥斯卡",
  "罗伯特",
  "千年",
  "个子",
  "报社",
  "启发",
  "吨",
  "营养",
  "突发",
  "偷听",
  "热门",
  "子宫",
  "闻到",
  "报到",
  "审查",
  "占用",
  "开张",
  "错乱",
  "乏味",
  "饮食",
  "手工",
  "帅气",
  "突击",
  "玛莎",
  "谴",
  "谴责",
  "呆子",
  "推翻",
  "威力",
  "艺人",
  "潜艇",
  "七点",
  "放过",
  "虚伪",
  "测量",
  "匆",
  "匆忙",
  "战机",
  "盆",
  "药片",
  "痛恨",
  "时速",
  "忍不住",
  "飞过",
  "从而",
  "格斗",
  "及格",
  "机长",
  "敬礼",
  "吸取",
  "吹牛",
  "自大",
  "到此为止",
  "一无所知",
  "注入",
  "夜总会",
  "成天",
  "特意",
  "候选人",
  "何必",
  "前台",
  "巡演",
  "激发",
  "脸蛋",
  "辨认",
  "起火",
  "女佣",
  "轻微",
  "捐款",
  "计算机",
  "来看",
  "蜂蜜",
  "银色",
  "瞎说",
  "𦈢",
  "卸",
  "看护",
  "共识",
  "永生",
  "U",
  "兜",
  "兜风",
  "豚",
  "海豚",
  "钉子",
  "发财",
  "可耻",
  "姿态",
  "像样",
  "教皇",
  "强势",
  "压迫",
  "奖赏",
  "饭碗",
  "风声",
  "凯莉",
  "普通人",
  "比分",
  "租金",
  "拦截",
  "防卫",
  "柴",
  "火柴",
  "巡回",
  "搜集",
  "下士",
  "众多",
  "清新",
  "人情",
  "继父",
  "救助",
  "胆小",
  "专用",
  "快快",
  "剩余",
  "正要",
  "窃听",
  "界限",
  "屁话",
  "茜",
  "南茜",
  "病历",
  "金融",
  "品尝",
  "直言",
  "聆",
  "聆听",
  "茱",
  "可行",
  "经纪",
  "种子",
  "会议室",
  "囚禁",
  "欺诈",
  "董事会",
  "柯",
  "柯达",
  "不已",
  "乐团",
  "前线",
  "派出",
  "路口",
  "带到",
  "怒火",
  "快感",
  "树上",
  "理念",
  "雕塑",
  "平台",
  "装扮",
  "口香糖",
  "邮箱",
  "外加",
  "格雷",
  "充足",
  "昧",
  "冒昧",
  "抑制",
  "排名",
  "教徒",
  "嫩",
  "蔽",
  "隐蔽",
  "能耐",
  "称职",
  "帛",
  "棉",
  "怎么着",
  "大多",
  "手势",
  "蟹",
  "螃",
  "螃蟹",
  "驴",
  "人工",
  "用餐",
  "目录",
  "小便",
  "西雅图",
  "可言",
  "投手",
  "景色",
  "熊猫",
  "休庭",
  "触摸",
  "江",
  "来不及",
  "产业",
  "毒瘾",
  "公关",
  "水泥",
  "到场",
  "纳米",
  "轮子",
  "口气",
  "闪光",
  "散发",
  "群众",
  "大人物",
  "嗑",
  "新泽西",
  "巫术",
  "气质",
  "旋律",
  "任命",
  "久等",
  "采集",
  "孙女",
  "波斯",
  "炭",
  "碳",
  "教书",
  "琢",
  "琢磨",
  "车门",
  "戈登",
  "起见",
  "品质",
  "宣言",
  "再度",
  "拉链",
  "巡警",
  "毒蛇",
  "争议",
  "丹尼尔",
  "皇冠",
  "被盗",
  "宽容",
  "流感",
  "绝妙",
  "巴克",
  "宫殿",
  "负责人",
  "美貌",
  "颠",
  "颠倒",
  "车票",
  "虏",
  "俘",
  "俘虏",
  "奖学金",
  "现状",
  "等级",
  "算数",
  "堵住",
  "罐头",
  "未经",
  "耒",
  "耗",
  "耗子",
  "天亮",
  "史蒂夫",
  "实习生",
  "听证会",
  "拳王",
  "初恋",
  "特区",
  "更为",
  "总结",
  "复原",
  "美食",
  "场上",
  "开关",
  "痛快",
  "驳",
  "驳回",
  "学学",
  "都市",
  "上头",
  "乱跑",
  "金牌",
  "叭",
  "喇",
  "喇叭",
  "泉",
  "温泉",
  "摩西",
  "景象",
  "破碎",
  "结实",
  "潜入",
  "帜",
  "旗帜",
  "认输",
  "选美",
  "公交",
  "不大",
  "鲸",
  "鲸鱼",
  "绑匪",
  "十点",
  "追寻",
  "恶毒",
  "型号",
  "敬意",
  "河边",
  "冰球",
  "马戏团",
  "遗体",
  "栏",
  "专栏",
  "手续",
  "探测",
  "老友",
  "餐桌",
  "安保",
  "跳动",
  "服刑",
  "百分",
  "分歧",
  "期限",
  "智力",
  "放逐",
  "综",
  "综合",
  "笔记本",
  "打中",
  "流动",
  "补给",
  "动用",
  "筹款",
  "优美",
  "上百",
  "再生",
  "芝士",
  "木屋",
  "同居",
  "愧疚",
  "当选",
  "黑洞",
  "用户",
  "增强",
  "下毒",
  "协定",
  "处死",
  "年头",
  "婚前",
  "总监",
  "歉意",
  "烤箱",
  "肺部",
  "邦德",
  "预告",
  "热闹",
  "讪",
  "搭讪",
  "侦察",
  "反常",
  "原先",
  "受苦",
  "野营",
  "提案",
  "悼",
  "哀悼",
  "哪边",
  "转动",
  "古代",
  "书面",
  "呗",
  "缝合",
  "陆战",
  "最先",
  "莫莉",
  "肢",
  "肢体",
  "骷",
  "髅",
  "骷髅",
  "恋情",
  "黑夜",
  "炉",
  "壁炉",
  "低头",
  "遥控",
  "镯",
  "手镯",
  "松子",
  "有幸",
  "搁",
  "耽搁",
  "鸦",
  "乌鸦",
  "绷",
  "重演",
  "适用",
  "冰冷",
  "弄清",
  "围绕",
  "放出",
  "送命",
  "时报",
  "失落",
  "工会",
  "煎熬",
  "拉斯维加斯",
  "克罗伊",
  "反感",
  "照料",
  "回电",
  "索菲",
  "延长",
  "空虚",
  "东方",
  "颤",
  "颤抖",
  "最为",
  "法师",
  "看作",
  "亿万",
  "旨意",
  "光彩",
  "砖",
  "一下子",
  "共同点",
  "否决",
  "养活",
  "兼职",
  "视为",
  "外公",
  "苍白",
  "碌",
  "忙碌",
  "置于",
  "恨死",
  "排斥",
  "踪迹",
  "没完",
  "芙",
  "巨型",
  "海洛因",
  "交代",
  "活命",
  "动人",
  "品位",
  "二级",
  "欧元",
  "无能为力",
  "电视剧",
  "痊",
  "痊愈",
  "郊",
  "郊区",
  "每月",
  "脱光",
  "来得及",
  "充电",
  "行走",
  "父子",
  "至极",
  "终究",
  "星期一",
  "利息",
  "服务生",
  "坐坐",
  "贤",
  "设想",
  "用处",
  "伸展",
  "主宰",
  "地产",
  "烟花",
  "营业",
  "重力",
  "透顶",
  "北边",
  "窥",
  "偷窥",
  "教父",
  "稿",
  "议案",
  "旱",
  "悍",
  "嗽",
  "咳嗽",
  "阳性",
  "联赛",
  "改编",
  "橘",
  "橘子",
  "许诺",
  "堡垒",
  "翻过",
  "人身",
  "画像",
  "楼顶",
  "橇",
  "雪橇",
  "西北",
  "内在",
  "帅哥",
  "贫",
  "贫穷",
  "视力",
  "挑逗",
  "几十",
  "十字架",
  "唐娜",
  "斗士",
  "被害人",
  "延续",
  "粗暴",
  "指南",
  "支点",
  "国度",
  "生前",
  "晕倒",
  "棉花",
  "铜",
  "窗子",
  "坠落",
  "喷泉",
  "融合",
  "问话",
  "忍耐",
  "灭绝",
  "抛开",
  "手淫",
  "富人",
  "题目",
  "歌迷",
  "美洲",
  "栅",
  "栅栏",
  "消费",
  "机上",
  "学者",
  "柄",
  "把柄",
  "提交",
  "壳",
  "弹壳",
  "激素",
  "烦心",
  "进度",
  "水面",
  "实行",
  "样品",
  "无论是",
  "同行",
  "白费",
  "学徒",
  "快递",
  "啃",
  "岁月",
  "签证",
  "逛逛",
  "闲逛",
  "期盼",
  "寒",
  "寒冷",
  "芭芭拉",
  "痴迷",
  "漏掉",
  "尚未",
  "扮成",
  "好感",
  "泰迪",
  "教学",
  "领地",
  "凿",
  "确凿",
  "灭亡",
  "松手",
  "告密",
  "约束",
  "调头",
  "急需",
  "来得",
  "球赛",
  "专长",
  "军火",
  "人造",
  "哎哟",
  "预订",
  "悦",
  "取悦",
  "贝克",
  "理会",
  "重返",
  "欢笑",
  "瞎子",
  "为生",
  "卖力",
  "暗号",
  "庆典",
  "童子军",
  "莲",
  "缉毒",
  "低级",
  "膛",
  "此案",
  "效率",
  "合成",
  "万物",
  "指派",
  "辩解",
  "参军",
  "来访",
  "不要紧",
  "跟进",
  "查找",
  "合身",
  "值班",
  "在内",
  "沉迷",
  "披萨",
  "罪人",
  "部署",
  "中年",
  "香草",
  "控诉",
  "愉悦",
  "室内",
  "驯",
  "密室",
  "鱿",
  "鱿鱼",
  "拴",
  "额头",
  "文书",
  "为人",
  "不通",
  "揭发",
  "放假",
  "对头",
  "叫声",
  "老子",
  "性欲",
  "知晓",
  "体系",
  "用场",
  "苛",
  "苛刻",
  "战友",
  "补救",
  "绷带",
  "记载",
  "推出",
  "兄妹",
  "疲",
  "惫",
  "疲惫",
  "橙",
  "橙汁",
  "温和",
  "失血",
  "曲线",
  "乳酪",
  "紧密",
  "教养",
  "埋伏",
  "莽",
  "鲁莽",
  "生效",
  "供给",
  "冻死",
  "毛发",
  "洗洗",
  "路程",
  "误导",
  "不妥",
  "复合",
  "蜥",
  "蜴",
  "蜥蜴",
  "不顾",
  "罗尼",
  "灯塔",
  "门前",
  "标题",
  "巴里",
  "海外",
  "简短",
  "休闲",
  "伤痛",
  "褐",
  "褐色",
  "预防",
  "煤",
  "煤气",
  "缓",
  "缓解",
  "成年",
  "信用",
  "天性",
  "搏斗",
  "强力",
  "水准",
  "抚摸",
  "罗宾",
  "疑惑",
  "布鲁斯",
  "推断",
  "情妇",
  "骸",
  "残骸",
  "争斗",
  "碰见",
  "护卫",
  "新婚",
  "耀眼",
  "表妹",
  "受损",
  "直线",
  "火药",
  "外头",
  "耳机",
  "应有",
  "关节",
  "户外",
  "工地",
  "金库",
  "心理学",
  "刷牙",
  "昆虫",
  "愚弄",
  "简报",
  "掌管",
  "谦",
  "谦虚",
  "怪事",
  "市中心",
  "师父",
  "孕妇",
  "偷偷摸摸",
  "耆",
  "嗜",
  "圣地",
  "起点",
  "同谋",
  "关机",
  "竟敢",
  "特质",
  "想不到",
  "灿",
  "灿烂",
  "出身",
  "上将",
  "拐角",
  "复苏",
  "堕胎",
  "迷信",
  "死尸",
  "上空",
  "除去",
  "铲",
  "铲子",
  "清晨",
  "次数",
  "重重",
  "人命",
  "贩子",
  "从今",
  "便车",
  "提及",
  "世间",
  "挠",
  "杨",
  "应急",
  "伊娃",
  "果冻",
  "逸",
  "逃逸",
  "涕",
  "鼻涕",
  "出国",
  "开膛",
  "讨好",
  "五千",
  "没命",
  "撕裂",
  "野心",
  "科迪",
  "泡菜",
  "季度",
  "瞪",
  "任意",
  "监管",
  "酒瓶",
  "雇主",
  "侦查",
  "客观",
  "万事",
  "薇",
  "南边",
  "庶",
  "遮",
  "英格兰",
  "飞来",
  "头头",
  "早晚",
  "坚决",
  "就位",
  "试演",
  "秘方",
  "酋长",
  "茫",
  "迷茫",
  "豹",
  "重现",
  "同盟",
  "差错",
  "赎罪",
  "迷宫",
  "金币",
  "玩耍",
  "无处",
  "粉碎",
  "领主",
  "难民",
  "流泪",
  "残留",
  "视野",
  "术语",
  "自制",
  "闪闪",
  "职务",
  "花瓶",
  "肃静",
  "满满",
  "身手",
  "蹩",
  "蹩脚",
  "秘鲁",
  "诗歌",
  "有事",
  "本次",
  "衅",
  "挑衅",
  "汤尼",
  "射线",
  "乱来",
  "外部",
  "漫步",
  "血型",
  "源头",
  "疏远",
  "突袭",
  "定下",
  "斯科特",
  "动身",
  "变异",
  "迈尔斯",
  "感想",
  "亲切",
  "公道",
  "摊",
  "出轨",
  "泥土",
  "炉子",
  "听取",
  "伊朗",
  "落入",
  "特里",
  "累死",
  "小巷",
  "西服",
  "内战",
  "必然",
  "走动",
  "影星",
  "擅自",
  "手术室",
  "满嘴",
  "草地",
  "名下",
  "绳索",
  "送货",
  "耳光",
  "门铃",
  "毒死",
  "比例",
  "多多",
  "孽",
  "罪孽",
  "猎犬",
  "胡说八道",
  "假定",
  "成名",
  "黑客",
  "墟",
  "废墟",
  "逃命",
  "辉",
  "煌",
  "辉煌",
  "安顿",
  "熏肉",
  "揭开",
  "妖精",
  "蔓",
  "蔓延",
  "扒",
  "一带",
  "头晕",
  "卉",
  "奔",
  "医护",
  "坚果",
  "闲聊",
  "两三",
  "翼",
  "锐",
  "敏锐",
  "香味",
  "婆婆",
  "进程",
  "阴暗",
  "爱心",
  "爱德华",
  "弹道",
  "付费",
  "下雪",
  "剧情",
  "抽出",
  "海关",
  "俗",
  "庞",
  "退役",
  "此次",
  "风尚",
  "缩写",
  "有益",
  "光速",
  "迫使",
  "过期",
  "夜间",
  "扫地",
  "书房",
  "勾搭",
  "致力",
  "水下",
  "密封",
  "卫生间",
  "莫里斯",
  "响起",
  "呼唤",
  "审理",
  "妒忌",
  "震动",
  "混账",
  "轰动",
  "竭",
  "竭尽",
  "擦伤",
  "长老",
  "曼尼",
  "丧生",
  "狱警",
  "出击",
  "追随",
  "打印",
  "消极",
  "进城",
  "狙",
  "狙击手",
  "首饰",
  "大炮",
  "设立",
  "剧组",
  "中东",
  "弦",
  "荣恩",
  "以色列",
  "航线",
  "外边",
  "跑道",
  "冷漠",
  "北极",
  "锁门",
  "效忠",
  "序列",
  "𠬶",
  "浸",
  "沉浸",
  "日历",
  "退学",
  "乞求",
  "延期",
  "全场",
  "气死",
  "打招呼",
  "阿富汗",
  "人力",
  "牙刷",
  "饥渴",
  "同步",
  "神灵",
  "管制",
  "停职",
  "实话实说",
  "弘",
  "蒸",
  "蒸发",
  "救人",
  "体型",
  "登录",
  "电流",
  "海狸",
  "苏菲",
  "小人",
  "拥挤",
  "肾脏",
  "淘气",
  "苦难",
  "物种",
  "本书",
  "急诊室",
  "扫兴",
  "刊",
  "周刊",
  "鞋带",
  "猎杀",
  "揪",
  "妓院",
  "竖",
  "禁闭",
  "来宾",
  "建设",
  "夜班",
  "发自",
  "兰迪",
  "看望",
  "透明",
  "节省",
  "袍",
  "涌",
  "存款",
  "冲击",
  "矿",
  "缓慢",
  "丢弃",
  "加大",
  "盲",
  "盲目",
  "晚间",
  "梨",
  "茉",
  "茉莉",
  "更换",
  "窄",
  "榨",
  "处罚",
  "海浪",
  "贰",
  "腻",
  "畏惧",
  "人权",
  "留住",
  "膏",
  "唇膏",
  "逝",
  "流逝",
  "收购",
  "我国",
  "复习",
  "课堂",
  "打造",
  "繁",
  "频繁",
  "支配",
  "血样",
  "服药",
  "米莉",
  "臭味",
  "热心",
  "付清",
  "播报",
  "小路",
  "墨水",
  "活泼",
  "绕道",
  "以此",
  "管理员",
  "枝",
  "树枝",
  "帖",
  "这时候",
  "衷",
  "热衷",
  "芥",
  "芥末",
  "打牌",
  "印记",
  "克制",
  "上身",
  "野外",
  "差事",
  "证书",
  "劳动",
  "正轨",
  "幻象",
  "射门",
  "报案",
  "假日",
  "拼写",
  "交待",
  "布莱恩",
  "壮观",
  "水上",
  "时常",
  "个头",
  "选民",
  "好球",
  "旅客",
  "套装",
  "灵活",
  "牌照",
  "矿工",
  "相识",
  "肤浅",
  "跌倒",
  "住宅",
  "思念",
  "归还",
  "流传",
  "淑",
  "淑女",
  "伞",
  "跳伞",
  "心上",
  "电车",
  "募",
  "募捐",
  "崎",
  "房客",
  "成本",
  "插入",
  "毒性",
  "家务",
  "野生",
  "角逐",
  "内森",
  "史密斯",
  "皱",
  "塞勒",
  "洗礼",
  "蓄",
  "蓄意",
  "爆破",
  "假扮",
  "美容",
  "削",
  "面罩",
  "一贯",
  "科幻",
  "欣慰",
  "热带",
  "每日",
  "内脏",
  "马子",
  "捧",
  "条约",
  "民事",
  "毁坏",
  "袖子",
  "源自",
  "称赞",
  "好说",
  "参考",
  "车队",
  "性骚扰",
  "冰冻",
  "本意",
  "体操",
  "槽",
  "躲藏",
  "人手",
  "丰满",
  "股份",
  "群体",
  "失礼",
  "当做",
  "一来",
  "迷住",
  "茄子",
  "邮局",
  "州立",
  "动议",
  "侵略",
  "溜冰",
  "大鱼",
  "山顶",
  "遮住",
  "过节",
  "即兴",
  "调味",
  "麻省",
  "紧身",
  "葡萄酒",
  "组建",
  "下流",
  "巴德",
  "以内",
  "推理",
  "更新",
  "娩",
  "分娩",
  "触动",
  "圣灵",
  "上方",
  "刑警",
  "杖",
  "拐杖",
  "相见",
  "牙膏",
  "撑住",
  "授予",
  "屠夫",
  "讯号",
  "韦伯",
  "车窗",
  "拨号",
  "重组",
  "国安",
  "笑脸",
  "替换",
  "留心",
  "动物园",
  "安全感",
  "卢克",
  "底部",
  "提早",
  "庞大",
  "面谈",
  "过后",
  "悠",
  "玩牌",
  "储存",
  "忠于",
  "警署",
  "工程师",
  "美人",
  "挚",
  "挚爱",
  "罗德",
  "轰炸",
  "感恩",
  "验证",
  "勋爵",
  "一块儿",
  "传唤",
  "少见",
  "接替",
  "番茄",
  "思路",
  "行头",
  "拖鞋",
  "表哥",
  "潮流",
  "纽扣",
  "公牛",
  "淫荡",
  "私奔",
  "两千",
  "夏日",
  "白白",
  "大块头",
  "扛",
  "招募",
  "取回",
  "流浪汉",
  "金刚",
  "古典",
  "出头",
  "庞德",
  "袱",
  "包袱",
  "灯泡",
  "逃生",
  "武力",
  "嗅",
  "侧面",
  "五月",
  "徊",
  "徘",
  "徘徊",
  "坡",
  "胶片",
  "受益",
  "周到",
  "动摇",
  "彔",
  "氯",
  "尤物",
  "演技",
  "替身",
  "指使",
  "破解",
  "遗言",
  "摩擦",
  "改革",
  "可否",
  "沫",
  "泡沫",
  "返校",
  "字条",
  "事后",
  "背部",
  "捍",
  "捍卫",
  "节哀",
  "澳",
  "澳洲",
  "层次",
  "舰长",
  "拳手",
  "村民",
  "负面",
  "伽",
  "穆",
  "穆斯林",
  "劈",
  "辅助",
  "托比",
  "阿里",
  "玷",
  "玷污",
  "原理",
  "跑车",
  "初次",
  "戒备",
  "有机",
  "严密",
  "河流",
  "勾当",
  "加仑",
  "五万",
  "预先",
  "药丸",
  "宵",
  "通宵",
  "阴性",
  "桃子",
  "奇异",
  "好日子",
  "贝尔",
  "西边",
  "条纹",
  "信托",
  "透气",
  "椰",
  "椰子",
  "读读",
  "霜",
  "种种",
  "好话",
  "三千",
  "直至",
  "庇",
  "庇护",
  "渠",
  "渠道",
  "肯尼迪",
  "苏醒",
  "植入",
  "保龄球",
  "温迪",
  "气候",
  "创新",
  "点头",
  "猎枪",
  "外衣",
  "散开",
  "吊死",
  "蛋白",
  "将近",
  "奶牛",
  "电视机",
  "强悍",
  "棚",
  "当前",
  "主编",
  "啊啊",
  "哈尔",
  "谋生",
  "换上",
  "药剂",
  "梦境",
  "飞车",
  "名牌",
  "高档",
  "三百",
  "外号",
  "深表",
  "变性",
  "驰",
  "奔驰",
  "刺客",
  "还击",
  "天然",
  "吸引力",
  "绯",
  "绯闻",
  "完工",
  "地雷",
  "塑造",
  "无尽",
  "坏处",
  "浆",
  "糖浆",
  "伸手",
  "佛罗里达",
  "情人节",
  "麦克风",
  "喝彩",
  "消毒",
  "快活",
  "凡人",
  "一日",
  "收益",
  "手稿",
  "怀里",
  "把门",
  "粪",
  "宋",
  "马赛",
  "热量",
  "现有",
  "况且",
  "预谋",
  "污点",
  "得主",
  "向上",
  "骑警",
  "违规",
  "散布",
  "炮弹",
  "匡",
  "框",
  "净化",
  "口水",
  "捕捉",
  "妖怪",
  "瀑",
  "瀑布",
  "偏偏",
  "要害",
  "香料",
  "痉",
  "挛",
  "痉挛",
  "放纵",
  "风流",
  "站台",
  "班机",
  "收场",
  "心目",
  "勺子",
  "数码",
  "远程",
  "此处",
  "诀",
  "秘诀",
  "分头",
  "二战",
  "摩尔",
  "无害",
  "上海",
  "年长",
  "怀抱",
  "超大",
  "践",
  "实践",
  "福音",
  "咧",
  "拙",
  "笨拙",
  "得罪",
  "开胃",
  "救济",
  "特制",
  "贵宾",
  "纪念日",
  "出没",
  "盟友",
  "东区",
  "精明",
  "总理",
  "士官",
  "疗程",
  "付款",
  "挥手",
  "园丁",
  "闹钟",
  "尊贵",
  "老兵",
  "灰尘",
  "岂",
  "传讯",
  "零食",
  "加热",
  "深感",
  "修补",
  "十字",
  "锋",
  "锋利",
  "腌",
  "痹",
  "麻痹",
  "后卫",
  "佐",
  "路易斯",
  "艺术品",
  "垫子",
  "机遇",
  "正题",
  "女皇",
  "里奇",
  "让步",
  "拷",
  "拷贝",
  "拖住",
  "坚守",
  "银河",
  "隆重",
  "布道",
  "配对",
  "军用",
  "流言",
  "海龟",
  "高明",
  "学员",
  "指数",
  "邮票",
  "山洞",
  "偏执",
  "头版",
  "宣判",
  "流产",
  "特地",
  "毁掉",
  "蒂娜",
  "行不通",
  "看病",
  "录制",
  "乔丹",
  "衡量",
  "苦恼",
  "何方",
  "脉冲",
  "扭转",
  "常客",
  "病态",
  "纸杯",
  "永别",
  "大方",
  "咕",
  "洛根",
  "诽",
  "谤",
  "诽谤",
  "坠机",
  "前程",
  "分类",
  "泳装",
  "专利",
  "有害",
  "洪",
  "洪水",
  "十八",
  "意料",
  "关乎",
  "声誉",
  "杀光",
  "共和党",
  "公立",
  "入学",
  "出海",
  "夏季",
  "光头",
  "谷仓",
  "别扭",
  "哨",
  "口哨",
  "莫斯科",
  "泊",
  "区分",
  "明了",
  "老哥",
  "遗漏",
  "发达",
  "拣",
  "分局",
  "伯尼",
  "超速",
  "星期二",
  "入伙",
  "试试看",
  "个别",
  "编码",
  "厘",
  "厘米",
  "西南",
  "混进",
  "社团",
  "瓦斯",
  "叛军",
  "喜悦",
  "分居",
  "销量",
  "摇头",
  "诶",
  "木板",
  "盲人",
  "机灵",
  "背面",
  "藏匿",
  "水池",
  "收留",
  "天线",
  "争辩",
  "暗中",
  "刻意",
  "预报",
  "驻",
  "双人",
  "抓捕",
  "变种",
  "矮子",
  "风头",
  "通报",
  "进食",
  "上报",
  "篮子",
  "化身",
  "男孩子",
  "活人",
  "罢休",
  "泪水",
  "盼望",
  "性生活",
  "挪开",
  "精致",
  "险境",
  "巴特",
  "蹭",
  "磨蹭",
  "音响",
  "地理",
  "米饭",
  "玛雅",
  "猩",
  "猩猩",
  "店主",
  "头目",
  "基金会",
  "捷",
  "捷径",
  "惭",
  "惭愧",
  "懒得",
  "亲身",
  "覃",
  "谭",
  "六月",
  "凭空",
  "教区",
  "陆地",
  "歌星",
  "捉弄",
  "肥胖",
  "挥舞",
  "认错",
  "开支",
  "凡事",
  "阿拉伯",
  "十六",
  "伎",
  "伎俩",
  "残疾",
  "噬",
  "吞噬",
  "料理",
  "没劲",
  "逝去",
  "惧怕",
  "空地",
  "冰激凌",
  "海豹",
  "一代",
  "躯",
  "躯体",
  "积蓄",
  "自如",
  "照办",
  "把手",
  "涂鸦",
  "两万",
  "抢救",
  "服饰",
  "握住",
  "淋浴",
  "下水道",
  "有史以来",
  "触发",
  "糊弄",
  "配乐",
  "诠",
  "诠释",
  "橄榄",
  "生育",
  "无关紧要",
  "出彩",
  "叛变",
  "巷子",
  "消耗",
  "发育",
  "股东",
  "赛场",
  "恶人",
  "抬高",
  "五百",
  "梭",
  "穿梭",
  "开端",
  "线条",
  "卖淫",
  "请假",
  "叛国",
  "歌舞",
  "肠子",
  "通行证",
  "发脾气",
  "丹麦",
  "捣蛋",
  "拔掉",
  "狄",
  "费耶德",
  "修车",
  "郑",
  "掷",
  "粒子",
  "斑",
  "心事",
  "性质",
  "女伴",
  "法警",
  "歹徒",
  "胡迪",
  "北美",
  "百合",
  "甚么",
  "大桥",
  "白金",
  "星期三",
  "活活",
  "毕生",
  "愈合",
  "全美",
  "分解",
  "会谈",
  "大名",
  "浏",
  "浏览",
  "宣读",
  "外勤",
  "疲倦",
  "风度",
  "献身",
  "查清",
  "辜负",
  "房地产",
  "高跟鞋",
  "加油站",
  "於",
  "市里",
  "恭维",
  "故乡",
  "招牌",
  "枪战",
  "内幕",
  "后腿",
  "反驳",
  "常识",
  "长岛",
  "同类",
  "政权",
  "贫困",
  "栽",
  "反射",
  "盎",
  "盎司",
  "监视器",
  "斗篷",
  "止血",
  "感知",
  "正中",
  "奶子",
  "印刷",
  "姬",
  "玛姬",
  "岁数",
  "许愿",
  "甥",
  "外甥",
  "筋",
  "抽筋",
  "密探",
  "烊",
  "打烊",
  "司令",
  "化妆品",
  "现代舞",
  "缺席",
  "多半",
  "关灯",
  "乐于",
  "取名",
  "舞厅",
  "吵闹",
  "医学院",
  "人头",
  "爱国",
  "沙龙",
  "诸位",
  "字典",
  "平行",
  "平息",
  "看穿",
  "失明",
  "换取",
  "窜",
  "善事",
  "弜",
  "粥",
  "幻影",
  "十四",
  "胶水",
  "绘",
  "描绘",
  "迫害",
  "预想",
  "床垫",
  "准许",
  "干预",
  "王牌",
  "走着瞧",
  "服务器",
  "挑战赛",
  "联合国",
  "低落",
  "寄宿",
  "接球",
  "懦弱",
  "甲壳",
  "搂",
  "心怀",
  "惯例",
  "簿",
  "头顶",
  "死地",
  "肩上",
  "汉娜",
  "事发",
  "种类",
  "妞儿",
  "获奖",
  "奔跑",
  "理发",
  "进口",
  "朱玛",
  "访谈",
  "躬",
  "鞠",
  "鞠躬",
  "窃听器",
  "照样",
  "心声",
  "券",
  "证券",
  "更改",
  "外来",
  "送死",
  "音乐剧",
  "塘",
  "池塘",
  "主张",
  "陆战队",
  "洽",
  "融洽",
  "怪不得",
  "枪械",
  "死活",
  "波比",
  "皮包",
  "向导",
  "较量",
  "夺取",
  "冻结",
  "拾一",
  "近乎",
  "内阁",
  "三角",
  "杂耍",
  "短期",
  "详情",
  "看重",
  "敌意",
  "空姐",
  "探访",
  "离奇",
  "善意",
  "做主",
  "敌军",
  "揉",
  "起誓",
  "这天",
  "挪威",
  "闻名",
  "海莉",
  "少爷",
  "熄",
  "熄灭",
  "填补",
  "生动",
  "巢",
  "并肩",
  "公务",
  "花招",
  "淹没",
  "上当",
  "拷问",
  "光辉",
  "胡言",
  "接头",
  "坦率",
  "暖气",
  "强项",
  "可可",
  "费劲",
  "盯住",
  "前行",
  "昏倒",
  "正点",
  "操场",
  "忠心",
  "国旗",
  "行者",
  "订单",
  "吸食",
  "东北",
  "叹",
  "惊叹",
  "层面",
  "回信",
  "裁缝",
  "虽说",
  "饱受",
  "撤回",
  "感性",
  "闹剧",
  "北京",
  "鲑",
  "鲑鱼",
  "放射",
  "素食",
  "写字",
  "合伙",
  "鄙视",
  "徒步",
  "考察",
  "章鱼",
  "凳",
  "凳子",
  "黑道",
  "安东尼",
  "太平洋",
  "以防万一",
  "祟",
  "鬼鬼祟祟",
  "用途",
  "海水",
  "命案",
  "触犯",
  "病假",
  "早起",
  "陪审员",
  "骑兵",
  "背心",
  "放火",
  "说教",
  "社长",
  "伺",
  "伺候",
  "失手",
  "防线",
  "吃光",
  "逆",
  "叛逆",
  "变动",
  "男爵",
  "整齐",
  "伊芙",
  "风光",
  "屑",
  "潘",
  "要点",
  "远处",
  "钢铁",
  "软糖",
  "摄影机",
  "医药",
  "暴动",
  "中文",
  "便士",
  "高大",
  "诺拉",
  "无私",
  "疲劳",
  "失眠",
  "杰森",
  "理查德",
  "衰",
  "主机",
  "构思",
  "般配",
  "同性",
  "断绝",
  "菠",
  "菠萝",
  "消沉",
  "款待",
  "模范",
  "特德",
  "轮流",
  "里昂",
  "副本",
  "兰花",
  "尚宇",
  "捎",
  "半死",
  "火爆",
  "戒烟",
  "遂",
  "未遂",
  "日报",
  "星期四",
  "罚款",
  "年鉴",
  "前后",
  "不妨",
  "列出",
  "共有",
  "一心",
  "希尔",
  "亚历克斯",
  "情报局",
  "目的地",
  "内线",
  "樊",
  "攀",
  "驴子",
  "果酱",
  "消逝",
  "罗恩",
  "名称",
  "巴掌",
  "哮",
  "哮喘",
  "注重",
  "孤立",
  "替补",
  "门徒",
  "药店",
  "心血",
  "吟",
  "呻",
  "呻吟",
  "怀特",
  "她家",
  "救护",
  "改装",
  "失事",
  "回过",
  "商务",
  "飞越",
  "胆敢",
  "珍娜",
  "全能",
  "放荡",
  "栗",
  "复印",
  "常人",
  "要塞",
  "上十",
  "华氏",
  "造就",
  "淤",
  "稀",
  "稀有",
  "托马斯",
  "健身房",
  "救世主",
  "谋杀罪",
  "开业",
  "棋",
  "赞赏",
  "科尔",
  "胜负",
  "赞扬",
  "百姓",
  "敬畏",
  "撞车",
  "慈悲",
  "马歇尔",
  "赛跑",
  "猎手",
  "大脚",
  "口中",
  "丽塔",
  "弃权",
  "推动",
  "不堪",
  "遵循",
  "盏",
  "相亲",
  "蛋卷",
  "血清",
  "婶",
  "婶婶",
  "橙色",
  "德克萨斯",
  "掠",
  "掠夺",
  "米歇尔",
  "魔术师",
  "麻木",
  "丽莎",
  "行进",
  "如下",
  "刊登",
  "柳",
  "精通",
  "血缘",
  "拆除",
  "奢",
  "侈",
  "奢侈",
  "通风",
  "延伸",
  "化名",
  "脊",
  "椎",
  "脊椎",
  "方舟",
  "身处",
  "伊丽莎白",
  "上映",
  "气象",
  "词语",
  "纯属",
  "跟班",
  "认知",
  "喘气",
  "纳杉",
  "出丑",
  "下集",
  "折断",
  "糙",
  "粗糙",
  "萝卜",
  "口渴",
  "失灵",
  "不曾",
  "曲棍球",
  "话语",
  "回话",
  "空缺",
  "错事",
  "泳衣",
  "投篮",
  "星座",
  "胡话",
  "三分",
  "手动",
  "硬汉",
  "日语",
  "伐",
  "步伐",
  "奚",
  "溪",
  "手艺",
  "畅",
  "流畅",
  "击打",
  "扣押",
  "梅毒",
  "毒物",
  "小宝宝",
  "脱水",
  "元老",
  "不便",
  "新手",
  "艾拉",
  "挫",
  "挫折",
  "做人",
  "启示",
  "佩顿",
  "吸气",
  "腾达",
  "牛仔裤",
  "哈罗德",
  "自便",
  "处处",
  "大姐",
  "伏击",
  "环绕",
  "散播",
  "推开",
  "萨利",
  "工夫",
  "付账",
  "野猫",
  "调出",
  "疏忽",
  "遍布",
  "即时",
  "动态",
  "旉",
  "敷",
  "重逢",
  "闹鬼",
  "痴呆",
  "堂兄",
  "衰竭",
  "筹集",
  "极为",
  "转悠",
  "民谣",
  "咆",
  "咆哮",
  "键盘",
  "施舍",
  "救活",
  "延迟",
  "厩",
  "马厩",
  "杰米",
  "核对",
  "坎",
  "上个月",
  "大号",
  "决策",
  "创建",
  "里边",
  "厄尼",
  "虚假",
  "饶恕",
  "斧",
  "斧头",
  "髓",
  "骨髓",
  "搭乘",
  "树木",
  "连锁",
  "长发",
  "超模",
  "收视率",
  "卡门",
  "很难说",
  "火把",
  "施展",
  "缆",
  "电缆",
  "网页",
  "钟声",
  "法式",
  "余下",
  "丐",
  "乞丐",
  "藐",
  "藐视",
  "割断",
  "副作用",
  "同情心",
  "全速",
  "上天",
  "油门",
  "置身",
  "案情",
  "叉子",
  "匕首",
  "贝壳",
  "转机",
  "粗俗",
  "克莱",
  "渊",
  "深渊",
  "咖啡店",
  "大喊大叫",
  "综合症",
  "参赛者",
  "疤痕",
  "沸",
  "沸腾",
  "巧妙",
  "取胜",
  "微妙",
  "月经",
  "剪辑",
  "炸鸡",
  "弯曲",
  "宣告",
  "农夫",
  "南美",
  "同感",
  "篝",
  "篝火",
  "火热",
  "群岛",
  "草率",
  "生于",
  "习俗",
  "冒充",
  "铭",
  "铭记",
  "凶杀案",
  "例行",
  "驱使",
  "紧迫",
  "动听",
  "相连",
  "衷心",
  "残暴",
  "怪罪",
  "绊",
  "绊倒",
  "伸张",
  "日出",
  "大伙儿",
  "充实",
  "储备",
  "纷",
  "纠纷",
  "下属",
  "捏造",
  "周边",
  "梳",
  "大兵",
  "身心",
  "醉鬼",
  "舷",
  "观光",
  "脸红",
  "备份",
  "手掌",
  "一旁",
  "上层",
  "迫切",
  "顺路",
  "粪便",
  "人马",
  "宵禁",
  "羔羊",
  "玛吉",
  "和尚",
  "炖",
  "靓",
  "性关系",
  "国防部",
  "渗",
  "渗透",
  "秃",
  "秃头",
  "奖章",
  "充斥",
  "气罐",
  "吹嘘",
  "脑筋",
  "主公",
  "杂碎",
  "托举",
  "足迹",
  "案发",
  "达西",
  "守则",
  "颁发",
  "表扬",
  "暴君",
  "进场",
  "心愿",
  "莫斯",
  "临死",
  "四月",
  "世事",
  "黑市",
  "自行",
  "宣扬",
  "爱意",
  "单元",
  "头巾",
  "幽默感",
  "进军",
  "探视",
  "转播",
  "步入",
  "拉拉队",
  "洋娃娃",
  "领土",
  "蚊",
  "蚊子",
  "小菜",
  "落地",
  "爆米花",
  "辛普森",
  "智能",
  "妥当",
  "厨子",
  "无畏",
  "潜质",
  "暗算",
  "逗留",
  "佳人",
  "整洁",
  "当兵",
  "追赶",
  "起草",
  "看透",
  "挨饿",
  "立正",
  "下达",
  "南非",
  "贝拉",
  "在案",
  "苗条",
  "隐秘",
  "向往",
  "粗话",
  "享有",
  "鹉",
  "鹦",
  "鹦鹉",
  "打针",
  "项圈",
  "洗衣",
  "灌输",
  "耳边",
  "满怀",
  "起源",
  "棒棒糖",
  "存放",
  "十一",
  "尽兴",
  "未必",
  "赌徒",
  "树叶",
  "一无所有",
  "施加",
  "全副",
  "漫漫",
  "顾虑",
  "开价",
  "侍",
  "侍者",
  "快餐",
  "肇",
  "肇事",
  "数千",
  "贵干",
  "乱七八糟",
  "雪山",
  "半身",
  "大头",
  "扣子",
  "消磨",
  "休克",
  "描写",
  "思绪",
  "彭",
  "盾牌",
  "普遍",
  "雪莉",
  "嗝",
  "打嗝",
  "经费",
  "熬夜",
  "迷糊",
  "大力",
  "照相机",
  "垃圾桶",
  "约瑟夫",
  "布鲁克林",
  "包里克",
  "底特律",
  "达拉斯",
  "烂摊子",
  "基督徒",
  "迫不及待",
  "癖",
  "镇静剂",
  "志愿者",
  "大学生",
  "嗷",
  "裔",
  "各就各位",
  "老头子",
  "计程车",
  "纪念品",
  "男子汉",
  "夏洛特",
  "寇",
  "无家可归",
  "摇滚乐",
  "体育馆",
  "一部分",
  "腺",
  "肾上腺",
  "龙卷风",
  "更衣室",
  "火车站",
  "以至于",
  "天花板",
  "独一无二",
  "成千上万",
  "华尔兹",
  "电影院",
  "天主教",
  "监护权",
  "此时此刻",
  "发布会",
  "休息室",
  "不至于",
  "基督教",
  "土耳其",
  "布拉格",
  "瑜",
  "清洁工",
  "汉堡包",
  "哈里斯",
  "胡萝卜",
  "几百万",
  "演播室",
  "各种各样",
  "阿根廷",
  "木乃伊",
  "战利品",
  "性行为",
  "除此之外",
  "想象力",
  "法学院",
  "中间人",
  "冥",
  "可不可以",
  "不得了",
  "孤儿院",
  "看样子",
  "糖尿病",
  "修道院",
  "汀",
  "贾斯汀",
  "避孕套",
  "说来话长",
  "芭蕾舞",
  "监护人",
  "约翰逊",
  "储藏室",
  "那会儿",
  "正常人",
  "发动机",
  "辩护律师",
  "逍",
  "逍遥法外",
  "找麻烦",
  "音乐家",
  "暴风雨",
  "幼儿园",
  "聪明人",
  "半辈子",
  "弗兰基",
  "维多利亚",
  "互联网",
  "警卫队",
  "影响力",
  "布赖恩",
  "宇航员",
  "黛",
  "望远镜",
  "说服力",
  "玛利亚",
  "共和国",
  "马拉松",
  "荷尔蒙",
  "一瞬间",
  "锦",
  "锦标赛",
  "过不去",
  "金枪鱼",
  "刘",
  "刘易斯",
  "大规模",
  "咻",
  "管闲事",
  "上星期",
  "大使馆",
  "探测器",
  "拿破仑",
  "加把劲",
  "圣诞树",
  "飙",
  "杀人狂",
  "民主党",
  "建筑师",
  "维克多",
  "百分之百",
  "迪斯科",
  "悚",
  "胜利者",
  "时间表",
  "壶",
  "哔",
  "艾滋病",
  "巴基斯坦",
  "威尼斯",
  "高中生",
  "哥伦比亚",
  "安德鲁",
  "氪",
  "坨",
  "雅各布",
  "大屠杀",
  "帕特里克",
  "花生酱",
  "嗒",
  "爱好者",
  "遥控器",
  "不怎么",
  "与此同时",
  "精神病院",
  "复活节",
  "比基尼",
  "动脉瘤",
  "避难所",
  "黑手党",
  "奥斯汀",
  "动手术",
  "闹着玩",
  "发电机",
  "格兰特",
  "家里人",
  "咖啡馆",
  "大吃一惊",
  "止痛药",
  "中转站",
  "约翰尼",
  "太空船",
  "从来不",
  "重量级",
  "许可证",
  "领导者",
  "奥德莉",
  "建筑物",
  "麦迪逊",
  "核武器",
  "圣地亚哥",
  "大自然",
  "大个子",
  "原子弹",
  "异教徒",
  "被告人",
  "青春期",
  "抗生素",
  "澳大利亚",
  "好家伙",
  "管理局",
  "没意思",
  "添麻烦",
  "柯林斯",
  "安眠药",
  "爵士舞",
  "代理人",
  "微波炉",
  "拍卖会",
  "书呆子",
  "榴",
  "手榴弹",
  "保险柜",
  "两百万",
  "表演者",
  "有助于",
  "大家庭",
  "罗密欧",
  "强奸犯",
  "劳伦斯",
  "小提琴",
  "控制室",
  "杂货店",
  "戏剧性",
  "就是了",
  "判断力",
  "乡巴佬",
  "粉红色",
  "决不会",
  "过日子",
  "打火机",
  "寄生虫",
  "对讲机",
  "番茄酱",
  "办公桌",
  "私生活",
  "艾米莉",
  "不好过",
  "菲利普",
  "没完没了",
  "参议院",
  "夏令营",
  "叠",
  "神经质",
  "莎士比亚",
  "下星期",
  "柯蒂斯",
  "黑社会",
  "奥运会",
  "安全部",
  "集中营",
  "醇",
  "类固醇",
  "潜意识",
  "一无所获",
  "降落伞",
  "斯蒂芬",
  "瘀",
  "戴维斯",
  "女招待",
  "布洛克",
  "安吉拉",
  "全身心",
  "数百万",
  "赴",
  "全力以赴",
  "头等舱",
  "无缘无故",
  "可怜虫",
  "差点儿",
  "亚历山大",
  "无所事事",
  "妃",
  "真心话",
  "这会儿",
  "炒鱿鱼",
  "未成年",
  "比利时",
  "为所欲为",
  "显而易见",
  "拳击手",
  "蛋白质",
  "人行道",
  "埃里克",
  "咖啡因",
  "佛罗多",
  "垃圾箱",
  "推销员",
  "爵士乐",
  "会计师",
  "比不上",
  "负罪感",
  "旅行者",
  "上百万",
  "高尔夫球",
  "公文包",
  "美人鱼",
  "备忘录",
  "逮捕令",
  "家门口",
  "老太婆",
  "一大早",
  "方向盘",
  "外国人",
  "艾伯特",
  "亚特兰大",
  "布坎南",
  "移民局",
  "自以为是",
  "检察院",
  "一千万",
  "高速公路",
  "灰姑娘",
  "大西洋",
  "修正案",
  "孟菲斯",
  "紧身衣",
  "讨价还价",
  "斯坦福",
  "发射器",
  "布雷克",
  "明信片",
  "咦",
  "告密者",
  "录音带",
  "一塌糊涂",
  "竭尽全力",
  "安全局",
  "支持者",
  "电话线",
  "乔纳森",
  "情绪化",
  "高速路",
  "林德曼",
  "驾驶员",
  "卵",
  "检查官",
  "领导人",
  "马铃薯",
  "玛丽亚",
  "承包商",
  "詹姆士",
  "一次性",
  "重要性",
  "维也纳",
  "指挥部",
  "化合物",
  "战斗机",
  "米兰达",
  "老伙计",
  "马库斯",
  "遛",
  "另一方面",
  "不久前",
  "加利福尼亚",
  "文森特",
  "白兰地",
  "单身汉",
  "侬",
  "手提箱",
  "传感器",
  "恐惧症",
  "招待会",
  "喋",
  "喋喋不休",
  "彻头彻尾",
  "亨德森",
  "突击队",
  "救生员",
  "创造力",
  "动画片",
  "大惊小怪",
  "至关重要",
  "阿拉斯加",
  "奎",
  "猫头鹰",
  "踢踏舞",
  "政治家",
  "市政厅",
  "真面目",
  "伪君子",
  "垃圾堆",
  "麻醉剂",
  "司法部",
  "卢卡斯",
  "毕业生",
  "阿萨德",
  "乔安娜",
  "加勒比",
  "本杰明",
  "兴奋剂",
  "克雷塞",
  "马克思",
  "一时间",
  "一无是处",
  "天知道",
  "代言人",
  "打官司",
  "袖手旁观",
  "崽",
  "兔崽子",
  "难为情",
  "共产党",
  "手指头",
  "洗衣机",
  "克格勃",
  "放射性",
  "斯坦利",
  "死胡同",
  "奥利弗",
  "流浪者",
  "到头来",
  "不用说",
  "防火墙",
  "随心所欲",
  "胺",
  "殖",
  "殖民地",
  "·",
  "杰克·鲍尔",
  "保释金",
  "华尔街",
  "撇",
  "左撇子",
  "执行官",
  "琪",
  "并非如此",
  "金字塔",
  "杰西卡",
  "替罪羊",
  "娅",
  "乔治娅",
  "一举一动",
  "穿梭机",
  "杰克逊",
  "小兄弟",
  "记不清",
  "莫名其妙",
  "脑震荡",
  "研究生",
  "布鲁诺",
  "威尔逊",
  "好不容易",
  "新奥尔良",
  "艾米丽",
  "摄影棚",
  "殡",
  "殡仪馆",
  "是因为",
  "桑德拉",
  "合唱团",
  "坏主意",
  "锡",
  "麦卡锡",
  "吸尘器",
  "拉丁语",
  "尽力而为",
  "制造商",
  "被害者",
  "巴格达",
  "爱国者",
  "拘留所",
  "嬉",
  "嬉皮士",
  "中世纪",
  "领事馆",
  "迪斯尼",
  "运动鞋",
  "终结者",
  "尼克松",
  "每时每刻",
  "痣",
  "酮",
  "嘣",
  "阿姆斯特丹",
  "喵",
  "特种部队",
  "五角大楼",
  "夥",
  "核磁共振",
  "换句话说",
  "格列登科",
  "弗朗西斯",
  "一般来说",
  "理所当然",
  "种族主义",
  "无处不在",
  "不知所措",
  "踹",
  "寐",
  "梦寐以求",
  "直升飞机",
  "长话短说",
  "玛格丽特",
  "嘎",
  "裘",
  "天主教徒",
  "诸如此类",
  "尽管如此",
  "尼古拉斯",
  "糗",
  "激动人心",
  "爱因斯坦",
  "四分之一",
  "心烦意乱",
  "胡言乱语",
  "伊莎贝尔",
  "轻而易举",
  "不择手段",
  "千真万确",
  "襄",
  "囊",
  "梦想成真",
  "前所未有",
  "无可奉告",
  "引人注目",
  "精疲力尽",
  "从头到尾",
  "多管闲事",
  "蒙在鼓里",
  "百万富翁",
  "普林斯顿",
  "意想不到",
  "了如指掌",
  "不可避免",
  "无与伦比",
  "感激不尽",
  "巴尔的摩",
  "迄",
  "迄今为止",
  "一如既往",
  "阿司匹林",
  "一清二楚",
  "藉",
  "孤身一人",
  "波多黎各",
  "弗吉尼亚",
  "情不自禁",
  "未成年人",
  "克里斯蒂",
  "巡回演出",
  "不可理喻",
  "阿姆斯特朗",
  "葡萄牙语",
  "开诚布公",
  "总的来说",
  "平安无事",
  "马西墨斯",
  "出乎意料",
  "有线电视",
  "一路顺风",
  "视而不见",
  "卡斯特罗",
  "墨西哥人",
  "想方设法",
  "耶路撒冷",
  "无话可说",
  "阿尔梅达",
  "一见钟情",
  "指手画脚",
  "下定决心",
  "阿尔巴尼亚"
]
