# Supplementary material for: Optimizing the Learning Order of Chinese Characters Using a Novel Topological Sort Algorithm
Source: PLoS One. 2016 Oct 5;11(10):e0163623. doi: 10.1371/journal.pone.0163623 (PMC5051716; doi:10.1371/journal.pone.0163623)
Supplement: S1 File — S1_File.zip is a zipped file containing input data (usage frequencies, decompositions, stroke numbers, target word lists) and final character and word orders. A README within the file contains information on the origin of the input data and guidance on use of the output orders. (ZIP) [file pone.0163623.s001.zip › DATA_FILE/outlier_decomp.json]

{
  "剧": [
    "居",
    "刂"
  ],
  "纹": [
    "纟",
    "文"
  ],
  "隙": [
    "阝",
    "𡭴"
  ],
  "畜": [
    "玄",
    "田"
  ],
  "那": [
    "月",
    "阝"
  ],
  "协": [
    "十",
    "办"
  ],
  "邑": [
    "囗",
    "巴"
  ],
  "长": [],
  "围": [
    "囗",
    "韦"
  ],
  "输": [
    "车",
    "俞"
  ],
  "弟": [],
  "细": [
    "纟",
    "田"
  ],
  "队": [
    "阝",
    "人"
  ],
  "亡": [],
  "氢": [
    "气",
    "𢀖"
  ],
  "垒": [
    "厽",
    "土"
  ],
  "漓": [
    "氵",
    "离"
  ],
  "柴": [
    "此",
    "木"
  ],
  "弛": [
    "弓",
    "也"
  ],
  "炫": [
    "火",
    "玄"
  ],
  "念": [
    "今",
    "心"
  ],
  "案": [
    "安",
    "木"
  ],
  "棺": [
    "木",
    "官"
  ],
  "把": [
    "扌",
    "巴"
  ],
  "怨": [
    "夗",
    "心"
  ],
  "姚": [
    "女",
    "兆"
  ],
  "乎": [],
  "烹": [
    "亨",
    "灬"
  ],
  "堂": [
    "尚",
    "土"
  ],
  "查": [
    "木",
    "旦"
  ],
  "房": [
    "户",
    "方"
  ],
  "献": [
    "南",
    "犬"
  ],
  "兽": [],
  "雳": [
    "雨",
    "历"
  ],
  "辟": [
    "𡰪",
    "辛"
  ],
  "醉": [
    "酉",
    "卒"
  ],
  "骄": [
    "马",
    "乔"
  ],
  "俯": [
    "亻",
    "府"
  ],
  "彤": [
    "丹",
    "彡"
  ],
  "植": [
    "木",
    "直"
  ],
  "双": [
    "又",
    "又"
  ],
  "监": [
    "O",
    "皿"
  ],
  "四": [
    "囗",
    "儿"
  ],
  "恳": [
    "艮",
    "心"
  ],
  "氧": [
    "气",
    "羊"
  ],
  "财": [
    "贝",
    "才"
  ],
  "澎": [
    "氵",
    "彭"
  ],
  "蛆": [
    "虫",
    "且"
  ],
  "埠": [
    "土",
    "阜"
  ],
  "客": [
    "宀",
    "各"
  ],
  "硫": [
    "石",
    "㐬"
  ],
  "础": [
    "石",
    "出"
  ],
  "劫": [
    "去",
    "力"
  ],
  "榆": [
    "木",
    "俞"
  ],
  "凄": [
    "冫",
    "妻"
  ],
  "诞": [
    "讠",
    "延"
  ],
  "炕": [
    "火",
    "亢"
  ],
  "捍": [
    "扌",
    "旱"
  ],
  "淫": [
    "氵",
    "㸒"
  ],
  "糕": [
    "米",
    "羔"
  ],
  "蔽": [
    "艹",
    "敝"
  ],
  "央": [],
  "学": [
    "⺍",
    "冖",
    "子"
  ],
  "欧": [
    "区",
    "欠"
  ],
  "翻": [
    "番",
    "羽"
  ],
  "湖": [
    "氵",
    "胡"
  ],
  "莲": [
    "艹",
    "连"
  ],
  "貌": [
    "豸",
    "皃"
  ],
  "尤": [
    "尢",
    "丶"
  ],
  "膀": [
    "月",
    "旁"
  ],
  "猛": [
    "犭",
    "孟"
  ],
  "猫": [
    "犭",
    "苗"
  ],
  "会": [
    "人",
    "云"
  ],
  "纤": [
    "纟",
    "千"
  ],
  "喘": [
    "口",
    "耑"
  ],
  "委": [
    "禾",
    "女"
  ],
  "甘": [],
  "泊": [
    "氵",
    "白"
  ],
  "废": [
    "广",
    "发"
  ],
  "怖": [
    "忄",
    "布"
  ],
  "饥": [
    "饣",
    "几"
  ],
  "夸": [
    "大",
    "亏"
  ],
  "基": [
    "其",
    "土"
  ],
  "右": [
    "𠂇",
    "口"
  ],
  "疆": [
    "土",
    "彊"
  ],
  "绣": [
    "纟",
    "秀"
  ],
  "搬": [
    "扌",
    "般"
  ],
  "恋": [
    "亦",
    "心"
  ],
  "跳": [
    "足",
    "兆"
  ],
  "脓": [
    "月",
    "农"
  ],
  "题": [
    "是",
    "页"
  ],
  "召": [
    "刀",
    "口"
  ],
  "词": [
    "讠",
    "司"
  ],
  "比": [
    "匕",
    "匕"
  ],
  "江": [
    "氵",
    "工"
  ],
  "魔": [
    "麻",
    "鬼"
  ],
  "狱": [
    "犭",
    "讠",
    "犬"
  ],
  "旬": [
    "勹",
    "日"
  ],
  "缤": [
    "纟",
    "宾"
  ],
  "核": [
    "木",
    "亥"
  ],
  "梅": [
    "木",
    "每"
  ],
  "回": [
    "囗",
    "口"
  ],
  "湘": [
    "氵",
    "相"
  ],
  "趾": [
    "足",
    "止"
  ],
  "因": [
    "囗",
    "大"
  ],
  "聂": [
    "耳",
    "双"
  ],
  "腰": [
    "月",
    "要"
  ],
  "供": [
    "亻",
    "共"
  ],
  "欠": [],
  "夹": [
    "大",
    "乊"
  ],
  "悔": [
    "忄",
    "每"
  ],
  "匣": [
    "匚",
    "甲"
  ],
  "适": [
    "辶",
    "舌"
  ],
  "乳": [
    "孚",
    "乚"
  ],
  "袭": [
    "龙",
    "衣"
  ],
  "阿": [
    "阝",
    "可"
  ],
  "藻": [
    "艹",
    "澡"
  ],
  "走": [
    "土",
    "龰"
  ],
  "鹦": [
    "婴",
    "鸟"
  ],
  "贸": [
    "卯",
    "贝"
  ],
  "息": [
    "自",
    "心"
  ],
  "玲": [
    "王",
    "令"
  ],
  "癞": [
    "疒",
    "赖"
  ],
  "奥": [
    "宀",
    "丿",
    "米",
    "大"
  ],
  "满": [
    "氵",
    "?"
  ],
  "日": [],
  "鲫": [
    "鱼",
    "即"
  ],
  "犹": [
    "犭",
    "尤"
  ],
  "稠": [
    "禾",
    "周"
  ],
  "吮": [
    "口",
    "允"
  ],
  "渠": [
    "洰",
    "木"
  ],
  "涧": [
    "氵",
    "间"
  ],
  "熟": [
    "孰",
    "灬"
  ],
  "艰": [
    "又",
    "艮"
  ],
  "消": [
    "氵",
    "肖"
  ],
  "忆": [
    "忄",
    "乙"
  ],
  "端": [
    "立",
    "耑"
  ],
  "们": [
    "亻",
    "门"
  ],
  "荚": [
    "艹",
    "夹"
  ],
  "幌": [
    "巾",
    "晃"
  ],
  "谭": [
    "讠",
    "覃"
  ],
  "桩": [
    "木",
    "庄"
  ],
  "删": [
    "册",
    "刂"
  ],
  "刘": [
    "文",
    "刂"
  ],
  "术": [
    "木",
    "丶"
  ],
  "厂": [],
  "袋": [
    "代",
    "衣"
  ],
  "追": [
    "辶",
    "𠂤"
  ],
  "拴": [
    "扌",
    "全"
  ],
  "川": [],
  "拍": [
    "扌",
    "白"
  ],
  "巢": [
    "巛",
    "果"
  ],
  "困": [
    "囗",
    "木"
  ],
  "筏": [
    "竹",
    "伐"
  ],
  "哗": [
    "口",
    "华"
  ],
  "捂": [
    "扌",
    "吾"
  ],
  "扯": [
    "扌",
    "止"
  ],
  "性": [
    "忄",
    "生"
  ],
  "省": [
    "少",
    "目"
  ],
  "弱": [
    "𢎥",
    "𢎥"
  ],
  "爱": [
    "爫",
    "冖",
    "友"
  ],
  "培": [
    "土",
    "咅"
  ],
  "言": [],
  "碾": [
    "石",
    "展"
  ],
  "概": [
    "木",
    "既"
  ],
  "梗": [
    "木",
    "更"
  ],
  "经": [
    "纟",
    "𢀖"
  ],
  "卜": [],
  "我": [
    "手",
    "戈"
  ],
  "浪": [
    "氵",
    "良"
  ],
  "机": [
    "木",
    "几"
  ],
  "庄": [
    "广",
    "土"
  ],
  "蹈": [
    "足",
    "舀"
  ],
  "钅": [
    "金"
  ],
  "轨": [
    "车",
    "九"
  ],
  "促": [
    "亻",
    "足"
  ],
  "祖": [
    "礻",
    "且"
  ],
  "扼": [
    "扌",
    "厄"
  ],
  "写": [
    "冖",
    "与"
  ],
  "各": [
    "夂",
    "口"
  ],
  "爹": [
    "父",
    "多"
  ],
  "筛": [
    "竹",
    "师"
  ],
  "筹": [
    "竹",
    "寿"
  ],
  "爽": [
    "大",
    "㸚"
  ],
  "锡": [
    "钅",
    "易"
  ],
  "涝": [
    "氵",
    "劳"
  ],
  "棱": [
    "木",
    "夌"
  ],
  "巫": [
    "工",
    "从"
  ],
  "翰": [
    "倝",
    "羽"
  ],
  "岁": [
    "山",
    "夕"
  ],
  "锰": [
    "钅",
    "孟"
  ],
  "侧": [
    "亻",
    "则"
  ],
  "彻": [
    "彳",
    "切"
  ],
  "辐": [
    "车",
    "畐"
  ],
  "辑": [
    "车",
    "咠"
  ],
  "跷": [
    "足",
    "尧"
  ],
  "谊": [
    "讠",
    "宜"
  ],
  "蜕": [
    "虫",
    "兑"
  ],
  "诫": [
    "讠",
    "戒"
  ],
  "善": [
    "羊",
    "䒑",
    "口"
  ],
  "哟": [
    "口",
    "约"
  ],
  "窝": [
    "穴",
    "呙"
  ],
  "悲": [
    "非",
    "心"
  ],
  "否": [
    "不",
    "口"
  ],
  "粗": [
    "米",
    "且"
  ],
  "擎": [
    "敬",
    "手"
  ],
  "脉": [
    "月",
    "永"
  ],
  "疏": [
    "疋",
    "㐬"
  ],
  "雹": [
    "雨",
    "包"
  ],
  "丢": [
    "丿",
    "去"
  ],
  "帖": [
    "巾",
    "占"
  ],
  "侥": [
    "亻",
    "尧"
  ],
  "泛": [
    "氵",
    "乏"
  ],
  "叛": [
    "半",
    "反"
  ],
  "槐": [
    "木",
    "鬼"
  ],
  "芽": [
    "艹",
    "牙"
  ],
  "徙": [
    "彳",
    "歨"
  ],
  "故": [
    "古",
    "攵"
  ],
  "黑": [],
  "夕": [],
  "账": [
    "贝",
    "长"
  ],
  "子": [],
  "灵": [
    "彐",
    "火"
  ],
  "明": [
    "日",
    "月"
  ],
  "耻": [
    "耳",
    "止"
  ],
  "赔": [
    "贝",
    "咅"
  ],
  "躲": [
    "身",
    "朵"
  ],
  "逢": [
    "辶",
    "夆"
  ],
  "噪": [
    "口",
    "喿"
  ],
  "脂": [
    "月",
    "旨"
  ],
  "掷": [
    "扌",
    "郑"
  ],
  "快": [
    "忄",
    "夬"
  ],
  "猿": [
    "犭",
    "袁"
  ],
  "哎": [
    "口",
    "艾"
  ],
  "棍": [
    "木",
    "昆"
  ],
  "症": [
    "疒",
    "正"
  ],
  "淑": [
    "氵",
    "叔"
  ],
  "拐": [
    "扌",
    "另"
  ],
  "涉": [
    "氵",
    "步"
  ],
  "仍": [
    "亻",
    "乃"
  ],
  "年": [],
  "首": [],
  "绒": [
    "纟",
    "戎"
  ],
  "轴": [
    "车",
    "由"
  ],
  "吹": [
    "口",
    "欠"
  ],
  "仅": [
    "亻",
    "又"
  ],
  "秀": [
    "禾",
    "乃"
  ],
  "吉": [
    "土",
    "口"
  ],
  "店": [
    "广",
    "占"
  ],
  "避": [
    "辶",
    "辟"
  ],
  "玷": [
    "王",
    "占"
  ],
  "滚": [
    "氵",
    "衮"
  ],
  "绵": [
    "纟",
    "帛"
  ],
  "空": [
    "穴",
    "工"
  ],
  "掐": [
    "扌",
    "臽"
  ],
  "载": [
    "𢦏",
    "车"
  ],
  "闸": [
    "门",
    "甲"
  ],
  "暇": [
    "日",
    "叚"
  ],
  "枯": [
    "木",
    "古"
  ],
  "梯": [
    "木",
    "弟"
  ],
  "荔": [
    "艹",
    "劦"
  ],
  "相": [
    "木",
    "目"
  ],
  "泉": [
    "白",
    "水"
  ],
  "模": [
    "木",
    "莫"
  ],
  "飘": [
    "票",
    "风"
  ],
  "习": [],
  "迂": [
    "辶",
    "于"
  ],
  "居": [
    "尸",
    "古"
  ],
  "澡": [
    "氵",
    "喿"
  ],
  "绿": [
    "纟",
    "录"
  ],
  "蓝": [
    "艹",
    "监"
  ],
  "婆": [
    "波",
    "女"
  ],
  "啦": [
    "口",
    "拉"
  ],
  "抒": [
    "扌",
    "予"
  ],
  "固": [
    "囗",
    "古"
  ],
  "博": [
    "十",
    "尃"
  ],
  "蘑": [
    "艹",
    "磨"
  ],
  "吆": [
    "口",
    "幺"
  ],
  "谅": [
    "讠",
    "京"
  ],
  "陕": [
    "阝",
    "夹"
  ],
  "汤": [
    "氵",
    "昜"
  ],
  "娄": [
    "米",
    "女"
  ],
  "痢": [
    "疒",
    "利"
  ],
  "电": [],
  "剑": [
    "佥",
    "刂"
  ],
  "蒋": [
    "艹",
    "将"
  ],
  "拼": [
    "扌",
    "并"
  ],
  "芭": [
    "艹",
    "巴"
  ],
  "蟀": [
    "虫",
    "率"
  ],
  "滑": [
    "氵",
    "骨"
  ],
  "咖": [
    "口",
    "加"
  ],
  "赊": [
    "贝",
    "佘"
  ],
  "耐": [
    "而",
    "寸"
  ],
  "愕": [
    "忄",
    "咢"
  ],
  "并": [],
  "态": [
    "太",
    "心"
  ],
  "员": [
    "口",
    "贝"
  ],
  "丹": [],
  "嘉": [
    "壴",
    "加"
  ],
  "沉": [
    "氵",
    "冗"
  ],
  "隧": [
    "阝",
    "遂"
  ],
  "玄": [],
  "筋": [
    "竹",
    "肋"
  ],
  "照": [
    "昭",
    "灬"
  ],
  "惠": [
    "叀",
    "心"
  ],
  "谚": [
    "讠",
    "彦"
  ],
  "钓": [
    "钅",
    "勺"
  ],
  "辜": [
    "古",
    "辛"
  ],
  "驹": [
    "马",
    "句"
  ],
  "刂": [
    "刀"
  ],
  "拗": [
    "扌",
    "幼"
  ],
  "曹": [
    "一",
    "曲",
    "日"
  ],
  "展": [
    "尸",
    "龷",
    "P"
  ],
  "站": [
    "立",
    "占"
  ],
  "懂": [
    "忄",
    "董"
  ],
  "逸": [
    "辶",
    "兔"
  ],
  "科": [
    "禾",
    "斗"
  ],
  "入": [],
  "填": [
    "土",
    "真"
  ],
  "腿": [
    "月",
    "退"
  ],
  "焰": [
    "火",
    "臽"
  ],
  "邢": [
    "开",
    "阝"
  ],
  "挂": [
    "扌",
    "圭"
  ],
  "样": [
    "木",
    "羊"
  ],
  "睡": [
    "目",
    "垂"
  ],
  "凤": [
    "𠘨",
    "又"
  ],
  "翅": [
    "支",
    "羽"
  ],
  "胜": [
    "月",
    "生"
  ],
  "抱": [
    "扌",
    "包"
  ],
  "蛾": [
    "虫",
    "我"
  ],
  "不": [],
  "掉": [
    "扌",
    "卓"
  ],
  "挣": [
    "扌",
    "争"
  ],
  "鬼": [],
  "苞": [
    "艹",
    "包"
  ],
  "滓": [
    "氵",
    "宰"
  ],
  "勘": [
    "甚",
    "力"
  ],
  "蜗": [
    "虫",
    "呙"
  ],
  "带": [
    "卅",
    "冖",
    "巾"
  ],
  "质": [
    "𠂋",
    "丨",
    "贝"
  ],
  "慢": [
    "忄",
    "曼"
  ],
  "析": [
    "木",
    "斤"
  ],
  "斥": [
    "斤",
    "丶"
  ],
  "屎": [
    "尸",
    "米"
  ],
  "握": [
    "扌",
    "屋"
  ],
  "假": [
    "亻",
    "叚"
  ],
  "怯": [
    "忄",
    "去"
  ],
  "丁": [],
  "澈": [
    "氵",
    "育",
    "攵"
  ],
  "功": [
    "工",
    "力"
  ],
  "逝": [
    "辶",
    "折"
  ],
  "径": [
    "彳",
    "𢀖"
  ],
  "嗓": [
    "口",
    "桑"
  ],
  "唉": [
    "口",
    "矣"
  ],
  "簿": [
    "竹",
    "溥"
  ],
  "啡": [
    "口",
    "非"
  ],
  "簇": [
    "竹",
    "族"
  ],
  "酵": [
    "酉",
    "孝"
  ],
  "炒": [
    "火",
    "少"
  ],
  "萤": [
    "𫇦",
    "虫"
  ],
  "部": [
    "咅",
    "阝"
  ],
  "棘": [
    "朿",
    "朿"
  ],
  "硕": [
    "石",
    "页"
  ],
  "雨": [],
  "搁": [
    "扌",
    "阁"
  ],
  "炸": [
    "火",
    "乍"
  ],
  "已": [],
  "颈": [
    "𢀖",
    "页"
  ],
  "梁": [
    "氵",
    "刅",
    "木"
  ],
  "泣": [
    "氵",
    "立"
  ],
  "辣": [
    "辛",
    "束"
  ],
  "犯": [
    "犭",
    "㔾"
  ],
  "臭": [
    "自",
    "犬"
  ],
  "朱": [],
  "蟆": [
    "虫",
    "莫"
  ],
  "俺": [
    "亻",
    "奄"
  ],
  "丑": [],
  "谋": [
    "讠",
    "某"
  ],
  "宋": [
    "宀",
    "木"
  ],
  "暮": [
    "莫",
    "日"
  ],
  "芹": [
    "艹",
    "斤"
  ],
  "钝": [
    "钅",
    "屯"
  ],
  "贼": [
    "贝",
    "戎"
  ],
  "膊": [
    "月",
    "尃"
  ],
  "寺": [
    "土",
    "寸"
  ],
  "刽": [
    "会",
    "刂"
  ],
  "歼": [
    "歹",
    "千"
  ],
  "呆": [
    "口",
    "木"
  ],
  "悠": [
    "攸",
    "心"
  ],
  "睬": [
    "目",
    "采"
  ],
  "苦": [
    "艹",
    "古"
  ],
  "妨": [
    "女",
    "方"
  ],
  "陆": [
    "阝",
    "击"
  ],
  "嚼": [
    "口",
    "爵"
  ],
  "隐": [
    "阝",
    "急"
  ],
  "友": [
    "𠂇",
    "又"
  ],
  "缎": [
    "纟",
    "段"
  ],
  "嵌": [
    "山",
    "𣢟"
  ],
  "诀": [
    "讠",
    "夬"
  ],
  "蹬": [
    "足",
    "登"
  ],
  "富": [
    "宀",
    "畐"
  ],
  "荤": [
    "艹",
    "军"
  ],
  "虽": [
    "口",
    "虫"
  ],
  "豁": [
    "害",
    "谷"
  ],
  "舆": [
    "舁",
    "车"
  ],
  "自": [],
  "营": [
    "𫇦",
    "吕"
  ],
  "排": [
    "扌",
    "非"
  ],
  "怜": [
    "忄",
    "令"
  ],
  "弓": [],
  "尾": [
    "尸",
    "毛"
  ],
  "畦": [
    "田",
    "圭"
  ],
  "靖": [
    "立",
    "青"
  ],
  "僧": [
    "亻",
    "曾"
  ],
  "注": [
    "氵",
    "主"
  ],
  "锁": [
    "钅",
    "Q"
  ],
  "烘": [
    "火",
    "共"
  ],
  "跃": [
    "足",
    "夭"
  ],
  "娃": [
    "女",
    "圭"
  ],
  "购": [
    "贝",
    "勾"
  ],
  "单": [],
  "镇": [
    "钅",
    "真"
  ],
  "逻": [
    "辶",
    "罗"
  ],
  "芝": [
    "艹",
    "之"
  ],
  "碘": [
    "石",
    "典"
  ],
  "感": [
    "咸",
    "心"
  ],
  "默": [
    "黑",
    "犬"
  ],
  "匕": [],
  "渔": [
    "氵",
    "鱼"
  ],
  "税": [
    "禾",
    "兑"
  ],
  "米": [],
  "秘": [
    "禾",
    "必"
  ],
  "陪": [
    "阝",
    "咅"
  ],
  "测": [
    "氵",
    "则"
  ],
  "抚": [
    "扌",
    "无"
  ],
  "隔": [
    "阝",
    "鬲"
  ],
  "辛": [],
  "茸": [
    "艹",
    "耳"
  ],
  "唆": [
    "口",
    "夋"
  ],
  "撬": [
    "扌",
    "毳"
  ],
  "绘": [
    "纟",
    "会"
  ],
  "叨": [
    "口",
    "刀"
  ],
  "坪": [
    "土",
    "平"
  ],
  "垫": [
    "执",
    "土"
  ],
  "生": [],
  "呢": [
    "口",
    "尼"
  ],
  "潜": [
    "氵",
    "替"
  ],
  "屠": [
    "尸",
    "者"
  ],
  "杂": [
    "九",
    "木"
  ],
  "于": [],
  "绽": [
    "纟",
    "定"
  ],
  "秋": [
    "禾",
    "火"
  ],
  "诉": [
    "讠",
    "斥"
  ],
  "池": [
    "氵",
    "也"
  ],
  "也": [],
  "拒": [
    "扌",
    "巨"
  ],
  "妆": [
    "丬",
    "女"
  ],
  "鳄": [
    "鱼",
    "咢"
  ],
  "卦": [
    "圭",
    "卜"
  ],
  "贿": [
    "贝",
    "有"
  ],
  "破": [
    "石",
    "皮"
  ],
  "疼": [
    "疒",
    "冬"
  ],
  "有": [
    "𠂇",
    "月"
  ],
  "驾": [
    "加",
    "马"
  ],
  "晋": [
    "亚",
    "日"
  ],
  "寒": [
    "𡨄",
    "⺀"
  ],
  "校": [
    "木",
    "交"
  ],
  "柄": [
    "木",
    "丙"
  ],
  "裙": [
    "衤",
    "君"
  ],
  "轿": [
    "车",
    "乔"
  ],
  "挟": [
    "扌",
    "夹"
  ],
  "蹄": [
    "足",
    "帝"
  ],
  "艳": [
    "丰",
    "色"
  ],
  "帚": [
    "彐",
    "冖",
    "巾"
  ],
  "团": [
    "囗",
    "才"
  ],
  "孔": [
    "孑",
    "乚"
  ],
  "贩": [
    "贝",
    "反"
  ],
  "囚": [
    "囗",
    "人"
  ],
  "探": [
    "扌",
    "罙"
  ],
  "亏": [],
  "灿": [
    "火",
    "山"
  ],
  "送": [
    "辶",
    "关"
  ],
  "轧": [
    "车",
    "乚"
  ],
  "冲": [
    "冫",
    "中"
  ],
  "垃": [
    "土",
    "立"
  ],
  "金": [],
  "舌": [
    "千",
    "口"
  ],
  "磷": [
    "石",
    "粦"
  ],
  "病": [
    "疒",
    "丙"
  ],
  "馁": [
    "饣",
    "妥"
  ],
  "虚": [
    "虍",
    "业"
  ],
  "辩": [
    "辡",
    "讠"
  ],
  "杏": [
    "木",
    "口"
  ],
  "配": [
    "酉",
    "己"
  ],
  "遣": [
    "辶",
    "𠳋"
  ],
  "掸": [
    "扌",
    "单"
  ],
  "音": [
    "立",
    "日"
  ],
  "胚": [
    "月",
    "丕"
  ],
  "凉": [
    "冫",
    "京"
  ],
  "剥": [
    "录",
    "刂"
  ],
  "新": [
    "亲",
    "斤"
  ],
  "旁": [
    "六",
    "冖",
    "方"
  ],
  "痪": [
    "疒",
    "奂"
  ],
  "羊": [],
  "撩": [
    "扌",
    "尞"
  ],
  "樊": [
    "棥",
    "大"
  ],
  "敌": [
    "舌",
    "攵"
  ],
  "剔": [
    "易",
    "刂"
  ],
  "闺": [
    "门",
    "圭"
  ],
  "秩": [
    "禾",
    "失"
  ],
  "殃": [
    "歹",
    "央"
  ],
  "谒": [
    "讠",
    "曷"
  ],
  "涵": [
    "氵",
    "函"
  ],
  "魁": [
    "鬼",
    "斗"
  ],
  "暖": [
    "日",
    "爰"
  ],
  "酱": [
    "丬",
    "夕",
    "酉"
  ],
  "棕": [
    "木",
    "宗"
  ],
  "奔": [
    "大",
    "卉"
  ],
  "阱": [
    "阝",
    "井"
  ],
  "好": [
    "女",
    "子"
  ],
  "篙": [
    "竹",
    "高"
  ],
  "鞍": [
    "革",
    "安"
  ],
  "攻": [
    "工",
    "攵"
  ],
  "穿": [
    "穴",
    "牙"
  ],
  "街": [
    "行",
    "圭"
  ],
  "劈": [
    "辟",
    "刀"
  ],
  "兢": [
    "克",
    "克"
  ],
  "屈": [
    "尸",
    "出"
  ],
  "缭": [
    "纟",
    "尞"
  ],
  "体": [
    "亻",
    "本"
  ],
  "棚": [
    "木",
    "朋"
  ],
  "捆": [
    "扌",
    "因"
  ],
  "勾": [
    "勹",
    "厶"
  ],
  "响": [
    "口",
    "向"
  ],
  "坏": [
    "土",
    "不"
  ],
  "邮": [
    "由",
    "阝"
  ],
  "泻": [
    "氵",
    "写"
  ],
  "露": [
    "雨",
    "路"
  ],
  "陌": [
    "阝",
    "百"
  ],
  "礁": [
    "石",
    "焦"
  ],
  "哑": [
    "口",
    "亚"
  ],
  "拆": [
    "扌",
    "斥"
  ],
  "批": [
    "扌",
    "比"
  ],
  "袄": [
    "衤",
    "夭"
  ],
  "珊": [
    "王",
    "册"
  ],
  "舍": [
    "人",
    "舌"
  ],
  "旦": [
    "日",
    "一"
  ],
  "断": [
    "𠃊",
    "米",
    "斤"
  ],
  "铲": [
    "钅",
    "产"
  ],
  "离": [
    "㐫",
    "禸"
  ],
  "稳": [
    "禾",
    "急"
  ],
  "大": [],
  "某": [
    "甘",
    "木"
  ],
  "周": [
    "冂",
    "土",
    "口"
  ],
  "陋": [
    "阝",
    "丙",
    "𠃊"
  ],
  "敛": [
    "佥",
    "攵"
  ],
  "铛": [
    "钅",
    "当"
  ],
  "发": [],
  "禁": [
    "林",
    "示"
  ],
  "衬": [
    "衤",
    "寸"
  ],
  "研": [
    "石",
    "开"
  ],
  "逊": [
    "辶",
    "孙"
  ],
  "纠": [
    "纟",
    "丩"
  ],
  "仗": [
    "亻",
    "丈"
  ],
  "押": [
    "扌",
    "甲"
  ],
  "址": [
    "土",
    "止"
  ],
  "鼓": [
    "壴",
    "支"
  ],
  "鲜": [
    "鱼",
    "羊"
  ],
  "范": [
    "艹",
    "氾"
  ],
  "沐": [
    "氵",
    "木"
  ],
  "料": [
    "米",
    "斗"
  ],
  "苏": [
    "艹",
    "办"
  ],
  "叼": [
    "口",
    "刁"
  ],
  "串": [],
  "则": [
    "贝",
    "刂"
  ],
  "旺": [
    "日",
    "王"
  ],
  "裕": [
    "衤",
    "谷"
  ],
  "滴": [
    "氵",
    "啇"
  ],
  "勺": [
    "勹",
    "丶"
  ],
  "膛": [
    "月",
    "堂"
  ],
  "惜": [
    "忄",
    "昔"
  ],
  "汞": [
    "工",
    "水"
  ],
  "须": [
    "彡",
    "页"
  ],
  "炭": [
    "山",
    "灰"
  ],
  "买": [
    "乛",
    "头"
  ],
  "伸": [
    "亻",
    "申"
  ],
  "穗": [
    "禾",
    "惠"
  ],
  "牢": [
    "宀",
    "牛"
  ],
  "酬": [
    "酉",
    "州"
  ],
  "肺": [
    "月",
    "巿"
  ],
  "睛": [
    "目",
    "青"
  ],
  "骗": [
    "马",
    "扁"
  ],
  "非": [],
  "杠": [
    "木",
    "工"
  ],
  "腐": [
    "府",
    "肉"
  ],
  "篱": [
    "竹",
    "离"
  ],
  "历": [
    "厂",
    "力"
  ],
  "花": [
    "艹",
    "化"
  ],
  "酿": [
    "酉",
    "良"
  ],
  "海": [
    "氵",
    "每"
  ],
  "络": [
    "纟",
    "各"
  ],
  "忠": [
    "中",
    "心"
  ],
  "辽": [
    "辶",
    "了"
  ],
  "虾": [
    "虫",
    "下"
  ],
  "榴": [
    "木",
    "留"
  ],
  "皮": [],
  "挫": [
    "扌",
    "坐"
  ],
  "风": [
    "𠘨",
    "㐅"
  ],
  "亻": [
    "人"
  ],
  "阅": [
    "门",
    "兑"
  ],
  "赠": [
    "贝",
    "曾"
  ],
  "微": [
    "彳",
    "𢼸"
  ],
  "呕": [
    "口",
    "区"
  ],
  "找": [
    "扌",
    "戈"
  ],
  "洗": [
    "氵",
    "先"
  ],
  "淘": [
    "氵",
    "匋"
  ],
  "圃": [
    "囗",
    "甫"
  ],
  "寥": [
    "宀",
    "翏"
  ],
  "孟": [
    "子",
    "皿"
  ],
  "媳": [
    "女",
    "息"
  ],
  "唐": [
    "广",
    "肀",
    "口"
  ],
  "镣": [
    "钅",
    "尞"
  ],
  "椒": [
    "木",
    "叔"
  ],
  "歌": [
    "哥",
    "欠"
  ],
  "吴": [
    "口",
    "天"
  ],
  "攀": [
    "樊",
    "手"
  ],
  "秆": [
    "禾",
    "干"
  ],
  "隶": [],
  "狮": [
    "犭",
    "师"
  ],
  "款": [
    "士",
    "示",
    "欠"
  ],
  "接": [
    "扌",
    "妾"
  ],
  "意": [
    "音",
    "心"
  ],
  "宛": [
    "宀",
    "夗"
  ],
  "岳": [
    "丘",
    "山"
  ],
  "鹃": [
    "肙",
    "鸟"
  ],
  "颓": [
    "秃",
    "页"
  ],
  "坎": [
    "土",
    "欠"
  ],
  "呜": [
    "口",
    "鸟"
  ],
  "熊": [
    "能",
    "灬"
  ],
  "祭": [
    "V",
    "示"
  ],
  "诺": [
    "讠",
    "若"
  ],
  "介": [],
  "凫": [
    "鸟",
    "几"
  ],
  "荧": [
    "𫇦",
    "火"
  ],
  "坞": [
    "土",
    "乌"
  ],
  "昭": [
    "日",
    "召"
  ],
  "太": [
    "大",
    "丶"
  ],
  "赘": [
    "敖",
    "贝"
  ],
  "命": [
    "令",
    "口"
  ],
  "讠": [
    "言"
  ],
  "髓": [
    "骨",
    "遀"
  ],
  "吊": [
    "口",
    "巾"
  ],
  "穴": [
    "宀",
    "八"
  ],
  "迟": [
    "辶",
    "尺"
  ],
  "改": [
    "已",
    "攵"
  ],
  "奢": [
    "大",
    "者"
  ],
  "止": [],
  "弧": [
    "弓",
    "瓜"
  ],
  "若": [
    "艹",
    "右"
  ],
  "由": [],
  "眉": [
    "𠃜",
    "目"
  ],
  "陵": [
    "阝",
    "夌"
  ],
  "厢": [
    "厂",
    "相"
  ],
  "坐": [
    "从",
    "土"
  ],
  "恨": [
    "忄",
    "艮"
  ],
  "钦": [
    "钅",
    "欠"
  ],
  "吸": [
    "口",
    "及"
  ],
  "喷": [
    "口",
    "贲"
  ],
  "边": [
    "辶",
    "力"
  ],
  "版": [
    "片",
    "反"
  ],
  "慧": [
    "彗",
    "心"
  ],
  "倘": [
    "亻",
    "尚"
  ],
  "互": [],
  "倒": [
    "亻",
    "到"
  ],
  "率": [],
  "挤": [
    "扌",
    "齐"
  ],
  "勃": [
    "孛",
    "力"
  ],
  "馒": [
    "饣",
    "曼"
  ],
  "逆": [
    "辶",
    "屰"
  ],
  "栅": [
    "木",
    "册"
  ],
  "秧": [
    "禾",
    "央"
  ],
  "蹂": [
    "足",
    "柔"
  ],
  "伙": [
    "亻",
    "火"
  ],
  "蕾": [
    "艹",
    "雷"
  ],
  "浊": [
    "氵",
    "虫"
  ],
  "丘": [],
  "昙": [
    "日",
    "云"
  ],
  "幅": [
    "巾",
    "畐"
  ],
  "燥": [
    "火",
    "喿"
  ],
  "通": [
    "辶",
    "甬"
  ],
  "天": [
    "一",
    "大"
  ],
  "连": [
    "辶",
    "车"
  ],
  "血": [],
  "猩": [
    "犭",
    "星"
  ],
  "梧": [
    "木",
    "吾"
  ],
  "谍": [
    "讠",
    "枼"
  ],
  "檬": [
    "木",
    "蒙"
  ],
  "进": [
    "辶",
    "井"
  ],
  "嘴": [
    "口",
    "觜"
  ],
  "能": [
    "厶",
    "月",
    "匕",
    "匕"
  ],
  "色": [
    "⺈",
    "巴"
  ],
  "凸": [],
  "缚": [
    "纟",
    "尃"
  ],
  "瞄": [
    "目",
    "苗"
  ],
  "琴": [
    "王",
    "王",
    "今"
  ],
  "怀": [
    "忄",
    "不"
  ],
  "晃": [
    "日",
    "光"
  ],
  "踩": [
    "足",
    "采"
  ],
  "锉": [
    "钅",
    "坐"
  ],
  "答": [
    "竹",
    "合"
  ],
  "跺": [
    "足",
    "朵"
  ],
  "雁": [
    "厂",
    "倠"
  ],
  "碴": [
    "石",
    "查"
  ],
  "沃": [
    "氵",
    "夭"
  ],
  "浦": [
    "氵",
    "甫"
  ],
  "礻": [
    "示"
  ],
  "皆": [
    "比",
    "白"
  ],
  "民": [],
  "刚": [
    "冈",
    "刂"
  ],
  "虫": [],
  "牺": [
    "牛",
    "西"
  ],
  "论": [
    "讠",
    "仑"
  ],
  "烦": [
    "火",
    "页"
  ],
  "沫": [
    "氵",
    "末"
  ],
  "瘦": [
    "疒",
    "叟"
  ],
  "撵": [
    "扌",
    "辇"
  ],
  "玻": [
    "王",
    "皮"
  ],
  "扎": [
    "扌",
    "乚"
  ],
  "啄": [
    "口",
    "豖"
  ],
  "驮": [
    "马",
    "大"
  ],
  "怠": [
    "台",
    "心"
  ],
  "宿": [
    "宀",
    "佰"
  ],
  "考": [
    "耂",
    "丂"
  ],
  "途": [
    "辶",
    "余"
  ],
  "溅": [
    "氵",
    "贱"
  ],
  "楣": [
    "木",
    "眉"
  ],
  "僻": [
    "亻",
    "辟"
  ],
  "坟": [
    "土",
    "文"
  ],
  "滋": [
    "氵",
    "兹"
  ],
  "狠": [
    "犭",
    "艮"
  ],
  "耕": [
    "耒",
    "井"
  ],
  "珠": [
    "王",
    "朱"
  ],
  "过": [
    "辶",
    "寸"
  ],
  "赋": [
    "贝",
    "武"
  ],
  "姓": [
    "女",
    "生"
  ],
  "鼠": [],
  "任": [
    "亻",
    "壬"
  ],
  "侯": [
    "亻",
    "T",
    "矢"
  ],
  "叭": [
    "口",
    "八"
  ],
  "重": [],
  "喳": [
    "口",
    "查"
  ],
  "洽": [
    "氵",
    "合"
  ],
  "褥": [
    "衤",
    "辱"
  ],
  "清": [
    "氵",
    "青"
  ],
  "脑": [
    "月",
    "㐫"
  ],
  "帐": [
    "巾",
    "长"
  ],
  "倦": [
    "亻",
    "卷"
  ],
  "精": [
    "米",
    "青"
  ],
  "粮": [
    "米",
    "良"
  ],
  "赫": [
    "赤",
    "赤"
  ],
  "撇": [
    "扌",
    "敝"
  ],
  "昼": [
    "尺",
    "旦"
  ],
  "当": [
    "⺌",
    "彐"
  ],
  "帽": [
    "巾",
    "冒"
  ],
  "动": [
    "云",
    "力"
  ],
  "仿": [
    "亻",
    "方"
  ],
  "倡": [
    "亻",
    "昌"
  ],
  "汪": [
    "氵",
    "王"
  ],
  "怎": [
    "乍",
    "心"
  ],
  "诵": [
    "讠",
    "甬"
  ],
  "迅": [
    "辶",
    "卂"
  ],
  "弄": [
    "王",
    "廾"
  ],
  "捐": [
    "扌",
    "肙"
  ],
  "己": [],
  "绊": [
    "纟",
    "半"
  ],
  "丛": [
    "从",
    "一"
  ],
  "野": [
    "里",
    "予"
  ],
  "嚷": [
    "口",
    "襄"
  ],
  "奏": [
    "𡗗",
    "夭"
  ],
  "舞": [
    "無",
    "舛"
  ],
  "杯": [
    "木",
    "不"
  ],
  "臼": [],
  "矩": [
    "矢",
    "巨"
  ],
  "景": [
    "日",
    "京"
  ],
  "颊": [
    "夹",
    "页"
  ],
  "谬": [
    "讠",
    "翏"
  ],
  "疑": [
    "匕",
    "矢",
    "龴",
    "疋"
  ],
  "泄": [
    "氵",
    "世"
  ],
  "峻": [
    "山",
    "夋"
  ],
  "零": [
    "雨",
    "令"
  ],
  "庸": [
    "广",
    "肀",
    "用"
  ],
  "叠": [
    "叒",
    "冖",
    "且"
  ],
  "逛": [
    "辶",
    "狂"
  ],
  "宠": [
    "宀",
    "龙"
  ],
  "练": [
    "纟",
    "?"
  ],
  "袜": [
    "衤",
    "末"
  ],
  "颗": [
    "果",
    "页"
  ],
  "蚀": [
    "饣",
    "虫"
  ],
  "宪": [
    "宀",
    "先"
  ],
  "钩": [
    "钅",
    "勾"
  ],
  "铝": [
    "钅",
    "吕"
  ],
  "瑰": [
    "王",
    "鬼"
  ],
  "菜": [
    "艹",
    "采"
  ],
  "母": [],
  "慕": [
    "莫",
    "⺗"
  ],
  "蝎": [
    "虫",
    "曷"
  ],
  "丽": [],
  "塞": [
    "𡨄",
    "土"
  ],
  "迄": [
    "辶",
    "乞"
  ],
  "侦": [
    "亻",
    "贞"
  ],
  "项": [
    "工",
    "页"
  ],
  "泼": [
    "氵",
    "发"
  ],
  "左": [
    "𠂇",
    "工"
  ],
  "痘": [
    "疒",
    "豆"
  ],
  "叔": [
    "尗",
    "又"
  ],
  "访": [
    "讠",
    "方"
  ],
  "榨": [
    "木",
    "窄"
  ],
  "吩": [
    "口",
    "分"
  ],
  "锌": [
    "钅",
    "辛"
  ],
  "佳": [
    "亻",
    "圭"
  ],
  "兆": [
    "F",
    "儿"
  ],
  "评": [
    "讠",
    "平"
  ],
  "绎": [
    "纟",
    "𠬤"
  ],
  "族": [
    "㫃",
    "矢"
  ],
  "虑": [
    "虍",
    "心"
  ],
  "芦": [
    "艹",
    "户"
  ],
  "属": [
    "尸",
    "禹"
  ],
  "逼": [
    "辶",
    "畐"
  ],
  "苔": [
    "艹",
    "台"
  ],
  "陨": [
    "阝",
    "员"
  ],
  "永": [
    "丶",
    "水"
  ],
  "俗": [
    "亻",
    "谷"
  ],
  "厅": [
    "厂",
    "丁"
  ],
  "奠": [
    "酋",
    "大"
  ],
  "佩": [
    "亻",
    "凡",
    "巾"
  ],
  "帜": [
    "巾",
    "只"
  ],
  "铭": [
    "钅",
    "名"
  ],
  "聘": [
    "耳",
    "甹"
  ],
  "奶": [
    "女",
    "乃"
  ],
  "蜻": [
    "虫",
    "青"
  ],
  "践": [
    "足",
    "戋"
  ],
  "终": [
    "纟",
    "冬"
  ],
  "哮": [
    "口",
    "孝"
  ],
  "姨": [
    "女",
    "夷"
  ],
  "肌": [
    "月",
    "几"
  ],
  "狂": [
    "犭",
    "王"
  ],
  "孤": [
    "子",
    "瓜"
  ],
  "藕": [
    "艹",
    "耦"
  ],
  "哲": [
    "折",
    "口"
  ],
  "荸": [
    "艹",
    "孛"
  ],
  "艺": [
    "艹",
    "乙"
  ],
  "计": [
    "讠",
    "十"
  ],
  "爵": [
    "爫",
    "罒",
    "𡬠"
  ],
  "韧": [
    "韦",
    "刃"
  ],
  "囤": [
    "囗",
    "屯"
  ],
  "府": [
    "广",
    "付"
  ],
  "包": [
    "勹",
    "巳"
  ],
  "距": [
    "足",
    "巨"
  ],
  "锯": [
    "钅",
    "居"
  ],
  "开": [],
  "鞠": [
    "革",
    "匊"
  ],
  "格": [
    "木",
    "各"
  ],
  "东": [],
  "宵": [
    "宀",
    "肖"
  ],
  "童": [
    "立",
    "里"
  ],
  "引": [
    "弓",
    "丨"
  ],
  "幕": [
    "莫",
    "巾"
  ],
  "循": [
    "彳",
    "盾"
  ],
  "步": [
    "止",
    "𣥂"
  ],
  "袒": [
    "衤",
    "旦"
  ],
  "噩": [
    "㗊",
    "王"
  ],
  "诚": [
    "讠",
    "成"
  ],
  "亿": [
    "亻",
    "乙"
  ],
  "义": [],
  "泽": [
    "氵",
    "𠬤"
  ],
  "绷": [
    "纟",
    "朋"
  ],
  "眶": [
    "目",
    "匡"
  ],
  "杭": [
    "木",
    "亢"
  ],
  "原": [
    "厂",
    "白",
    "小"
  ],
  "溶": [
    "氵",
    "容"
  ],
  "仓": [],
  "束": [
    "木",
    "口"
  ],
  "狸": [
    "犭",
    "里"
  ],
  "哨": [
    "口",
    "肖"
  ],
  "觉": [
    "⺍",
    "冖",
    "见"
  ],
  "胳": [
    "月",
    "各"
  ],
  "嘱": [
    "口",
    "属"
  ],
  "猖": [
    "犭",
    "昌"
  ],
  "蚯": [
    "虫",
    "丘"
  ],
  "兑": [
    "八",
    "兄"
  ],
  "榔": [
    "木",
    "郎"
  ],
  "六": [],
  "莽": [
    "艹",
    "犬",
    "廾"
  ],
  "蠕": [
    "虫",
    "需"
  ],
  "趣": [
    "走",
    "取"
  ],
  "樟": [
    "木",
    "章"
  ],
  "淡": [
    "氵",
    "炎"
  ],
  "碳": [
    "石",
    "炭"
  ],
  "级": [
    "纟",
    "及"
  ],
  "颠": [
    "真",
    "页"
  ],
  "泞": [
    "氵",
    "宁"
  ],
  "茎": [
    "艹",
    "𢀖"
  ],
  "疫": [
    "疒",
    "殳"
  ],
  "肛": [
    "月",
    "工"
  ],
  "耿": [
    "耳",
    "火"
  ],
  "柑": [
    "木",
    "甘"
  ],
  "绍": [
    "纟",
    "召"
  ],
  "洞": [
    "氵",
    "同"
  ],
  "吧": [
    "口",
    "巴"
  ],
  "亮": [
    "亠",
    "口",
    "冖",
    "几"
  ],
  "捞": [
    "扌",
    "劳"
  ],
  "抖": [
    "扌",
    "斗"
  ],
  "蟥": [
    "虫",
    "黃"
  ],
  "凹": [],
  "褐": [
    "衤",
    "曷"
  ],
  "孩": [
    "子",
    "亥"
  ],
  "抢": [
    "扌",
    "仓"
  ],
  "甥": [
    "生",
    "男"
  ],
  "蛮": [
    "亦",
    "虫"
  ],
  "马": [],
  "筷": [
    "竹",
    "快"
  ],
  "贾": [
    "覀",
    "贝"
  ],
  "之": [],
  "姜": [
    "𦍌",
    "女"
  ],
  "惰": [
    "忄",
    "左",
    "月"
  ],
  "拇": [
    "扌",
    "母"
  ],
  "所": [
    "戶",
    "斤"
  ],
  "搅": [
    "扌",
    "觉"
  ],
  "疗": [
    "疒",
    "了"
  ],
  "昧": [
    "日",
    "未"
  ],
  "阔": [
    "门",
    "活"
  ],
  "肯": [
    "止",
    "月"
  ],
  "垂": [],
  "失": [
    "丿",
    "夫"
  ],
  "掩": [
    "扌",
    "奄"
  ],
  "扑": [
    "扌",
    "卜"
  ],
  "赖": [
    "束",
    "负"
  ],
  "脊": [
    "F",
    "人",
    "月"
  ],
  "荞": [
    "艹",
    "乔"
  ],
  "垄": [
    "龙",
    "土"
  ],
  "掠": [
    "扌",
    "京"
  ],
  "官": [
    "宀",
    "㠯"
  ],
  "蟹": [
    "解",
    "虫"
  ],
  "董": [
    "艹",
    "重"
  ],
  "嫩": [
    "女",
    "敕"
  ],
  "只": [
    "口",
    "八"
  ],
  "镐": [
    "钅",
    "高"
  ],
  "崩": [
    "山",
    "朋"
  ],
  "蒙": [
    "艹",
    "冡"
  ],
  "缆": [
    "纟",
    "览"
  ],
  "盏": [
    "戋",
    "皿"
  ],
  "翔": [
    "羊",
    "羽"
  ],
  "以": [
    "𠄌",
    "丶",
    "人"
  ],
  "苫": [
    "艹",
    "占"
  ],
  "闹": [
    "门",
    "市"
  ],
  "妖": [
    "女",
    "夭"
  ],
  "箕": [
    "竹",
    "其"
  ],
  "插": [
    "扌",
    "臿"
  ],
  "沪": [
    "氵",
    "户"
  ],
  "催": [
    "亻",
    "崔"
  ],
  "痛": [
    "疒",
    "甬"
  ],
  "姐": [
    "女",
    "且"
  ],
  "恍": [
    "忄",
    "光"
  ],
  "及": [],
  "语": [
    "讠",
    "吾"
  ],
  "枚": [
    "木",
    "攵"
  ],
  "总": [
    "八",
    "𢗀"
  ],
  "壳": [
    "士",
    "冖",
    "几"
  ],
  "柠": [
    "木",
    "宁"
  ],
  "亦": [],
  "芋": [
    "艹",
    "于"
  ],
  "撕": [
    "扌",
    "斯"
  ],
  "洁": [
    "氵",
    "吉"
  ],
  "傅": [
    "亻",
    "尃"
  ],
  "享": [
    "亠",
    "口",
    "子"
  ],
  "球": [
    "王",
    "求"
  ],
  "糟": [
    "米",
    "曹"
  ],
  "铐": [
    "钅",
    "考"
  ],
  "独": [
    "犭",
    "虫"
  ],
  "努": [
    "奴",
    "力"
  ],
  "绕": [
    "纟",
    "尧"
  ],
  "斤": [],
  "柏": [
    "木",
    "白"
  ],
  "羨": [
    "⺷",
    "㳄"
  ],
  "吵": [
    "口",
    "少"
  ],
  "咕": [
    "口",
    "古"
  ],
  "辞": [
    "舌",
    "辛"
  ],
  "哼": [
    "口",
    "亨"
  ],
  "肉": [],
  "坯": [
    "土",
    "丕"
  ],
  "移": [
    "禾",
    "多"
  ],
  "辰": [],
  "抡": [
    "扌",
    "仓"
  ],
  "鼻": [
    "自",
    "畀"
  ],
  "蚤": [
    "㕚",
    "虫"
  ],
  "希": [
    "㐅",
    "布"
  ],
  "窟": [
    "穴",
    "屈"
  ],
  "扶": [
    "扌",
    "夫"
  ],
  "闭": [
    "门",
    "才"
  ],
  "销": [
    "钅",
    "肖"
  ],
  "刨": [
    "包",
    "刂"
  ],
  "三": [],
  "区": [
    "匚",
    "㐅"
  ],
  "矢": [],
  "偏": [
    "亻",
    "扁"
  ],
  "妙": [
    "女",
    "少"
  ],
  "葡": [
    "艹",
    "匍"
  ],
  "咙": [
    "口",
    "龙"
  ],
  "潦": [
    "氵",
    "尞"
  ],
  "豫": [
    "予",
    "象"
  ],
  "秉": [
    "禾",
    "肀"
  ],
  "菊": [
    "艹",
    "匊"
  ],
  "暑": [
    "日",
    "者"
  ],
  "思": [
    "田",
    "心"
  ],
  "普": [
    "並",
    "日"
  ],
  "铺": [
    "钅",
    "甫"
  ],
  "蜒": [
    "虫",
    "延"
  ],
  "下": [],
  "厦": [
    "厂",
    "𦣻",
    "夂"
  ],
  "缓": [
    "纟",
    "爱"
  ],
  "册": [],
  "屏": [
    "尸",
    "并"
  ],
  "与": [],
  "网": [],
  "瞧": [
    "目",
    "焦"
  ],
  "舒": [
    "舍",
    "予"
  ],
  "士": [],
  "亲": [],
  "僚": [
    "亻",
    "尞"
  ],
  "蛇": [
    "虫",
    "它"
  ],
  "逃": [
    "辶",
    "兆"
  ],
  "尽": [
    "尺",
    "⺀"
  ],
  "莫": [
    "艹",
    "昊"
  ],
  "雀": [
    "少",
    "隹"
  ],
  "击": [
    "凵",
    "𠀆"
  ],
  "倚": [
    "亻",
    "奇"
  ],
  "酥": [
    "酉",
    "禾"
  ],
  "稍": [
    "禾",
    "肖"
  ],
  "暗": [
    "日",
    "音"
  ],
  "兰": [],
  "鸯": [
    "央",
    "鸟"
  ],
  "巍": [
    "山",
    "魏"
  ],
  "遂": [
    "辶",
    "㒸"
  ],
  "丈": [],
  "释": [
    "釆",
    "𠬤"
  ],
  "硼": [
    "石",
    "朋"
  ],
  "企": [
    "人",
    "止"
  ],
  "银": [
    "钅",
    "艮"
  ],
  "浮": [
    "氵",
    "孚"
  ],
  "玩": [
    "王",
    "元"
  ],
  "睁": [
    "目",
    "争"
  ],
  "沈": [
    "氵",
    "冘"
  ],
  "教": [
    "孝",
    "攵"
  ],
  "喊": [
    "口",
    "咸"
  ],
  "值": [
    "亻",
    "直"
  ],
  "咆": [
    "口",
    "包"
  ],
  "憎": [
    "忄",
    "曾"
  ],
  "盅": [
    "中",
    "皿"
  ],
  "瓷": [
    "次",
    "瓦"
  ],
  "钟": [
    "钅",
    "中"
  ],
  "射": [
    "身",
    "寸"
  ],
  "往": [
    "彳",
    "主"
  ],
  "涩": [
    "氵",
    "刃",
    "止"
  ],
  "鸵": [
    "鸟",
    "它"
  ],
  "徘": [
    "彳",
    "非"
  ],
  "者": [
    "耂",
    "日"
  ],
  "械": [
    "木",
    "戒"
  ],
  "继": [
    "纟",
    "𠃊",
    "米"
  ],
  "儿": [],
  "勒": [
    "革",
    "力"
  ],
  "敏": [
    "每",
    "攵"
  ],
  "摩": [
    "麻",
    "手"
  ],
  "慈": [
    "兹",
    "心"
  ],
  "揽": [
    "扌",
    "览"
  ],
  "栋": [
    "木",
    "东"
  ],
  "敦": [
    "享",
    "攵"
  ],
  "革": [],
  "酸": [
    "酉",
    "夋"
  ],
  "先": [
    "𠂒",
    "儿"
  ],
  "争": [
    "𠂊",
    "肀"
  ],
  "祠": [
    "礻",
    "司"
  ],
  "瞻": [
    "目",
    "詹"
  ],
  "短": [
    "矢",
    "豆"
  ],
  "蚂": [
    "虫",
    "马"
  ],
  "溢": [
    "氵",
    "益"
  ],
  "粹": [
    "米",
    "卒"
  ],
  "韭": [],
  "咏": [
    "口",
    "永"
  ],
  "胧": [
    "月",
    "龙"
  ],
  "娇": [
    "女",
    "乔"
  ],
  "栈": [
    "木",
    "戋"
  ],
  "碟": [
    "石",
    "枼"
  ],
  "抽": [
    "扌",
    "由"
  ],
  "较": [
    "车",
    "交"
  ],
  "庞": [
    "广",
    "龙"
  ],
  "波": [
    "氵",
    "皮"
  ],
  "检": [
    "木",
    "佥"
  ],
  "诈": [
    "讠",
    "乍"
  ],
  "篮": [
    "竹",
    "监"
  ],
  "揉": [
    "扌",
    "柔"
  ],
  "镶": [
    "钅",
    "襄"
  ],
  "曼": [
    "日",
    "罒",
    "又"
  ],
  "胖": [
    "月",
    "半"
  ],
  "正": [],
  "莉": [
    "艹",
    "利"
  ],
  "别": [
    "另",
    "刂"
  ],
  "莺": [
    "𫇦",
    "鸟"
  ],
  "缩": [
    "纟",
    "宿"
  ],
  "贴": [
    "贝",
    "占"
  ],
  "讳": [
    "讠",
    "韦"
  ],
  "聋": [
    "龙",
    "耳"
  ],
  "箭": [
    "竹",
    "前"
  ],
  "冻": [
    "冫",
    "东"
  ],
  "斋": [
    "文",
    "而"
  ],
  "轮": [
    "车",
    "仑"
  ],
  "干": [],
  "芳": [
    "艹",
    "方"
  ],
  "完": [
    "宀",
    "元"
  ],
  "页": [],
  "颜": [
    "彦",
    "页"
  ],
  "变": [
    "亦",
    "又"
  ],
  "犭": [
    "犬"
  ],
  "表": [
    "龶",
    "衣"
  ],
  "奴": [
    "女",
    "又"
  ],
  "嗜": [
    "口",
    "耆"
  ],
  "饺": [
    "饣",
    "交"
  ],
  "符": [
    "竹",
    "付"
  ],
  "魄": [
    "白",
    "鬼"
  ],
  "素": [
    "龶",
    "糸"
  ],
  "砌": [
    "石",
    "切"
  ],
  "涂": [
    "氵",
    "余"
  ],
  "役": [
    "彳",
    "殳"
  ],
  "资": [
    "次",
    "贝"
  ],
  "誓": [
    "折",
    "言"
  ],
  "歪": [
    "不",
    "正"
  ],
  "堰": [
    "土",
    "匽"
  ],
  "心": [],
  "去": [],
  "专": [],
  "侍": [
    "亻",
    "寺"
  ],
  "亥": [],
  "片": [],
  "恰": [
    "忄",
    "合"
  ],
  "铜": [
    "钅",
    "同"
  ],
  "叁": [
    "厶",
    "大",
    "三"
  ],
  "秫": [
    "禾",
    "术"
  ],
  "耀": [
    "光",
    "翟"
  ],
  "仰": [
    "亻",
    "卬"
  ],
  "背": [
    "北",
    "月"
  ],
  "劲": [
    "𢀖",
    "力"
  ],
  "沾": [
    "氵",
    "占"
  ],
  "俏": [
    "亻",
    "肖"
  ],
  "霍": [
    "雨",
    "隹"
  ],
  "和": [
    "禾",
    "口"
  ],
  "驳": [
    "马",
    "爻"
  ],
  "虐": [
    "虍",
    "R"
  ],
  "威": [
    "戌",
    "女"
  ],
  "淆": [
    "氵",
    "肴"
  ],
  "媒": [
    "女",
    "某"
  ],
  "屹": [
    "山",
    "乞"
  ],
  "珍": [
    "王",
    "㐱"
  ],
  "挡": [
    "扌",
    "当"
  ],
  "药": [
    "艹",
    "约"
  ],
  "做": [
    "亻",
    "故"
  ],
  "诸": [
    "讠",
    "者"
  ],
  "挎": [
    "扌",
    "夸"
  ],
  "窖": [
    "穴",
    "告"
  ],
  "锄": [
    "钅",
    "助"
  ],
  "劝": [
    "又",
    "力"
  ],
  "莱": [
    "艹",
    "来"
  ],
  "遗": [
    "辶",
    "贵"
  ],
  "蔓": [
    "艹",
    "曼"
  ],
  "际": [
    "阝",
    "示"
  ],
  "俄": [
    "亻",
    "我"
  ],
  "庶": [
    "广",
    "廿",
    "灬"
  ],
  "礼": [
    "礻",
    "乚"
  ],
  "茅": [
    "艹",
    "矛"
  ],
  "很": [
    "彳",
    "艮"
  ],
  "妄": [
    "亡",
    "女"
  ],
  "丧": [],
  "朴": [
    "木",
    "卜"
  ],
  "溺": [
    "氵",
    "弱"
  ],
  "足": [
    "口",
    "龰"
  ],
  "沙": [
    "氵",
    "少"
  ],
  "桌": [
    "卜",
    "日",
    "木"
  ],
  "演": [
    "氵",
    "寅"
  ],
  "例": [
    "亻",
    "列"
  ],
  "潭": [
    "氵",
    "覃"
  ],
  "埋": [
    "土",
    "里"
  ],
  "竹": [],
  "偶": [
    "亻",
    "禺"
  ],
  "狞": [
    "犭",
    "宁"
  ],
  "书": [],
  "溜": [
    "氵",
    "留"
  ],
  "掀": [
    "扌",
    "欣"
  ],
  "寿": [
    "丰",
    "寸"
  ],
  "翎": [
    "令",
    "羽"
  ],
  "欲": [
    "谷",
    "欠"
  ],
  "滔": [
    "氵",
    "舀"
  ],
  "笋": [
    "竹",
    "尹"
  ],
  "蜓": [
    "虫",
    "廷"
  ],
  "涎": [
    "氵",
    "延"
  ],
  "巨": [],
  "续": [
    "纟",
    "卖"
  ],
  "拘": [
    "扌",
    "句"
  ],
  "蚁": [
    "虫",
    "义"
  ],
  "推": [
    "扌",
    "隹"
  ],
  "吝": [
    "文",
    "口"
  ],
  "孙": [
    "子",
    "小"
  ],
  "肢": [
    "月",
    "支"
  ],
  "胯": [
    "月",
    "夸"
  ],
  "敲": [
    "高",
    "攴"
  ],
  "陶": [
    "阝",
    "匋"
  ],
  "脱": [
    "月",
    "兑"
  ],
  "驶": [
    "马",
    "史"
  ],
  "蝉": [
    "虫",
    "单"
  ],
  "钉": [
    "钅",
    "丁"
  ],
  "秤": [
    "禾",
    "平"
  ],
  "菲": [
    "艹",
    "非"
  ],
  "触": [
    "角",
    "虫"
  ],
  "漆": [
    "氵",
    "桼"
  ],
  "秦": [
    "𡗗",
    "禾"
  ],
  "深": [
    "氵",
    "罙"
  ],
  "泳": [
    "氵",
    "永"
  ],
  "笔": [
    "竹",
    "毛"
  ],
  "玖": [
    "王",
    "久"
  ],
  "厚": [
    "厂",
    "㫗"
  ],
  "信": [
    "亻",
    "言"
  ],
  "橄": [
    "木",
    "敢"
  ],
  "瞳": [
    "目",
    "童"
  ],
  "悄": [
    "忄",
    "肖"
  ],
  "腔": [
    "月",
    "空"
  ],
  "公": [
    "八",
    "厶"
  ],
  "猾": [
    "犭",
    "骨"
  ],
  "姥": [
    "女",
    "老"
  ],
  "帕": [
    "巾",
    "白"
  ],
  "桃": [
    "木",
    "兆"
  ],
  "唁": [
    "口",
    "言"
  ],
  "蓉": [
    "艹",
    "容"
  ],
  "内": [
    "冂",
    "入"
  ],
  "琳": [
    "王",
    "林"
  ],
  "震": [
    "雨",
    "辰"
  ],
  "狗": [
    "犭",
    "句"
  ],
  "雷": [
    "雨",
    "田"
  ],
  "毡": [
    "毛",
    "占"
  ],
  "菱": [
    "艹",
    "夌"
  ],
  "怒": [
    "奴",
    "心"
  ],
  "道": [
    "辶",
    "首"
  ],
  "璧": [
    "辟",
    "玉"
  ],
  "塔": [
    "土",
    "荅"
  ],
  "裁": [
    "𢦏",
    "衣"
  ],
  "技": [
    "扌",
    "支"
  ],
  "皿": [],
  "鳍": [
    "鱼",
    "耆"
  ],
  "秕": [
    "禾",
    "比"
  ],
  "钱": [
    "钅",
    "戋"
  ],
  "座": [
    "广",
    "坐"
  ],
  "咐": [
    "口",
    "付"
  ],
  "醋": [
    "酉",
    "昔"
  ],
  "升": [],
  "灸": [
    "久",
    "火"
  ],
  "蟋": [
    "虫",
    "悉"
  ],
  "吁": [
    "口",
    "于"
  ],
  "却": [
    "去",
    "卩"
  ],
  "仪": [
    "亻",
    "义"
  ],
  "俩": [
    "亻",
    "两"
  ],
  "种": [
    "禾",
    "中"
  ],
  "群": [
    "君",
    "羊"
  ],
  "铁": [
    "钅",
    "失"
  ],
  "掌": [
    "尚",
    "手"
  ],
  "狭": [
    "犭",
    "夹"
  ],
  "冀": [
    "北",
    "異"
  ],
  "古": [
    "十",
    "口"
  ],
  "卤": [],
  "处": [
    "夂",
    "卜"
  ],
  "淀": [
    "氵",
    "定"
  ],
  "熄": [
    "火",
    "息"
  ],
  "二": [],
  "褒": [
    "衣",
    "保"
  ],
  "蘸": [
    "艹",
    "醀",
    "灬"
  ],
  "扬": [
    "扌",
    "𠃓"
  ],
  "旭": [
    "九",
    "日"
  ],
  "祷": [
    "礻",
    "寿"
  ],
  "疙": [
    "疒",
    "乞"
  ],
  "王": [],
  "额": [
    "客",
    "页"
  ],
  "松": [
    "木",
    "公"
  ],
  "蠢": [
    "春",
    "䖵"
  ],
  "到": [
    "至",
    "刂"
  ],
  "嘲": [
    "口",
    "朝"
  ],
  "甸": [
    "勹",
    "田"
  ],
  "春": [
    "𡗗",
    "日"
  ],
  "块": [
    "土",
    "夬"
  ],
  "责": [
    "龶",
    "贝"
  ],
  "怕": [
    "忄",
    "白"
  ],
  "甩": [],
  "钧": [
    "钅",
    "勻"
  ],
  "妇": [
    "女",
    "彐"
  ],
  "昂": [
    "日",
    "卬"
  ],
  "揣": [
    "扌",
    "耑"
  ],
  "糙": [
    "米",
    "造"
  ],
  "渣": [
    "氵",
    "查"
  ],
  "恢": [
    "忄",
    "灰"
  ],
  "流": [
    "氵",
    "㐬"
  ],
  "女": [],
  "蓖": [
    "艹",
    "𣬉"
  ],
  "檩": [
    "木",
    "禀"
  ],
  "寨": [
    "𡨄",
    "朩"
  ],
  "玫": [
    "王",
    "攵"
  ],
  "存": [
    "E",
    "子"
  ],
  "囱": [],
  "崔": [
    "山",
    "隹"
  ],
  "百": [
    "一",
    "白"
  ],
  "徒": [
    "彳",
    "走"
  ],
  "麻": [
    "广",
    "林"
  ],
  "臊": [
    "月",
    "喿"
  ],
  "广": [],
  "栓": [
    "木",
    "全"
  ],
  "桥": [
    "木",
    "乔"
  ],
  "芒": [
    "艹",
    "亡"
  ],
  "笆": [
    "竹",
    "巴"
  ],
  "粉": [
    "米",
    "分"
  ],
  "秃": [
    "禾",
    "几"
  ],
  "创": [
    "仓",
    "刂"
  ],
  "躺": [
    "身",
    "尚"
  ],
  "妥": [
    "爫",
    "女"
  ],
  "棉": [
    "木",
    "帛"
  ],
  "每": [
    "𠂉",
    "母"
  ],
  "远": [
    "辶",
    "元"
  ],
  "盔": [
    "灰",
    "皿"
  ],
  "底": [
    "广",
    "氐"
  ],
  "标": [
    "木",
    "示"
  ],
  "称": [
    "禾",
    "尔"
  ],
  "赴": [
    "走",
    "卜"
  ],
  "赵": [
    "走",
    "㐅"
  ],
  "楚": [
    "林",
    "疋"
  ],
  "联": [
    "耳",
    "关"
  ],
  "夜": [
    "亠",
    "亻",
    "夂",
    "丶"
  ],
  "碗": [
    "石",
    "宛"
  ],
  "临": [
    "L",
    "M",
    "N"
  ],
  "矫": [
    "矢",
    "乔"
  ],
  "仇": [
    "亻",
    "九"
  ],
  "梆": [
    "木",
    "邦"
  ],
  "灭": [
    "一",
    "火"
  ],
  "得": [
    "彳",
    "㝵"
  ],
  "浅": [
    "氵",
    "戋"
  ],
  "成": [
    "戊",
    "丁"
  ],
  "战": [
    "占",
    "戈"
  ],
  "胡": [
    "古",
    "月"
  ],
  "堵": [
    "土",
    "者"
  ],
  "甫": [],
  "爪": [],
  "兜": [
    "U",
    "白",
    "儿"
  ],
  "火": [],
  "饵": [
    "饣",
    "耳"
  ],
  "良": [
    "丶",
    "艮"
  ],
  "讹": [
    "讠",
    "化"
  ],
  "糜": [
    "麻",
    "米"
  ],
  "番": [
    "釆",
    "田"
  ],
  "跋": [
    "足",
    "犮"
  ],
  "驴": [
    "马",
    "户"
  ],
  "救": [
    "求",
    "攵"
  ],
  "喉": [
    "口",
    "侯"
  ],
  "淤": [
    "氵",
    "於"
  ],
  "淌": [
    "氵",
    "尚"
  ],
  "畸": [
    "田",
    "奇"
  ],
  "摔": [
    "扌",
    "率"
  ],
  "夷": [
    "大",
    "弓"
  ],
  "兵": [
    "丘",
    "八"
  ],
  "业": [],
  "谱": [
    "讠",
    "普"
  ],
  "瓤": [
    "襄",
    "瓜"
  ],
  "中": [],
  "卷": [
    "B",
    "㔾"
  ],
  "渐": [
    "氵",
    "斩"
  ],
  "馅": [
    "饣",
    "臽"
  ],
  "里": [],
  "尼": [
    "尸",
    "匕"
  ],
  "唤": [
    "口",
    "奂"
  ],
  "宝": [
    "宀",
    "玉"
  ],
  "蜜": [
    "宓",
    "虫"
  ],
  "伺": [
    "亻",
    "司"
  ],
  "肘": [
    "月",
    "寸"
  ],
  "奕": [
    "亦",
    "大"
  ],
  "冤": [
    "冖",
    "兔"
  ],
  "庵": [
    "广",
    "奄"
  ],
  "竞": [
    "立",
    "兄"
  ],
  "伊": [
    "亻",
    "尹"
  ],
  "充": [
    "𠫓",
    "儿"
  ],
  "脾": [
    "月",
    "卑"
  ],
  "何": [
    "亻",
    "可"
  ],
  "袍": [
    "衤",
    "包"
  ],
  "刊": [
    "干",
    "刂"
  ],
  "秽": [
    "禾",
    "岁"
  ],
  "臣": [],
  "炊": [
    "火",
    "欠"
  ],
  "雄": [
    "厷",
    "隹"
  ],
  "溉": [
    "氵",
    "既"
  ],
  "墅": [
    "野",
    "土"
  ],
  "油": [
    "氵",
    "由"
  ],
  "烈": [
    "列",
    "灬"
  ],
  "滤": [
    "氵",
    "虑"
  ],
  "浴": [
    "氵",
    "谷"
  ],
  "撤": [
    "扌",
    "育",
    "攵"
  ],
  "贞": [
    "卜",
    "贝"
  ],
  "艇": [
    "舟",
    "廷"
  ],
  "卖": [
    "十",
    "乛",
    "头"
  ],
  "肩": [
    "戶",
    "月"
  ],
  "砰": [
    "石",
    "平"
  ],
  "个": [],
  "梢": [
    "木",
    "肖"
  ],
  "伍": [
    "亻",
    "五"
  ],
  "鹅": [
    "我",
    "鸟"
  ],
  "咱": [
    "口",
    "自"
  ],
  "桅": [
    "木",
    "危"
  ],
  "奉": [
    "𡗗",
    "𠀆"
  ],
  "品": [
    "口",
    "口",
    "口"
  ],
  "痊": [
    "疒",
    "全"
  ],
  "饱": [
    "饣",
    "包"
  ],
  "育": [
    "𠫓",
    "月"
  ],
  "跨": [
    "足",
    "夸"
  ],
  "私": [
    "禾",
    "厶"
  ],
  "衫": [
    "衤",
    "彡"
  ],
  "楞": [
    "木",
    "罒",
    "方"
  ],
  "患": [
    "串",
    "心"
  ],
  "悯": [
    "忄",
    "闵"
  ],
  "口": [],
  "翼": [
    "羽",
    "異"
  ],
  "午": [],
  "灯": [
    "火",
    "丁"
  ],
  "架": [
    "加",
    "木"
  ],
  "起": [
    "走",
    "巳"
  ],
  "斗": [],
  "康": [
    "广",
    "肀",
    "水"
  ],
  "她": [
    "女",
    "也"
  ],
  "犀": [
    "尸",
    "氺",
    "牛"
  ],
  "吕": [
    "口",
    "口"
  ],
  "坝": [
    "土",
    "贝"
  ],
  "堆": [
    "土",
    "隹"
  ],
  "低": [
    "亻",
    "氐"
  ],
  "幼": [
    "幺",
    "力"
  ],
  "湃": [
    "氵",
    "拜"
  ],
  "搀": [
    "扌",
    "免",
    "⺀"
  ],
  "愉": [
    "忄",
    "俞"
  ],
  "踏": [
    "足",
    "沓"
  ],
  "至": [],
  "始": [
    "女",
    "台"
  ],
  "馏": [
    "饣",
    "留"
  ],
  "恶": [
    "亚",
    "心"
  ],
  "磕": [
    "石",
    "盍"
  ],
  "吟": [
    "口",
    "今"
  ],
  "鸿": [
    "氵",
    "工",
    "鸟"
  ],
  "坊": [
    "土",
    "方"
  ],
  "歉": [
    "兼",
    "欠"
  ],
  "逗": [
    "辶",
    "豆"
  ],
  "统": [
    "纟",
    "充"
  ],
  "昌": [
    "日",
    "日"
  ],
  "侨": [
    "亻",
    "乔"
  ],
  "偷": [
    "亻",
    "俞"
  ],
  "尘": [
    "小",
    "土"
  ],
  "章": [
    "音",
    "十"
  ],
  "锤": [
    "钅",
    "垂"
  ],
  "膨": [
    "月",
    "彭"
  ],
  "洼": [
    "氵",
    "圭"
  ],
  "罢": [
    "罒",
    "去"
  ],
  "敢": [
    "乛",
    "耳",
    "攵"
  ],
  "雅": [
    "牙",
    "隹"
  ],
  "厌": [
    "厂",
    "犬"
  ],
  "蛋": [
    "疋",
    "虫"
  ],
  "徐": [
    "彳",
    "余"
  ],
  "最": [
    "日",
    "取"
  ],
  "你": [
    "亻",
    "尔"
  ],
  "漠": [
    "氵",
    "莫"
  ],
  "辕": [
    "车",
    "袁"
  ],
  "扁": [
    "户",
    "冊"
  ],
  "戳": [
    "翟",
    "戈"
  ],
  "德": [
    "彳",
    "㥁"
  ],
  "懦": [
    "忄",
    "需"
  ],
  "龄": [
    "齿",
    "令"
  ],
  "瞒": [
    "目",
    "艹",
    "两"
  ],
  "嬉": [
    "女",
    "喜"
  ],
  "鸦": [
    "牙",
    "鸟"
  ],
  "孽": [
    "薛",
    "子"
  ],
  "锹": [
    "钅",
    "秋"
  ],
  "树": [
    "木",
    "对"
  ],
  "辉": [
    "光",
    "军"
  ],
  "寇": [
    "宀",
    "元",
    "攴"
  ],
  "诱": [
    "讠",
    "秀"
  ],
  "初": [
    "衤",
    "刀"
  ],
  "搭": [
    "扌",
    "荅"
  ],
  "蚌": [
    "虫",
    "丰"
  ],
  "这": [
    "辶",
    "文"
  ],
  "号": [
    "口",
    "丂"
  ],
  "派": [
    "氵",
    "𠂢"
  ],
  "驱": [
    "马",
    "区"
  ],
  "渺": [
    "氵",
    "眇"
  ],
  "碧": [
    "珀",
    "石"
  ],
  "虱": [
    "⺄",
    "丿",
    "虫"
  ],
  "谓": [
    "讠",
    "胃"
  ],
  "殷": [
    "㐆",
    "殳"
  ],
  "政": [
    "正",
    "攵"
  ],
  "涕": [
    "氵",
    "弟"
  ],
  "徽": [
    "彳",
    "山",
    "一",
    "系",
    "攵"
  ],
  "镀": [
    "钅",
    "度"
  ],
  "枢": [
    "木",
    "区"
  ],
  "溃": [
    "氵",
    "贵"
  ],
  "勉": [
    "免",
    "力"
  ],
  "幢": [
    "巾",
    "童"
  ],
  "岂": [
    "山",
    "己"
  ],
  "拦": [
    "扌",
    "兰"
  ],
  "煞": [
    "刍",
    "攵",
    "灬"
  ],
  "苛": [
    "艹",
    "可"
  ],
  "课": [
    "讠",
    "果"
  ],
  "贵": [
    "𠀐",
    "贝"
  ],
  "未": [
    "木",
    "一"
  ],
  "视": [
    "礻",
    "见"
  ],
  "飒": [
    "立",
    "风"
  ],
  "蜈": [
    "虫",
    "吳"
  ],
  "黄": [],
  "脸": [
    "月",
    "佥"
  ],
  "真": [
    "十",
    "具"
  ],
  "籍": [
    "竹",
    "耤"
  ],
  "蚣": [
    "虫",
    "公"
  ],
  "匀": [
    "勹",
    "二"
  ],
  "狰": [
    "犭",
    "争"
  ],
  "柔": [
    "矛",
    "木"
  ],
  "吐": [
    "口",
    "土"
  ],
  "誉": [
    "兴",
    "言"
  ],
  "恒": [
    "忄",
    "亘"
  ],
  "肥": [
    "月",
    "巴"
  ],
  "郊": [
    "交",
    "阝"
  ],
  "吠": [
    "口",
    "犬"
  ],
  "易": [
    "日",
    "勿"
  ],
  "农": [],
  "翁": [
    "公",
    "羽"
  ],
  "坚": [
    "G",
    "土"
  ],
  "平": [],
  "薇": [
    "艹",
    "微"
  ],
  "壁": [
    "辟",
    "土"
  ],
  "墩": [
    "土",
    "敦"
  ],
  "占": [
    "卜",
    "口"
  ],
  "捅": [
    "扌",
    "甬"
  ],
  "蜂": [
    "虫",
    "夆"
  ],
  "盾": [
    "𠂋",
    "丨",
    "目"
  ],
  "绩": [
    "纟",
    "责"
  ],
  "褪": [
    "衤",
    "退"
  ],
  "蒜": [
    "艹",
    "示",
    "示"
  ],
  "葛": [
    "艹",
    "曷"
  ],
  "水": [],
  "阴": [
    "阝",
    "月"
  ],
  "儡": [
    "亻",
    "畾"
  ],
  "厕": [
    "厂",
    "则"
  ],
  "衤": [
    "衣"
  ],
  "砍": [
    "石",
    "欠"
  ],
  "指": [
    "扌",
    "旨"
  ],
  "粥": [
    "弜",
    "米"
  ],
  "酣": [
    "酉",
    "甘"
  ],
  "铃": [
    "钅",
    "令"
  ],
  "糖": [
    "米",
    "唐"
  ],
  "雪": [
    "雨",
    "彐"
  ],
  "芬": [
    "艹",
    "分"
  ],
  "绰": [
    "纟",
    "卓"
  ],
  "苗": [
    "艹",
    "田"
  ],
  "盹": [
    "目",
    "屯"
  ],
  "胞": [
    "月",
    "包"
  ],
  "磁": [
    "石",
    "兹"
  ],
  "具": [],
  "勿": [],
  "曲": [],
  "辨": [
    "辡",
    "刂"
  ],
  "李": [
    "木",
    "子"
  ],
  "娶": [
    "取",
    "女"
  ],
  "跪": [
    "足",
    "危"
  ],
  "禾": [],
  "茫": [
    "艹",
    "汒"
  ],
  "匈": [
    "勹",
    "凶"
  ],
  "混": [
    "氵",
    "昆"
  ],
  "旅": [
    "㫃",
    "P"
  ],
  "令": [],
  "粤": [
    "宀",
    "丿",
    "米",
    "丂"
  ],
  "擒": [
    "扌",
    "禽"
  ],
  "该": [
    "讠",
    "亥"
  ],
  "鹿": [],
  "壶": [
    "士",
    "冖",
    "业"
  ],
  "扮": [
    "扌",
    "分"
  ],
  "豆": [],
  "圈": [
    "囗",
    "卷"
  ],
  "蛔": [
    "虫",
    "回"
  ],
  "声": [
    "士",
    "𠃜"
  ],
  "维": [
    "纟",
    "隹"
  ],
  "纺": [
    "纟",
    "方"
  ],
  "借": [
    "亻",
    "昔"
  ],
  "拷": [
    "扌",
    "考"
  ],
  "嚎": [
    "口",
    "豪"
  ],
  "焦": [
    "隹",
    "灬"
  ],
  "伯": [
    "亻",
    "白"
  ],
  "姿": [
    "次",
    "女"
  ],
  "侵": [
    "亻",
    "𠬶"
  ],
  "舷": [
    "舟",
    "玄"
  ],
  "挑": [
    "扌",
    "兆"
  ],
  "癣": [
    "疒",
    "鲜"
  ],
  "丙": [],
  "葵": [
    "艹",
    "癸"
  ],
  "钻": [
    "钅",
    "占"
  ],
  "涛": [
    "氵",
    "寿"
  ],
  "拜": [
    "手",
    "W"
  ],
  "节": [
    "艹",
    "卩"
  ],
  "瓮": [
    "公",
    "瓦"
  ],
  "沥": [
    "氵",
    "历"
  ],
  "集": [
    "隹",
    "木"
  ],
  "骆": [
    "马",
    "各"
  ],
  "瞎": [
    "目",
    "害"
  ],
  "媚": [
    "女",
    "眉"
  ],
  "港": [
    "氵",
    "巷"
  ],
  "乐": [],
  "戏": [
    "又",
    "戈"
  ],
  "恤": [
    "忄",
    "血"
  ],
  "舟": [],
  "哥": [
    "可",
    "可"
  ],
  "数": [
    "娄",
    "攵"
  ],
  "管": [
    "竹",
    "官"
  ],
  "灶": [
    "火",
    "土"
  ],
  "邀": [
    "辶",
    "敫"
  ],
  "彬": [
    "林",
    "彡"
  ],
  "棵": [
    "木",
    "果"
  ],
  "摧": [
    "扌",
    "崔"
  ],
  "都": [
    "者",
    "阝"
  ],
  "刮": [
    "舌",
    "刂"
  ],
  "隅": [
    "阝",
    "禺"
  ],
  "矗": [
    "直",
    "直",
    "直"
  ],
  "容": [
    "宀",
    "谷"
  ],
  "一": [],
  "酗": [
    "酉",
    "凶"
  ],
  "芍": [
    "艹",
    "勺"
  ],
  "护": [
    "扌",
    "户"
  ],
  "上": [],
  "市": [],
  "描": [
    "扌",
    "苗"
  ],
  "唠": [
    "口",
    "劳"
  ],
  "缺": [
    "缶",
    "夬"
  ],
  "境": [
    "土",
    "竟"
  ],
  "食": [],
  "衩": [
    "衤",
    "叉"
  ],
  "笼": [
    "竹",
    "龙"
  ],
  "局": [
    "尸",
    "句"
  ],
  "沧": [
    "氵",
    "仓"
  ],
  "拥": [
    "扌",
    "用"
  ],
  "压": [
    "厂",
    "土",
    "丶"
  ],
  "朦": [
    "月",
    "蒙"
  ],
  "限": [
    "阝",
    "艮"
  ],
  "肿": [
    "月",
    "中"
  ],
  "咨": [
    "次",
    "口"
  ],
  "绞": [
    "纟",
    "交"
  ],
  "喝": [
    "口",
    "曷"
  ],
  "猜": [
    "犭",
    "青"
  ],
  "嘀": [
    "口",
    "啇"
  ],
  "想": [
    "相",
    "心"
  ],
  "羽": [
    "习",
    "习"
  ],
  "蜘": [
    "虫",
    "知"
  ],
  "执": [
    "扌",
    "丸"
  ],
  "刹": [
    "杀",
    "刂"
  ],
  "靠": [
    "告",
    "非"
  ],
  "尔": [
    "𠂉",
    "小"
  ],
  "桨": [
    "丬",
    "夕",
    "木"
  ],
  "鞭": [
    "革",
    "便"
  ],
  "簸": [
    "竹",
    "其",
    "皮"
  ],
  "递": [
    "辶",
    "弟"
  ],
  "折": [
    "扌",
    "斤"
  ],
  "旷": [
    "日",
    "广"
  ],
  "塑": [
    "朔",
    "土"
  ],
  "汁": [
    "氵",
    "十"
  ],
  "菩": [
    "艹",
    "咅"
  ],
  "晶": [
    "日",
    "日",
    "日"
  ],
  "映": [
    "日",
    "央"
  ],
  "慌": [
    "忄",
    "荒"
  ],
  "划": [
    "戈",
    "刂"
  ],
  "忽": [
    "勿",
    "心"
  ],
  "掰": [
    "手",
    "分",
    "手"
  ],
  "华": [
    "化",
    "十"
  ],
  "洛": [
    "氵",
    "各"
  ],
  "矛": [],
  "工": [],
  "密": [
    "宀",
    "必",
    "山"
  ],
  "甜": [
    "舌",
    "甘"
  ],
  "赁": [
    "任",
    "贝"
  ],
  "惫": [
    "备",
    "心"
  ],
  "桶": [
    "木",
    "甬"
  ],
  "腋": [
    "月",
    "夜"
  ],
  "捏": [
    "扌",
    "圼"
  ],
  "致": [
    "至",
    "攵"
  ],
  "菇": [
    "艹",
    "姑"
  ],
  "嚣": [
    "㗊",
    "页"
  ],
  "旗": [
    "㫃",
    "其"
  ],
  "啸": [
    "口",
    "肃"
  ],
  "侈": [
    "亻",
    "多"
  ],
  "缠": [
    "纟",
    "㢆"
  ],
  "产": [
    "六",
    "厂"
  ],
  "屁": [
    "尸",
    "比"
  ],
  "份": [
    "亻",
    "分"
  ],
  "元": [
    "二",
    "儿"
  ],
  "才": [],
  "陷": [
    "阝",
    "臽"
  ],
  "掖": [
    "扌",
    "夜"
  ],
  "捧": [
    "扌",
    "奉"
  ],
  "廉": [
    "广",
    "兼"
  ],
  "氓": [
    "亡",
    "民"
  ],
  "拣": [
    "扌",
    "?"
  ],
  "丰": [],
  "饭": [
    "饣",
    "反"
  ],
  "阳": [
    "阝",
    "日"
  ],
  "盯": [
    "目",
    "丁"
  ],
  "棋": [
    "木",
    "其"
  ],
  "寡": [
    "宀",
    "𦣻",
    "分"
  ],
  "亩": [
    "亠",
    "田"
  ],
  "纷": [
    "纟",
    "分"
  ],
  "次": [
    "冫",
    "欠"
  ],
  "败": [
    "贝",
    "攵"
  ],
  "轩": [
    "车",
    "干"
  ],
  "唾": [
    "口",
    "垂"
  ],
  "系": [
    "丿",
    "糸"
  ],
  "履": [
    "尸",
    "復"
  ],
  "遍": [
    "辶",
    "扁"
  ],
  "丐": [],
  "愚": [
    "禺",
    "心"
  ],
  "坷": [
    "土",
    "可"
  ],
  "储": [
    "亻",
    "诸"
  ],
  "拱": [
    "扌",
    "共"
  ],
  "掘": [
    "扌",
    "屈"
  ],
  "稼": [
    "禾",
    "家"
  ],
  "阵": [
    "阝",
    "车"
  ],
  "越": [
    "走",
    "戉"
  ],
  "第": [
    "竹",
    "𢎨"
  ],
  "候": [
    "亻",
    "矦"
  ],
  "腾": [
    "朕",
    "马"
  ],
  "庭": [
    "广",
    "廷"
  ],
  "夫": [
    "大",
    "一"
  ],
  "楼": [
    "木",
    "娄"
  ],
  "御": [
    "彳",
    "卸"
  ],
  "晚": [
    "日",
    "免"
  ],
  "落": [
    "艹",
    "洛"
  ],
  "将": [
    "丬",
    "夕",
    "寸"
  ],
  "荷": [
    "艹",
    "何"
  ],
  "鳖": [
    "敝",
    "鱼"
  ],
  "辙": [
    "车",
    "育",
    "攵"
  ],
  "利": [
    "禾",
    "刂"
  ],
  "贡": [
    "工",
    "贝"
  ],
  "菌": [
    "艹",
    "囷"
  ],
  "绅": [
    "纟",
    "申"
  ],
  "焊": [
    "火",
    "旱"
  ],
  "嗅": [
    "口",
    "臭"
  ],
  "崇": [
    "山",
    "宗"
  ],
  "邓": [
    "又",
    "阝"
  ],
  "磅": [
    "石",
    "旁"
  ],
  "秒": [
    "禾",
    "少"
  ],
  "劳": [
    "𫇦",
    "力"
  ],
  "构": [
    "木",
    "勾"
  ],
  "啤": [
    "口",
    "卑"
  ],
  "肄": [
    "匕",
    "矢",
    "聿"
  ],
  "韵": [
    "音",
    "勻"
  ],
  "呛": [
    "口",
    "仓"
  ],
  "尝": [
    "龸",
    "云"
  ],
  "籽": [
    "米",
    "子"
  ],
  "钳": [
    "钅",
    "甘"
  ],
  "斜": [
    "余",
    "斗"
  ],
  "猬": [
    "犭",
    "胃"
  ],
  "圣": [
    "又",
    "土"
  ],
  "拄": [
    "扌",
    "主"
  ],
  "烧": [
    "火",
    "尧"
  ],
  "况": [
    "冫",
    "兄"
  ],
  "时": [
    "日",
    "寸"
  ],
  "匪": [
    "匚",
    "非"
  ],
  "淳": [
    "氵",
    "享"
  ],
  "筐": [
    "竹",
    "匡"
  ],
  "硷": [
    "石",
    "佥"
  ],
  "策": [
    "竹",
    "朿"
  ],
  "氨": [
    "气",
    "安"
  ],
  "确": [
    "石",
    "角"
  ],
  "硬": [
    "石",
    "更"
  ],
  "取": [
    "耳",
    "又"
  ],
  "楔": [
    "木",
    "契"
  ],
  "异": [
    "巳",
    "廾"
  ],
  "河": [
    "氵",
    "可"
  ],
  "惕": [
    "忄",
    "易"
  ],
  "匠": [
    "匚",
    "斤"
  ],
  "黎": [
    "𥝢",
    "人",
    "氺"
  ],
  "蛛": [
    "虫",
    "朱"
  ],
  "柬": [
    "木",
    "S"
  ],
  "榛": [
    "木",
    "秦"
  ],
  "观": [
    "又",
    "见"
  ],
  "酒": [
    "氵",
    "酉"
  ],
  "茂": [
    "艹",
    "戊"
  ],
  "熏": [
    "千",
    "黑"
  ],
  "后": [
    "𠂋",
    "口"
  ],
  "融": [
    "鬲",
    "虫"
  ],
  "窘": [
    "穴",
    "君"
  ],
  "婶": [
    "女",
    "宀",
    "申"
  ],
  "逾": [
    "辶",
    "俞"
  ],
  "犁": [
    "利",
    "牛"
  ],
  "岔": [
    "分",
    "山"
  ],
  "还": [
    "辶",
    "不"
  ],
  "播": [
    "扌",
    "番"
  ],
  "另": [
    "口",
    "力"
  ],
  "咒": [
    "吅",
    "几"
  ],
  "艾": [
    "艹",
    "乂"
  ],
  "喻": [
    "口",
    "俞"
  ],
  "茁": [
    "艹",
    "出"
  ],
  "狐": [
    "犭",
    "瓜"
  ],
  "坦": [
    "土",
    "旦"
  ],
  "户": [],
  "印": [
    "D",
    "卩"
  ],
  "园": [
    "囗",
    "元"
  ],
  "壹": [
    "士",
    "冖",
    "豆"
  ],
  "恩": [
    "因",
    "心"
  ],
  "夺": [
    "大",
    "寸"
  ],
  "转": [
    "车",
    "专"
  ],
  "爷": [
    "父",
    "卩"
  ],
  "地": [
    "土",
    "也"
  ],
  "伤": [
    "亻",
    "𠂉",
    "力"
  ],
  "鸭": [
    "甲",
    "鸟"
  ],
  "纯": [
    "纟",
    "屯"
  ],
  "虹": [
    "虫",
    "工"
  ],
  "化": [
    "亻",
    "匕"
  ],
  "贯": [
    "毌",
    "贝"
  ],
  "办": [],
  "劣": [
    "少",
    "力"
  ],
  "净": [
    "冫",
    "争"
  ],
  "寸": [],
  "蛤": [
    "虫",
    "合"
  ],
  "碎": [
    "石",
    "卒"
  ],
  "补": [
    "衤",
    "卜"
  ],
  "迎": [
    "辶",
    "卬"
  ],
  "影": [
    "景",
    "彡"
  ],
  "赌": [
    "贝",
    "者"
  ],
  "史": [
    "口",
    "乂"
  ],
  "饰": [
    "饣",
    "𠂉",
    "巾"
  ],
  "憨": [
    "敢",
    "心"
  ],
  "错": [
    "钅",
    "昔"
  ],
  "胎": [
    "月",
    "台"
  ],
  "沟": [
    "氵",
    "勾"
  ],
  "类": [
    "米",
    "大"
  ],
  "晌": [
    "日",
    "向"
  ],
  "绳": [
    "纟",
    "黾"
  ],
  "讯": [
    "讠",
    "卂"
  ],
  "碉": [
    "石",
    "周"
  ],
  "凶": [
    "凵",
    "㐅"
  ],
  "白": [],
  "赛": [
    "𡨄",
    "贝"
  ],
  "九": [],
  "茧": [
    "艹",
    "虫"
  ],
  "宰": [
    "宀",
    "辛"
  ],
  "汗": [
    "氵",
    "干"
  ],
  "凝": [
    "冫",
    "疑"
  ],
  "肖": [
    "小",
    "月"
  ],
  "芥": [
    "艹",
    "介"
  ],
  "朗": [
    "良",
    "月"
  ],
  "脚": [
    "月",
    "却"
  ],
  "稿": [
    "禾",
    "高"
  ],
  "放": [
    "方",
    "攵"
  ],
  "痕": [
    "疒",
    "艮"
  ],
  "泪": [
    "氵",
    "目"
  ],
  "需": [
    "雨",
    "而"
  ],
  "壕": [
    "土",
    "豪"
  ],
  "仔": [
    "亻",
    "子"
  ],
  "樱": [
    "木",
    "婴"
  ],
  "杆": [
    "木",
    "干"
  ],
  "癌": [
    "疒",
    "嵒"
  ],
  "憔": [
    "忄",
    "焦"
  ],
  "其": [],
  "框": [
    "木",
    "匡"
  ],
  "硝": [
    "石",
    "肖"
  ],
  "司": [
    "𠃌",
    "一",
    "口"
  ],
  "凳": [
    "登",
    "几"
  ],
  "墓": [
    "莫",
    "土"
  ],
  "凑": [
    "冫",
    "奏"
  ],
  "您": [
    "你",
    "心"
  ],
  "杀": [
    "㐅",
    "木"
  ],
  "再": [],
  "奖": [
    "丬",
    "夕",
    "大"
  ],
  "灼": [
    "火",
    "勺"
  ],
  "记": [
    "讠",
    "己"
  ],
  "扩": [
    "扌",
    "广"
  ],
  "南": [
    "十",
    "冂",
    "𢆉"
  ],
  "碑": [
    "石",
    "卑"
  ],
  "读": [
    "讠",
    "卖"
  ],
  "堡": [
    "保",
    "土"
  ],
  "躁": [
    "足",
    "喿"
  ],
  "颇": [
    "皮",
    "页"
  ],
  "筝": [
    "竹",
    "争"
  ],
  "灬": [
    "火"
  ],
  "柒": [
    "㲺",
    "木"
  ],
  "谦": [
    "讠",
    "兼"
  ],
  "敬": [
    "茍",
    "攵"
  ],
  "随": [
    "阝",
    "辶",
    "有"
  ],
  "捡": [
    "扌",
    "佥"
  ],
  "行": [],
  "制": [
    "I",
    "刂"
  ],
  "愤": [
    "忄",
    "贲"
  ],
  "寓": [
    "宀",
    "禺"
  ],
  "录": [
    "彐",
    "氺"
  ],
  "图": [
    "囗",
    "冬"
  ],
  "盲": [
    "亡",
    "目"
  ],
  "锋": [
    "钅",
    "夆"
  ],
  "违": [
    "辶",
    "韦"
  ],
  "唇": [
    "辰",
    "口"
  ],
  "眠": [
    "目",
    "民"
  ],
  "淹": [
    "氵",
    "奄"
  ],
  "浙": [
    "氵",
    "折"
  ],
  "晤": [
    "日",
    "吾"
  ],
  "雇": [
    "戶",
    "隹"
  ],
  "宽": [
    "宀",
    "艹",
    "见"
  ],
  "腻": [
    "月",
    "贰"
  ],
  "祸": [
    "礻",
    "呙"
  ],
  "承": [],
  "守": [
    "宀",
    "寸"
  ],
  "锨": [
    "钅",
    "欣"
  ],
  "祈": [
    "礻",
    "斤"
  ],
  "瘸": [
    "疒",
    "加",
    "肉"
  ],
  "钥": [
    "钅",
    "月"
  ],
  "悟": [
    "忄",
    "吾"
  ],
  "撼": [
    "扌",
    "感"
  ],
  "优": [
    "亻",
    "尤"
  ],
  "冈": [
    "冂",
    "㐅"
  ],
  "控": [
    "扌",
    "空"
  ],
  "旱": [
    "日",
    "干"
  ],
  "线": [
    "纟",
    "戋"
  ],
  "切": [
    "七",
    "刀"
  ],
  "换": [
    "扌",
    "奂"
  ],
  "运": [
    "辶",
    "云"
  ],
  "问": [
    "门",
    "口"
  ],
  "嗡": [
    "口",
    "翁"
  ],
  "汇": [
    "氵",
    "匚"
  ],
  "近": [
    "辶",
    "斤"
  ],
  "诗": [
    "讠",
    "寺"
  ],
  "环": [
    "王",
    "不"
  ],
  "骇": [
    "马",
    "亥"
  ],
  "星": [
    "日",
    "生"
  ],
  "卫": [],
  "骚": [
    "马",
    "蚤"
  ],
  "柳": [
    "木",
    "卯"
  ],
  "用": [],
  "捌": [
    "扌",
    "别"
  ],
  "揭": [
    "扌",
    "曷"
  ],
  "鸽": [
    "合",
    "鸟"
  ],
  "综": [
    "纟",
    "宗"
  ],
  "竭": [
    "立",
    "曷"
  ],
  "苹": [
    "艹",
    "平"
  ],
  "含": [
    "今",
    "口"
  ],
  "宗": [
    "宀",
    "示"
  ],
  "名": [
    "夕",
    "口"
  ],
  "芯": [
    "艹",
    "心"
  ],
  "温": [
    "氵",
    "昷"
  ],
  "畅": [
    "申",
    "𠃓"
  ],
  "沸": [
    "氵",
    "弗"
  ],
  "驯": [
    "马",
    "川"
  ],
  "肪": [
    "月",
    "方"
  ],
  "扳": [
    "扌",
    "反"
  ],
  "掏": [
    "扌",
    "匋"
  ],
  "旨": [
    "匕",
    "日"
  ],
  "屯": [],
  "谢": [
    "讠",
    "射"
  ],
  "葱": [
    "艹",
    "怱"
  ],
  "耽": [
    "耳",
    "冘"
  ],
  "宫": [
    "宀",
    "吕"
  ],
  "源": [
    "氵",
    "原"
  ],
  "疾": [
    "疒",
    "矢"
  ],
  "蝌": [
    "虫",
    "科"
  ],
  "关": [
    "八",
    "天"
  ],
  "萌": [
    "艹",
    "明"
  ],
  "卸": [
    "𦈢",
    "卩"
  ],
  "泌": [
    "氵",
    "必"
  ],
  "头": [],
  "纳": [
    "纟",
    "內"
  ],
  "债": [
    "亻",
    "责"
  ],
  "烤": [
    "火",
    "考"
  ],
  "趋": [
    "走",
    "刍"
  ],
  "袱": [
    "衤",
    "伏"
  ],
  "侮": [
    "亻",
    "每"
  ],
  "齐": [],
  "罕": [
    "⺳",
    "干"
  ],
  "舰": [
    "舟",
    "见"
  ],
  "卑": [],
  "厨": [
    "厂",
    "豆",
    "寸"
  ],
  "蝴": [
    "虫",
    "胡"
  ],
  "毙": [
    "比",
    "死"
  ],
  "烂": [
    "火",
    "兰"
  ],
  "枝": [
    "木",
    "支"
  ],
  "胀": [
    "月",
    "长"
  ],
  "蜡": [
    "虫",
    "昔"
  ],
  "西": [],
  "衰": [
    "衣",
    "口",
    "一"
  ],
  "光": [
    "A",
    "儿"
  ],
  "国": [
    "囗",
    "玉"
  ],
  "眯": [
    "目",
    "米"
  ],
  "炮": [
    "火",
    "包"
  ],
  "巩": [
    "工",
    "凡"
  ],
  "投": [
    "扌",
    "殳"
  ],
  "斧": [
    "父",
    "斤"
  ],
  "志": [
    "士",
    "心"
  ],
  "保": [
    "亻",
    "呆"
  ],
  "昏": [
    "氏",
    "日"
  ],
  "危": [
    "厃",
    "㔾"
  ],
  "邻": [
    "令",
    "阝"
  ],
  "虏": [
    "虍",
    "力"
  ],
  "谎": [
    "讠",
    "荒"
  ],
  "七": [],
  "牡": [
    "牛",
    "土"
  ],
  "浸": [
    "氵",
    "𠬶"
  ],
  "报": [
    "扌",
    "𠬝"
  ],
  "襟": [
    "衤",
    "禁"
  ],
  "炉": [
    "火",
    "户"
  ],
  "京": [
    "亠",
    "口",
    "小"
  ],
  "敷": [
    "旉",
    "攵"
  ],
  "兔": [
    "免",
    "丶"
  ],
  "帮": [
    "邦",
    "巾"
  ],
  "无": [],
  "绑": [
    "纟",
    "邦"
  ],
  "裳": [
    "尚",
    "衣"
  ],
  "煮": [
    "者",
    "灬"
  ],
  "埂": [
    "土",
    "更"
  ],
  "突": [
    "穴",
    "犬"
  ],
  "黍": [
    "禾",
    "人",
    "氺"
  ],
  "肮": [
    "月",
    "亢"
  ],
  "段": [
    "R",
    "殳"
  ],
  "拳": [
    "B",
    "手"
  ],
  "诲": [
    "讠",
    "每"
  ],
  "搜": [
    "扌",
    "叟"
  ],
  "嫁": [
    "女",
    "家"
  ],
  "酷": [
    "酉",
    "告"
  ],
  "勇": [
    "甬",
    "力"
  ],
  "彼": [
    "彳",
    "皮"
  ],
  "牍": [
    "片",
    "卖"
  ],
  "嗦": [
    "口",
    "索"
  ],
  "事": [
    "一",
    "口",
    "肀"
  ],
  "聚": [
    "取",
    "乑"
  ],
  "挪": [
    "扌",
    "那"
  ],
  "漾": [
    "氵",
    "羕"
  ],
  "剃": [
    "弟",
    "刂"
  ],
  "活": [
    "氵",
    "舌"
  ],
  "惩": [
    "征",
    "心"
  ],
  "宣": [
    "宀",
    "亘"
  ],
  "宜": [
    "宀",
    "且"
  ],
  "臀": [
    "殿",
    "月"
  ],
  "毒": [
    "龶",
    "毋"
  ],
  "雾": [
    "雨",
    "务"
  ],
  "泡": [
    "氵",
    "包"
  ],
  "了": [],
  "巷": [
    "共",
    "巳"
  ],
  "防": [
    "阝",
    "方"
  ],
  "高": [
    "亠",
    "口",
    "冂",
    "口"
  ],
  "旋": [
    "㫃",
    "疋"
  ],
  "绢": [
    "纟",
    "肙"
  ],
  "察": [
    "宀",
    "祭"
  ],
  "鬓": [
    "髮",
    "宾"
  ],
  "挚": [
    "执",
    "手"
  ],
  "或": [
    "戈",
    "口",
    "一"
  ],
  "畏": [
    "田",
    "P"
  ],
  "栏": [
    "木",
    "兰"
  ],
  "犬": [],
  "措": [
    "扌",
    "昔"
  ],
  "沮": [
    "氵",
    "且"
  ],
  "喧": [
    "口",
    "宣"
  ],
  "蛙": [
    "虫",
    "圭"
  ],
  "编": [
    "纟",
    "扁"
  ],
  "耙": [
    "耒",
    "巴"
  ],
  "添": [
    "氵",
    "忝"
  ],
  "豺": [
    "豸",
    "才"
  ],
  "沛": [
    "氵",
    "巿"
  ],
  "昵": [
    "日",
    "尼"
  ],
  "姊": [
    "女",
    "𠂔"
  ],
  "氛": [
    "气",
    "分"
  ],
  "砂": [
    "石",
    "少"
  ],
  "顶": [
    "丁",
    "页"
  ],
  "爬": [
    "爪",
    "巴"
  ],
  "蝙": [
    "虫",
    "扁"
  ],
  "撒": [
    "扌",
    "散"
  ],
  "田": [],
  "本": [
    "木",
    "一"
  ],
  "匙": [
    "是",
    "匕"
  ],
  "呀": [
    "口",
    "牙"
  ],
  "紫": [
    "此",
    "糸"
  ],
  "饿": [
    "饣",
    "我"
  ],
  "靡": [
    "麻",
    "非"
  ],
  "螺": [
    "虫",
    "累"
  ],
  "缰": [
    "纟",
    "畺"
  ],
  "尸": [],
  "毛": [],
  "打": [
    "扌",
    "丁"
  ],
  "亭": [
    "亠",
    "口",
    "冖",
    "丁"
  ],
  "粪": [
    "米",
    "共"
  ],
  "岩": [
    "山",
    "石"
  ],
  "矾": [
    "石",
    "凡"
  ],
  "涨": [
    "氵",
    "张"
  ],
  "瘤": [
    "疒",
    "留"
  ],
  "乔": [],
  "枉": [
    "木",
    "王"
  ],
  "巴": [],
  "萧": [
    "艹",
    "肃"
  ],
  "导": [
    "巳",
    "寸"
  ],
  "惊": [
    "忄",
    "京"
  ],
  "建": [
    "廴",
    "聿"
  ],
  "列": [
    "歹",
    "刂"
  ],
  "留": [
    "卯",
    "田"
  ],
  "告": [
    "牛",
    "口"
  ],
  "魂": [
    "云",
    "鬼"
  ],
  "聪": [
    "耳",
    "总"
  ],
  "的": [
    "白",
    "勺"
  ],
  "赶": [
    "走",
    "干"
  ],
  "堪": [
    "土",
    "甚"
  ],
  "凡": [
    "几",
    "丶"
  ],
  "万": [],
  "卿": [
    "卯",
    "艮"
  ],
  "拯": [
    "扌",
    "丞"
  ],
  "撞": [
    "扌",
    "童"
  ],
  "胰": [
    "月",
    "夷"
  ],
  "帘": [
    "宀",
    "巾"
  ],
  "咬": [
    "口",
    "交"
  ],
  "灾": [
    "宀",
    "火"
  ],
  "椿": [
    "木",
    "春"
  ],
  "闲": [
    "门",
    "木"
  ],
  "迹": [
    "辶",
    "亦"
  ],
  "鼎": [
    "目",
    "爿",
    "片"
  ],
  "咧": [
    "口",
    "列"
  ],
  "励": [
    "厉",
    "力"
  ],
  "侣": [
    "亻",
    "吕"
  ],
  "忿": [
    "分",
    "心"
  ],
  "悬": [
    "县",
    "心"
  ],
  "荐": [
    "艹",
    "存"
  ],
  "晾": [
    "日",
    "京"
  ],
  "期": [
    "其",
    "月"
  ],
  "盼": [
    "目",
    "分"
  ],
  "要": [
    "覀",
    "女"
  ],
  "眷": [
    "B",
    "目"
  ],
  "毕": [
    "比",
    "十"
  ],
  "削": [
    "肖",
    "刂"
  ],
  "村": [
    "木",
    "寸"
  ],
  "今": [],
  "瑞": [
    "王",
    "耑"
  ],
  "话": [
    "讠",
    "舌"
  ],
  "氮": [
    "气",
    "炎"
  ],
  "溪": [
    "氵",
    "奚"
  ],
  "缔": [
    "纟",
    "帝"
  ],
  "他": [
    "亻",
    "也"
  ],
  "蔫": [
    "艹",
    "焉"
  ],
  "啃": [
    "口",
    "肯"
  ],
  "衣": [],
  "堤": [
    "土",
    "是"
  ],
  "擅": [
    "扌",
    "亶"
  ],
  "偿": [
    "亻",
    "尝"
  ],
  "啼": [
    "口",
    "帝"
  ],
  "琐": [
    "王",
    "?"
  ],
  "奋": [
    "大",
    "田"
  ],
  "茶": [
    "艹",
    "人",
    "木"
  ],
  "爆": [
    "火",
    "暴"
  ],
  "讽": [
    "讠",
    "风"
  ],
  "肴": [
    "㐅",
    "有"
  ],
  "疤": [
    "疒",
    "巴"
  ],
  "榜": [
    "木",
    "旁"
  ],
  "纱": [
    "纟",
    "少"
  ],
  "免": [],
  "疹": [
    "疒",
    "㐱"
  ],
  "譬": [
    "辟",
    "言"
  ],
  "贫": [
    "分",
    "贝"
  ],
  "档": [
    "木",
    "当"
  ],
  "股": [
    "月",
    "殳"
  ],
  "伴": [
    "亻",
    "半"
  ],
  "恃": [
    "忄",
    "寺"
  ],
  "准": [
    "冫",
    "隹"
  ],
  "蒸": [
    "艹",
    "烝"
  ],
  "捶": [
    "扌",
    "垂"
  ],
  "选": [
    "辶",
    "先"
  ],
  "偎": [
    "亻",
    "畏"
  ],
  "割": [
    "害",
    "刂"
  ],
  "约": [
    "纟",
    "勺"
  ],
  "惶": [
    "忄",
    "皇"
  ],
  "设": [
    "讠",
    "殳"
  ],
  "从": [
    "人",
    "人"
  ],
  "吨": [
    "口",
    "屯"
  ],
  "静": [
    "青",
    "争"
  ],
  "便": [
    "亻",
    "更"
  ],
  "木": [],
  "耘": [
    "耒",
    "云"
  ],
  "草": [
    "艹",
    "早"
  ],
  "此": [
    "止",
    "匕"
  ],
  "裂": [
    "列",
    "衣"
  ],
  "勋": [
    "员",
    "力"
  ],
  "界": [
    "田",
    "介"
  ],
  "对": [
    "又",
    "寸"
  ],
  "鹏": [
    "朋",
    "鸟"
  ],
  "方": [],
  "窿": [
    "穴",
    "隆"
  ],
  "卧": [
    "臣",
    "卜"
  ],
  "璃": [
    "王",
    "离"
  ],
  "赐": [
    "贝",
    "易"
  ],
  "陈": [
    "阝",
    "东"
  ],
  "陡": [
    "阝",
    "走"
  ],
  "袁": [
    "土",
    "口",
    "P"
  ],
  "栖": [
    "木",
    "西"
  ],
  "萄": [
    "艹",
    "匋"
  ],
  "懊": [
    "忄",
    "奧"
  ],
  "顿": [
    "屯",
    "页"
  ],
  "世": [],
  "娱": [
    "女",
    "吴"
  ],
  "织": [
    "纟",
    "只"
  ],
  "超": [
    "走",
    "召"
  ],
  "实": [
    "宀",
    "头"
  ],
  "尖": [
    "小",
    "大"
  ],
  "迫": [
    "辶",
    "白"
  ],
  "览": [
    "O",
    "见"
  ],
  "险": [
    "阝",
    "佥"
  ],
  "污": [
    "氵",
    "亏"
  ],
  "窒": [
    "穴",
    "至"
  ],
  "爸": [
    "父",
    "巴"
  ],
  "疲": [
    "疒",
    "皮"
  ],
  "霞": [
    "雨",
    "叚"
  ],
  "浑": [
    "氵",
    "军"
  ],
  "衡": [
    "行",
    "角",
    "大"
  ],
  "乌": [],
  "琉": [
    "王",
    "㐬"
  ],
  "试": [
    "讠",
    "式"
  ],
  "烙": [
    "火",
    "各"
  ],
  "枫": [
    "木",
    "风"
  ],
  "胆": [
    "月",
    "旦"
  ],
  "洪": [
    "氵",
    "共"
  ],
  "渴": [
    "氵",
    "曷"
  ],
  "瓶": [
    "并",
    "瓦"
  ],
  "难": [
    "又",
    "隹"
  ],
  "力": [],
  "增": [
    "土",
    "曾"
  ],
  "疯": [
    "疒",
    "风"
  ],
  "予": [],
  "帆": [
    "巾",
    "凡"
  ],
  "佃": [
    "亻",
    "田"
  ],
  "晦": [
    "日",
    "每"
  ],
  "塘": [
    "土",
    "唐"
  ],
  "幽": [
    "山",
    "幺",
    "幺"
  ],
  "摸": [
    "扌",
    "莫"
  ],
  "掺": [
    "扌",
    "参"
  ],
  "伟": [
    "亻",
    "韦"
  ],
  "冗": [
    "冖",
    "几"
  ],
  "给": [
    "纟",
    "合"
  ],
  "均": [
    "土",
    "勻"
  ],
  "姑": [
    "女",
    "古"
  ],
  "鸟": [],
  "果": [
    "田",
    "木"
  ],
  "乃": [],
  "反": [
    "𠂆",
    "又"
  ],
  "藐": [
    "艹",
    "貌"
  ],
  "哄": [
    "口",
    "共"
  ],
  "牛": [],
  "厘": [
    "厂",
    "里"
  ],
  "桑": [
    "叒",
    "木"
  ],
  "邦": [
    "丰",
    "阝"
  ],
  "铆": [
    "钅",
    "卯"
  ],
  "浓": [
    "氵",
    "农"
  ],
  "耳": [],
  "盆": [
    "分",
    "皿"
  ],
  "鲤": [
    "鱼",
    "里"
  ],
  "显": [
    "日",
    "业"
  ],
  "禽": [
    "人",
    "离"
  ],
  "躏": [
    "足",
    "蔺"
  ],
  "决": [
    "冫",
    "夬"
  ],
  "立": [],
  "萍": [
    "艹",
    "泙"
  ],
  "罪": [
    "罒",
    "非"
  ],
  "嘁": [
    "口",
    "戚"
  ],
  "墙": [
    "土",
    "啬"
  ],
  "牲": [
    "牛",
    "生"
  ],
  "幸": [],
  "它": [
    "宀",
    "匕"
  ],
  "拓": [
    "扌",
    "石"
  ],
  "涮": [
    "氵",
    "刷"
  ],
  "扰": [
    "扌",
    "尤"
  ],
  "砖": [
    "石",
    "专"
  ],
  "助": [
    "且",
    "力"
  ],
  "咳": [
    "口",
    "亥"
  ],
  "贷": [
    "代",
    "贝"
  ],
  "钞": [
    "钅",
    "少"
  ],
  "濒": [
    "氵",
    "频"
  ],
  "兄": [
    "口",
    "儿"
  ],
  "骑": [
    "马",
    "奇"
  ],
  "抵": [
    "扌",
    "氐"
  ],
  "场": [
    "土",
    "𠃓"
  ],
  "暂": [
    "斩",
    "日"
  ],
  "煤": [
    "火",
    "某"
  ],
  "纽": [
    "纟",
    "丑"
  ],
  "根": [
    "木",
    "艮"
  ],
  "效": [
    "交",
    "攵"
  ],
  "布": [
    "𠂇",
    "巾"
  ],
  "趟": [
    "走",
    "尚"
  ],
  "叶": [
    "口",
    "十"
  ],
  "拿": [
    "合",
    "手"
  ],
  "缀": [
    "纟",
    "叕"
  ],
  "澄": [
    "氵",
    "登"
  ],
  "置": [
    "罒",
    "直"
  ],
  "鞋": [
    "革",
    "圭"
  ],
  "餐": [
    "𣦼",
    "食"
  ],
  "昨": [
    "日",
    "乍"
  ],
  "藏": [
    "艹",
    "臧"
  ],
  "稽": [
    "禾",
    "尤",
    "旨"
  ],
  "瘾": [
    "疒",
    "隐"
  ],
  "斟": [
    "甚",
    "斗"
  ],
  "频": [
    "步",
    "页"
  ],
  "盗": [
    "次",
    "皿"
  ],
  "翘": [
    "尧",
    "羽"
  ],
  "福": [
    "礻",
    "畐"
  ],
  "赎": [
    "贝",
    "卖"
  ],
  "亚": [],
  "虎": [
    "虍",
    "几"
  ],
  "损": [
    "扌",
    "员"
  ],
  "雏": [
    "刍",
    "隹"
  ],
  "支": [
    "十",
    "又"
  ],
  "判": [
    "半",
    "刂"
  ],
  "曾": [
    "八",
    "𡆧",
    "日"
  ],
  "脏": [
    "月",
    "庄"
  ],
  "攒": [
    "扌",
    "赞"
  ],
  "席": [
    "广",
    "廿",
    "巾"
  ],
  "谨": [
    "讠",
    "堇"
  ],
  "沼": [
    "氵",
    "召"
  ],
  "妓": [
    "女",
    "支"
  ],
  "骤": [
    "马",
    "聚"
  ],
  "轻": [
    "车",
    "𢀖"
  ],
  "担": [
    "扌",
    "旦"
  ],
  "毁": [
    "臼",
    "工",
    "殳"
  ],
  "诽": [
    "讠",
    "非"
  ],
  "欺": [
    "其",
    "欠"
  ],
  "鉴": [
    "O",
    "金"
  ],
  "俱": [
    "亻",
    "具"
  ],
  "琅": [
    "王",
    "良"
  ],
  "待": [
    "彳",
    "寺"
  ],
  "党": [
    "尚",
    "儿"
  ],
  "痹": [
    "疒",
    "畀"
  ],
  "涌": [
    "氵",
    "甬"
  ],
  "窗": [
    "穴",
    "囪"
  ],
  "捉": [
    "扌",
    "足"
  ],
  "返": [
    "辶",
    "反"
  ],
  "翩": [
    "扁",
    "羽"
  ],
  "红": [
    "纟",
    "工"
  ],
  "证": [
    "讠",
    "正"
  ],
  "琼": [
    "王",
    "京"
  ],
  "竣": [
    "立",
    "夋"
  ],
  "是": [
    "日",
    "𤴓"
  ],
  "即": [
    "艮",
    "卩"
  ],
  "绝": [
    "纟",
    "色"
  ],
  "拟": [
    "扌",
    "以"
  ],
  "抗": [
    "扌",
    "亢"
  ],
  "蕊": [
    "艹",
    "惢"
  ],
  "皂": [
    "白",
    "七"
  ],
  "蕴": [
    "艹",
    "缊"
  ],
  "榄": [
    "木",
    "览"
  ],
  "吏": [
    "一",
    "史"
  ],
  "贰": [
    "弍",
    "贝"
  ],
  "嗽": [
    "口",
    "欶"
  ],
  "手": [],
  "耸": [
    "从",
    "耳"
  ],
  "嫌": [
    "女",
    "兼"
  ],
  "夏": [
    "𦣻",
    "攵"
  ],
  "穷": [
    "穴",
    "力"
  ],
  "衙": [
    "行",
    "吾"
  ],
  "倍": [
    "亻",
    "咅"
  ],
  "冬": [
    "夂",
    "⺀"
  ],
  "依": [
    "亻",
    "衣"
  ],
  "法": [
    "氵",
    "去"
  ],
  "特": [
    "牛",
    "寺"
  ],
  "舀": [
    "爫",
    "臼"
  ],
  "篇": [
    "竹",
    "扁"
  ],
  "侠": [
    "亻",
    "夹"
  ],
  "蒲": [
    "艹",
    "浦"
  ],
  "锻": [
    "钅",
    "段"
  ],
  "咪": [
    "口",
    "米"
  ],
  "喂": [
    "口",
    "畏"
  ],
  "坡": [
    "土",
    "皮"
  ],
  "赞": [
    "兟",
    "贝"
  ],
  "霉": [
    "雨",
    "每"
  ],
  "驼": [
    "马",
    "它"
  ],
  "票": [
    "覀",
    "示"
  ],
  "审": [
    "宀",
    "申"
  ],
  "晨": [
    "日",
    "辰"
  ],
  "宁": [
    "宀",
    "丁"
  ],
  "识": [
    "讠",
    "只"
  ],
  "傀": [
    "亻",
    "鬼"
  ],
  "峦": [
    "亦",
    "山"
  ],
  "竟": [
    "音",
    "儿"
  ],
  "费": [
    "弗",
    "贝"
  ],
  "腹": [
    "月",
    "复"
  ],
  "妈": [
    "女",
    "马"
  ],
  "伶": [
    "亻",
    "令"
  ],
  "督": [
    "叔",
    "目"
  ],
  "刑": [
    "开",
    "刂"
  ],
  "挖": [
    "扌",
    "穵"
  ],
  "涣": [
    "氵",
    "奂"
  ],
  "葬": [
    "艹",
    "死",
    "廾"
  ],
  "垛": [
    "土",
    "朵"
  ],
  "没": [
    "氵",
    "殳"
  ],
  "缘": [
    "纟",
    "彖"
  ],
  "蔬": [
    "艹",
    "疏"
  ],
  "凛": [
    "冫",
    "禀"
  ],
  "藤": [
    "艹",
    "滕"
  ],
  "几": [],
  "娜": [
    "女",
    "那"
  ],
  "彩": [
    "采",
    "彡"
  ],
  "航": [
    "舟",
    "亢"
  ],
  "修": [
    "攸",
    "彡"
  ],
  "且": [],
  "宴": [
    "宀",
    "妟"
  ],
  "文": [],
  "又": [],
  "隆": [
    "阝",
    "夂",
    "一",
    "生"
  ],
  "益": [
    "䒑",
    "八",
    "皿"
  ],
  "咽": [
    "口",
    "因"
  ],
  "启": [
    "户",
    "口"
  ],
  "宏": [
    "宀",
    "厷"
  ],
  "幔": [
    "巾",
    "曼"
  ],
  "堕": [
    "陏",
    "土"
  ],
  "忌": [
    "己",
    "心"
  ],
  "见": [],
  "婿": [
    "女",
    "胥"
  ],
  "糯": [
    "米",
    "需"
  ],
  "授": [
    "扌",
    "受"
  ],
  "搓": [
    "扌",
    "差"
  ],
  "悉": [
    "釆",
    "心"
  ],
  "锅": [
    "钅",
    "呙"
  ],
  "锈": [
    "钅",
    "秀"
  ],
  "慨": [
    "忄",
    "既"
  ],
  "颅": [
    "卢",
    "页"
  ],
  "服": [
    "月",
    "𠬝"
  ],
  "壤": [
    "土",
    "襄"
  ],
  "凿": [
    "业",
    "𢆉",
    "凵"
  ],
  "碌": [
    "石",
    "彔"
  ],
  "圾": [
    "土",
    "及"
  ],
  "醇": [
    "酉",
    "享"
  ],
  "涯": [
    "氵",
    "厓"
  ],
  "惧": [
    "忄",
    "具"
  ],
  "主": [],
  "姆": [
    "女",
    "母"
  ],
  "澜": [
    "氵",
    "阑"
  ],
  "小": [],
  "熙": [
    "巸",
    "灬"
  ],
  "豹": [
    "豸",
    "勺"
  ],
  "冯": [
    "冫",
    "马"
  ],
  "常": [
    "尚",
    "巾"
  ],
  "征": [
    "彳",
    "正"
  ],
  "傍": [
    "亻",
    "旁"
  ],
  "渊": [
    "氵",
    "𫂱"
  ],
  "山": [],
  "郭": [
    "享",
    "阝"
  ],
  "蚜": [
    "虫",
    "牙"
  ],
  "箱": [
    "竹",
    "相"
  ],
  "哺": [
    "口",
    "甫"
  ],
  "崭": [
    "山",
    "斩"
  ],
  "帝": [
    "六",
    "冖",
    "巾"
  ],
  "疮": [
    "疒",
    "仓"
  ],
  "黔": [
    "黑",
    "今"
  ],
  "盘": [
    "舟",
    "皿"
  ],
  "挠": [
    "扌",
    "尧"
  ],
  "忘": [
    "亡",
    "心"
  ],
  "外": [
    "夕",
    "卜"
  ],
  "安": [
    "宀",
    "女"
  ],
  "赡": [
    "贝",
    "詹"
  ],
  "裆": [
    "衤",
    "当"
  ],
  "搪": [
    "扌",
    "唐"
  ],
  "顺": [
    "川",
    "页"
  ],
  "谆": [
    "讠",
    "享"
  ],
  "茄": [
    "艹",
    "加"
  ],
  "鄙": [
    "啚",
    "阝"
  ],
  "知": [
    "矢",
    "口"
  ],
  "穆": [
    "禾",
    "㣎"
  ],
  "贺": [
    "加",
    "贝"
  ],
  "缸": [
    "缶",
    "工"
  ],
  "板": [
    "木",
    "反"
  ],
  "钾": [
    "钅",
    "甲"
  ],
  "憾": [
    "忄",
    "感"
  ],
  "美": [
    "𦍌",
    "大"
  ],
  "廓": [
    "广",
    "郭"
  ],
  "龙": [
    "尤",
    "丿"
  ],
  "拙": [
    "扌",
    "出"
  ],
  "刁": [
    "丿",
    "𠃌"
  ],
  "饼": [
    "饣",
    "并"
  ],
  "盒": [
    "合",
    "皿"
  ],
  "军": [
    "冖",
    "车"
  ],
  "卡": [
    "上",
    "卜"
  ],
  "出": [
    "凵",
    "屮"
  ],
  "贮": [
    "贝",
    "㝉"
  ],
  "伐": [
    "亻",
    "戈"
  ],
  "垮": [
    "土",
    "夸"
  ],
  "坛": [
    "土",
    "云"
  ],
  "彰": [
    "章",
    "彡"
  ],
  "刷": [
    "𡰯",
    "刂"
  ],
  "季": [
    "禾",
    "子"
  ],
  "气": [],
  "蚕": [
    "天",
    "虫"
  ],
  "抓": [
    "扌",
    "爪"
  ],
  "身": [],
  "北": [],
  "造": [
    "辶",
    "告"
  ],
  "吼": [
    "口",
    "孔"
  ],
  "件": [
    "亻",
    "牛"
  ],
  "拧": [
    "扌",
    "宁"
  ],
  "急": [
    "刍",
    "心"
  ],
  "揖": [
    "扌",
    "咠"
  ],
  "郎": [
    "良",
    "阝"
  ],
  "岖": [
    "山",
    "区"
  ],
  "滥": [
    "氵",
    "监"
  ],
  "就": [
    "京",
    "尤"
  ],
  "椰": [
    "木",
    "耶"
  ],
  "昔": [
    "龷",
    "日"
  ],
  "验": [
    "马",
    "佥"
  ],
  "凌": [
    "冫",
    "夌"
  ],
  "愁": [
    "秋",
    "心"
  ],
  "抄": [
    "扌",
    "少"
  ],
  "瘫": [
    "疒",
    "难"
  ],
  "抹": [
    "扌",
    "末"
  ],
  "千": [],
  "耗": [
    "耒",
    "毛"
  ],
  "直": [],
  "氏": [],
  "阶": [
    "阝",
    "介"
  ],
  "斩": [
    "车",
    "斤"
  ],
  "纵": [
    "纟",
    "从"
  ],
  "家": [
    "宀",
    "豕"
  ],
  "求": [],
  "怪": [
    "忄",
    "圣"
  ],
  "萨": [
    "艹",
    "阝",
    "产"
  ],
  "冕": [
    "冃",
    "免"
  ],
  "骡": [
    "马",
    "累"
  ],
  "分": [
    "八",
    "刀"
  ],
  "速": [
    "辶",
    "束"
  ],
  "蚓": [
    "虫",
    "引"
  ],
  "哈": [
    "口",
    "合"
  ],
  "轰": [
    "车",
    "双"
  ],
  "畴": [
    "田",
    "寿"
  ],
  "剖": [
    "咅",
    "刂"
  ],
  "霸": [
    "雨",
    "䩗"
  ],
  "般": [
    "舟",
    "殳"
  ],
  "撰": [
    "扌",
    "巽"
  ],
  "获": [
    "艹",
    "犾"
  ],
  "蓬": [
    "艹",
    "逢"
  ],
  "儒": [
    "亻",
    "需"
  ],
  "鲁": [
    "鱼",
    "日"
  ],
  "皇": [
    "白",
    "王"
  ],
  "么": [],
  "挽": [
    "扌",
    "免"
  ],
  "宙": [
    "宀",
    "由"
  ],
  "猎": [
    "犭",
    "昔"
  ],
  "既": [
    "艮",
    "旡"
  ],
  "腺": [
    "月",
    "泉"
  ],
  "着": [
    "羊",
    "目"
  ],
  "整": [
    "敕",
    "正"
  ],
  "兴": [],
  "毯": [
    "毛",
    "炎"
  ],
  "崎": [
    "山",
    "奇"
  ],
  "狈": [
    "犭",
    "贝"
  ],
  "位": [
    "亻",
    "立"
  ],
  "谣": [
    "讠",
    "䍃"
  ],
  "鹊": [
    "昔",
    "鸟"
  ],
  "沦": [
    "氵",
    "仑"
  ],
  "泥": [
    "氵",
    "尼"
  ],
  "焕": [
    "火",
    "奂"
  ],
  "焚": [
    "林",
    "火"
  ],
  "筑": [
    "竹",
    "巩"
  ],
  "舅": [
    "臼",
    "男"
  ],
  "庆": [
    "广",
    "大"
  ],
  "甚": [],
  "顾": [
    "厄",
    "页"
  ],
  "嫉": [
    "女",
    "疾"
  ],
  "肾": [
    "G",
    "月"
  ],
  "拭": [
    "扌",
    "式"
  ],
  "氯": [
    "气",
    "彔"
  ],
  "乖": [
    "千",
    "北"
  ],
  "叮": [
    "口",
    "丁"
  ],
  "吭": [
    "口",
    "亢"
  ],
  "慎": [
    "忄",
    "真"
  ],
  "前": [
    "䒑",
    "月",
    "刂"
  ],
  "县": [
    "且",
    "厶"
  ],
  "韩": [
    "𠦝",
    "韦"
  ],
  "谜": [
    "讠",
    "迷"
  ],
  "椎": [
    "木",
    "隹"
  ],
  "坑": [
    "土",
    "亢"
  ],
  "脆": [
    "月",
    "危"
  ],
  "冒": [
    "冃",
    "目"
  ],
  "漩": [
    "氵",
    "旋"
  ],
  "激": [
    "氵",
    "敫"
  ],
  "讨": [
    "讠",
    "寸"
  ],
  "帅": [
    "C",
    "巾"
  ],
  "跌": [
    "足",
    "失"
  ],
  "祟": [
    "出",
    "示"
  ],
  "佣": [
    "亻",
    "用"
  ],
  "砸": [
    "石",
    "匝"
  ],
  "抛": [
    "扌",
    "尢",
    "力"
  ],
  "彭": [
    "壴",
    "彡"
  ],
  "玛": [
    "王",
    "马"
  ],
  "谈": [
    "讠",
    "炎"
  ],
  "蔼": [
    "艹",
    "谒"
  ],
  "游": [
    "氵",
    "斿"
  ],
  "豌": [
    "豆",
    "宛"
  ],
  "泰": [
    "𡗗",
    "氺"
  ],
  "洲": [
    "氵",
    "州"
  ],
  "冶": [
    "冫",
    "台"
  ],
  "苍": [
    "艹",
    "仓"
  ],
  "苇": [
    "艹",
    "韦"
  ],
  "锦": [
    "钅",
    "帛"
  ],
  "扛": [
    "扌",
    "工"
  ],
  "炎": [
    "火",
    "火"
  ],
  "揩": [
    "扌",
    "皆"
  ],
  "漏": [
    "氵",
    "屚"
  ],
  "男": [
    "田",
    "力"
  ],
  "辆": [
    "车",
    "两"
  ],
  "掂": [
    "扌",
    "店"
  ],
  "驻": [
    "马",
    "主"
  ],
  "舱": [
    "舟",
    "仓"
  ],
  "状": [
    "丬",
    "犬"
  ],
  "屉": [
    "尸",
    "世"
  ],
  "腥": [
    "月",
    "星"
  ],
  "撑": [
    "扌",
    "掌"
  ],
  "肃": [
    "肀",
    "K"
  ],
  "乱": [
    "舌",
    "乚"
  ],
  "骨": [
    "冎",
    "月"
  ],
  "萎": [
    "艹",
    "委"
  ],
  "鳞": [
    "鱼",
    "粦"
  ],
  "惭": [
    "忄",
    "斩"
  ],
  "胶": [
    "月",
    "交"
  ],
  "募": [
    "莫",
    "力"
  ],
  "槽": [
    "木",
    "曹"
  ],
  "洒": [
    "氵",
    "西"
  ],
  "装": [
    "壮",
    "衣"
  ],
  "盖": [
    "𦍌",
    "皿"
  ],
  "议": [
    "讠",
    "义"
  ],
  "窃": [
    "穴",
    "切"
  ],
  "薯": [
    "艹",
    "署"
  ],
  "窑": [
    "穴",
    "缶"
  ],
  "呐": [
    "口",
    "內"
  ],
  "馆": [
    "饣",
    "官"
  ],
  "领": [
    "令",
    "页"
  ],
  "惦": [
    "忄",
    "店"
  ],
  "招": [
    "扌",
    "召"
  ],
  "振": [
    "扌",
    "辰"
  ],
  "差": [
    "羊",
    "左"
  ],
  "住": [
    "亻",
    "主"
  ],
  "窄": [
    "穴",
    "乍"
  ],
  "物": [
    "牛",
    "勿"
  ],
  "器": [
    "㗊",
    "犬"
  ],
  "势": [
    "执",
    "力"
  ],
  "湿": [
    "氵",
    "显"
  ],
  "呻": [
    "口",
    "申"
  ],
  "茬": [
    "艹",
    "在"
  ],
  "应": [
    "广",
    "H"
  ],
  "砚": [
    "石",
    "见"
  ],
  "杨": [
    "木",
    "𠃓"
  ],
  "岗": [
    "山",
    "冈"
  ],
  "妹": [
    "女",
    "未"
  ],
  "薛": [
    "艹",
    "𠂤",
    "辛"
  ],
  "车": [],
  "币": [
    "丿",
    "巾"
  ],
  "颂": [
    "公",
    "页"
  ],
  "收": [
    "丩",
    "攵"
  ],
  "鹉": [
    "武",
    "鸟"
  ],
  "价": [
    "亻",
    "介"
  ],
  "拨": [
    "扌",
    "发"
  ],
  "朝": [
    "𠦝",
    "月"
  ],
  "呈": [
    "口",
    "壬"
  ],
  "馋": [
    "饣",
    "免",
    "⺀"
  ],
  "合": [
    "亼",
    "口"
  ],
  "叫": [
    "口",
    "丩"
  ],
  "宦": [
    "宀",
    "臣"
  ],
  "碍": [
    "石",
    "㝵"
  ],
  "贤": [
    "G",
    "贝"
  ],
  "颖": [
    "顷",
    "禾"
  ],
  "朽": [
    "木",
    "丂"
  ],
  "捎": [
    "扌",
    "肖"
  ],
  "哀": [
    "衣",
    "口"
  ],
  "扫": [
    "扌",
    "彐"
  ],
  "麦": [
    "龶",
    "夂"
  ],
  "师": [
    "C",
    "帀"
  ],
  "传": [
    "亻",
    "专"
  ],
  "诬": [
    "讠",
    "巫"
  ],
  "辈": [
    "非",
    "车"
  ],
  "蹋": [
    "足",
    "𦐇"
  ],
  "鲸": [
    "鱼",
    "京"
  ],
  "泵": [
    "石",
    "水"
  ],
  "吃": [
    "口",
    "乞"
  ],
  "闽": [
    "门",
    "虫"
  ],
  "戴": [
    "𢦏",
    "異"
  ],
  "弯": [
    "亦",
    "弓"
  ],
  "殊": [
    "歹",
    "朱"
  ],
  "罗": [
    "罒",
    "夕"
  ],
  "透": [
    "辶",
    "秀"
  ],
  "备": [
    "夂",
    "田"
  ],
  "作": [
    "亻",
    "乍"
  ],
  "权": [
    "木",
    "又"
  ],
  "人": [],
  "玉": [],
  "忄": [
    "心"
  ],
  "垦": [
    "艮",
    "土"
  ],
  "懈": [
    "忄",
    "解"
  ],
  "唱": [
    "口",
    "昌"
  ],
  "疟": [
    "疒",
    "R"
  ],
  "软": [
    "车",
    "欠"
  ],
  "吗": [
    "口",
    "马"
  ],
  "余": [],
  "朋": [
    "月",
    "月"
  ],
  "扇": [
    "户",
    "羽"
  ],
  "冠": [
    "冖",
    "㝴"
  ],
  "伞": [
    "人",
    "十",
    "丶",
    "丶"
  ],
  "睹": [
    "目",
    "者"
  ],
  "摊": [
    "扌",
    "难"
  ],
  "渗": [
    "氵",
    "参"
  ],
  "汽": [
    "氵",
    "气"
  ],
  "烟": [
    "火",
    "因"
  ],
  "呼": [
    "口",
    "乎"
  ],
  "横": [
    "木",
    "黄"
  ],
  "蚊": [
    "虫",
    "文"
  ],
  "张": [
    "弓",
    "长"
  ],
  "猪": [
    "犭",
    "者"
  ],
  "缕": [
    "纟",
    "娄"
  ],
  "刃": [
    "丶",
    "刀"
  ],
  "檀": [
    "木",
    "亶"
  ],
  "俐": [
    "亻",
    "利"
  ],
  "医": [
    "匚",
    "矢"
  ],
  "瘟": [
    "疒",
    "𥁕"
  ],
  "牌": [
    "片",
    "卑"
  ],
  "赃": [
    "贝",
    "庄"
  ],
  "厉": [
    "厂",
    "万"
  ],
  "鹰": [
    "䧹",
    "鸟"
  ],
  "渤": [
    "氵",
    "勃"
  ],
  "遵": [
    "辶",
    "尊"
  ],
  "肚": [
    "月",
    "土"
  ],
  "似": [
    "亻",
    "以"
  ],
  "觅": [
    "爫",
    "见"
  ],
  "程": [
    "禾",
    "呈"
  ],
  "揪": [
    "扌",
    "秋"
  ],
  "负": [
    "⺈",
    "贝"
  ],
  "象": [],
  "然": [
    "肰",
    "灬"
  ],
  "降": [
    "阝",
    "夅"
  ],
  "州": [],
  "稻": [
    "禾",
    "舀"
  ],
  "褂": [
    "衤",
    "卦"
  ],
  "凰": [
    "几",
    "皇"
  ],
  "柜": [
    "木",
    "巨"
  ],
  "材": [
    "木",
    "才"
  ],
  "律": [
    "彳",
    "聿"
  ],
  "遇": [
    "辶",
    "禺"
  ],
  "津": [
    "氵",
    "聿"
  ],
  "蒂": [
    "艹",
    "帝"
  ],
  "漱": [
    "氵",
    "欶"
  ],
  "谷": [],
  "瓦": [],
  "婉": [
    "女",
    "宛"
  ],
  "蹦": [
    "足",
    "崩"
  ],
  "晓": [
    "日",
    "尧"
  ],
  "施": [
    "㫃",
    "也"
  ],
  "萝": [
    "艹",
    "罗"
  ],
  "像": [
    "亻",
    "象"
  ],
  "奄": [
    "大",
    "电"
  ],
  "蔗": [
    "艹",
    "庶"
  ],
  "误": [
    "讠",
    "吴"
  ],
  "必": [
    "心",
    "丿"
  ],
  "逐": [
    "辶",
    "豕"
  ],
  "受": [
    "爫",
    "冖",
    "又"
  ],
  "披": [
    "扌",
    "皮"
  ],
  "邪": [
    "牙",
    "阝"
  ],
  "凯": [
    "山",
    "己",
    "几"
  ],
  "治": [
    "氵",
    "台"
  ],
  "蕉": [
    "艹",
    "焦"
  ],
  "套": [
    "大",
    "镸"
  ],
  "残": [
    "歹",
    "戋"
  ],
  "煌": [
    "火",
    "皇"
  ],
  "罐": [
    "缶",
    "雚"
  ],
  "土": [],
  "紊": [
    "文",
    "糸"
  ],
  "塌": [
    "土",
    "𦐇"
  ],
  "末": [
    "木",
    "一"
  ],
  "寂": [
    "宀",
    "叔"
  ],
  "垢": [
    "土",
    "后"
  ],
  "烫": [
    "汤",
    "火"
  ],
  "举": [
    "兴",
    "𠀆"
  ],
  "杰": [
    "木",
    "灬"
  ],
  "棠": [
    "尚",
    "木"
  ],
  "乏": [],
  "加": [
    "力",
    "口"
  ],
  "殿": [
    "𡱒",
    "殳"
  ],
  "腊": [
    "月",
    "昔"
  ],
  "醒": [
    "酉",
    "星"
  ],
  "殴": [
    "区",
    "殳"
  ],
  "理": [
    "王",
    "里"
  ],
  "謄": [
    "月",
    "誊"
  ],
  "螃": [
    "虫",
    "旁"
  ],
  "哪": [
    "口",
    "那"
  ],
  "腮": [
    "月",
    "思"
  ],
  "城": [
    "土",
    "成"
  ],
  "秸": [
    "禾",
    "吉"
  ],
  "吱": [
    "口",
    "支"
  ],
  "擂": [
    "扌",
    "雷"
  ],
  "搂": [
    "扌",
    "娄"
  ],
  "封": [
    "圭",
    "寸"
  ],
  "膏": [
    "高",
    "月"
  ],
  "扒": [
    "本",
    "八"
  ],
  "梭": [
    "木",
    "夋"
  ],
  "斯": [
    "其",
    "斤"
  ],
  "柱": [
    "木",
    "主"
  ],
  "济": [
    "氵",
    "齐"
  ],
  "淮": [
    "氵",
    "隹"
  ],
  "灰": [
    "𠂇",
    "火"
  ],
  "椅": [
    "木",
    "奇"
  ],
  "域": [
    "土",
    "或"
  ],
  "定": [
    "宀",
    ""
  ],
  "使": [
    "亻",
    "吏"
  ],
  "闯": [
    "门",
    "马"
  ],
  "为": [],
  "届": [
    "尸",
    "由"
  ],
  "乞": [
    "𠂉",
    "乙"
  ],
  "寄": [
    "宀",
    "奇"
  ],
  "半": [],
  "枕": [
    "木",
    "冘"
  ],
  "碰": [
    "石",
    "並"
  ],
  "镊": [
    "钅",
    "聂"
  ],
  "迁": [
    "辶",
    "千"
  ],
  "逮": [
    "辶",
    "隶"
  ],
  "饮": [
    "饣",
    "欠"
  ],
  "蜀": [
    "罒",
    "勹",
    "虫"
  ],
  "附": [
    "阝",
    "付"
  ],
  "霜": [
    "雨",
    "相"
  ],
  "估": [
    "亻",
    "古"
  ],
  "饲": [
    "饣",
    "司"
  ],
  "炼": [
    "火",
    "?"
  ],
  "寻": [
    "彐",
    "寸"
  ],
  "闷": [
    "门",
    "心"
  ],
  "舶": [
    "舟",
    "白"
  ],
  "彪": [
    "虎",
    "彡"
  ],
  "函": [
    "乛",
    "凵",
    "氺"
  ],
  "荡": [
    "艹",
    "汤"
  ],
  "痰": [
    "疒",
    "炎"
  ],
  "雌": [
    "此",
    "隹"
  ],
  "班": [
    "玨",
    "刂"
  ],
  "紧": [
    "G",
    "糸"
  ],
  "胸": [
    "月",
    "匈"
  ],
  "典": [],
  "岸": [
    "山",
    "厈"
  ],
  "愿": [
    "原",
    "心"
  ],
  "燕": [
    "廿",
    "北",
    "口",
    "灬"
  ],
  "赂": [
    "贝",
    "各"
  ],
  "娩": [
    "女",
    "免"
  ],
  "述": [
    "辶",
    "术"
  ],
  "谤": [
    "讠",
    "旁"
  ],
  "苟": [
    "艹",
    "句"
  ],
  "屑": [
    "尸",
    "肖"
  ],
  "剩": [
    "乘",
    "刂"
  ],
  "艘": [
    "舟",
    "叟"
  ],
  "抠": [
    "扌",
    "区"
  ],
  "铅": [
    "钅",
    "㕣"
  ],
  "捺": [
    "扌",
    "奈"
  ],
  "父": [],
  "画": [
    "一",
    "田",
    "凵"
  ],
  "杖": [
    "木",
    "丈"
  ],
  "隘": [
    "阝",
    "益"
  ],
  "粱": [
    "氵",
    "刅",
    "米"
  ],
  "烛": [
    "火",
    "虫"
  ],
  "允": [
    "厶",
    "儿"
  ],
  "雕": [
    "周",
    "隹"
  ],
  "句": [
    "勹",
    "口"
  ],
  "滞": [
    "氵",
    "带"
  ],
  "舔": [
    "舌",
    "忝"
  ],
  "迈": [
    "辶",
    "万"
  ],
  "共": [
    "龷",
    "八"
  ],
  "匆": [
    "勿",
    "丶"
  ],
  "闰": [
    "门",
    "王"
  ],
  "契": [
    "㓞",
    "大"
  ],
  "粘": [
    "米",
    "占"
  ],
  "延": [
    "廴",
    "正"
  ],
  "夯": [
    "大",
    "力"
  ],
  "庇": [
    "广",
    "比"
  ],
  "郁": [
    "有",
    "阝"
  ],
  "跟": [
    "足",
    "艮"
  ],
  "卵": [],
  "宅": [
    "宀",
    "乇"
  ],
  "橙": [
    "木",
    "登"
  ],
  "纬": [
    "纟",
    "韦"
  ],
  "衍": [
    "行",
    "氵"
  ],
  "禀": [
    "㐭",
    "示"
  ],
  "务": [
    "夂",
    "力"
  ],
  "结": [
    "纟",
    "吉"
  ],
  "阁": [
    "门",
    "各"
  ],
  "摘": [
    "扌",
    "啇"
  ],
  "挥": [
    "扌",
    "军"
  ],
  "钮": [
    "钅",
    "丑"
  ],
  "院": [
    "阝",
    "完"
  ],
  "涤": [
    "氵",
    "条"
  ],
  "贝": [],
  "徊": [
    "彳",
    "回"
  ],
  "孕": [
    "乃",
    "子"
  ],
  "冰": [
    "冫",
    "水"
  ],
  "趴": [
    "足",
    "八"
  ],
  "啊": [
    "口",
    "阿"
  ],
  "壮": [
    "丬",
    "士"
  ],
  "廊": [
    "广",
    "郎"
  ],
  "略": [
    "田",
    "各"
  ],
  "剂": [
    "齐",
    "刂"
  ],
  "驰": [
    "马",
    "也"
  ],
  "锚": [
    "钅",
    "苗"
  ],
  "恼": [
    "忄",
    "㐫"
  ],
  "屡": [
    "尸",
    "娄"
  ],
  "欢": [
    "又",
    "欠"
  ],
  "寞": [
    "宀",
    "莫"
  ],
  "字": [
    "宀",
    "子"
  ],
  "交": [],
  "裤": [
    "衤",
    "库"
  ],
  "箩": [
    "竹",
    "罗"
  ],
  "竖": [
    "G",
    "立"
  ],
  "灌": [
    "氵",
    "雚"
  ],
  "替": [
    "夫",
    "日"
  ],
  "井": [],
  "倔": [
    "亻",
    "屈"
  ],
  "闪": [
    "门",
    "人"
  ],
  "嫡": [
    "女",
    "啇"
  ],
  "援": [
    "扌",
    "爰"
  ],
  "贬": [
    "贝",
    "乏"
  ],
  "顷": [
    "匕",
    "页"
  ],
  "酪": [
    "酉",
    "各"
  ],
  "仁": [
    "亻",
    "二"
  ],
  "潘": [
    "氵",
    "番"
  ],
  "乙": [],
  "磨": [
    "麻",
    "石"
  ],
  "怔": [
    "忄",
    "正"
  ],
  "筒": [
    "竹",
    "同"
  ],
  "稀": [
    "禾",
    "希"
  ],
  "戚": [
    "戊",
    "尗"
  ],
  "赦": [
    "赤",
    "攵"
  ],
  "蔑": [
    "苜",
    "戍"
  ],
  "索": [
    "十",
    "冖",
    "糸"
  ],
  "唧": [
    "口",
    "即"
  ],
  "廷": [
    "廴",
    "壬"
  ],
  "积": [
    "禾",
    "只"
  ],
  "究": [
    "穴",
    "九"
  ],
  "角": [],
  "孝": [
    "耂",
    "子"
  ],
  "莹": [
    "艹",
    "宝"
  ],
  "旧": [
    "丨",
    "日"
  ],
  "榕": [
    "木",
    "容"
  ],
  "酌": [
    "酉",
    "勺"
  ],
  "缴": [
    "纟",
    "敫"
  ],
  "笑": [
    "竹",
    "夭"
  ],
  "阎": [
    "门",
    "臽"
  ],
  "锥": [
    "钅",
    "隹"
  ],
  "滩": [
    "氵",
    "难"
  ],
  "撮": [
    "扌",
    "最"
  ],
  "蝠": [
    "虫",
    "畐"
  ],
  "讶": [
    "讠",
    "牙"
  ],
  "租": [
    "禾",
    "且"
  ],
  "歧": [
    "止",
    "支"
  ],
  "汉": [
    "氵",
    "又"
  ],
  "纸": [
    "纟",
    "氏"
  ],
  "纲": [
    "纟",
    "冈"
  ],
  "矮": [
    "矢",
    "委"
  ],
  "惯": [
    "忄",
    "贯"
  ],
  "絮": [
    "如",
    "糸"
  ],
  "唬": [
    "口",
    "虎"
  ],
  "抑": [
    "扌",
    "卬"
  ],
  "燎": [
    "火",
    "尞"
  ],
  "氵": [
    "水"
  ],
  "馍": [
    "饣",
    "莫"
  ],
  "绪": [
    "纟",
    "者"
  ],
  "兼": [],
  "请": [
    "讠",
    "青"
  ],
  "悦": [
    "忄",
    "兌"
  ],
  "躯": [
    "身",
    "区"
  ],
  "少": [
    "小",
    "丿"
  ],
  "吞": [
    "天",
    "口"
  ],
  "够": [
    "句",
    "多"
  ],
  "采": [
    "爫",
    "木"
  ],
  "矿": [
    "石",
    "广"
  ],
  "慰": [
    "尉",
    "心"
  ],
  "燃": [
    "火",
    "然"
  ],
  "殉": [
    "歹",
    "旬"
  ],
  "蹭": [
    "足",
    "曾"
  ],
  "喜": [
    "壴",
    "口"
  ],
  "菠": [
    "艹",
    "波"
  ],
  "圆": [
    "囗",
    "员"
  ],
  "熬": [
    "敖",
    "灬"
  ],
  "克": [
    "古",
    "儿"
  ],
  "据": [
    "扌",
    "居"
  ],
  "恕": [
    "如",
    "心"
  ],
  "傻": [
    "亻",
    "𡕩"
  ],
  "久": [],
  "森": [
    "木",
    "林"
  ],
  "尚": [
    "⺌",
    "冂",
    "口"
  ],
  "齿": [],
  "桐": [
    "木",
    "同"
  ],
  "携": [
    "扌",
    "隽"
  ],
  "仲": [
    "亻",
    "中"
  ],
  "辫": [
    "辡",
    "纟"
  ],
  "捕": [
    "扌",
    "甫"
  ],
  "择": [
    "扌",
    "𠬤"
  ],
  "鸠": [
    "九",
    "鸟"
  ],
  "喇": [
    "口",
    "剌"
  ],
  "摆": [
    "扌",
    "罢"
  ],
  "预": [
    "予",
    "页"
  ],
  "在": [
    "E",
    "土"
  ],
  "训": [
    "讠",
    "川"
  ],
  "稚": [
    "禾",
    "隹"
  ],
  "郑": [
    "关",
    "阝"
  ],
  "惋": [
    "忄",
    "宛"
  ],
  "靶": [
    "革",
    "巴"
  ],
  "傲": [
    "亻",
    "敖"
  ],
  "笛": [
    "竹",
    "由"
  ],
  "老": [
    "耂",
    "匕"
  ],
  "摄": [
    "扌",
    "聂"
  ],
  "盛": [
    "成",
    "皿"
  ],
  "来": [],
  "砾": [
    "石",
    "乐"
  ],
  "拖": [
    "扌",
    "㐌"
  ],
  "嗤": [
    "口",
    "蚩"
  ],
  "诊": [
    "讠",
    "㐱"
  ],
  "琢": [
    "王",
    "豖"
  ],
  "脖": [
    "月",
    "孛"
  ],
  "澳": [
    "氵",
    "奧"
  ],
  "蛉": [
    "虫",
    "令"
  ],
  "署": [
    "罒",
    "者"
  ],
  "卢": [],
  "羹": [
    "羔",
    "美"
  ],
  "株": [
    "木",
    "朱"
  ],
  "详": [
    "讠",
    "羊"
  ],
  "括": [
    "扌",
    "舌"
  ],
  "简": [
    "竹",
    "间"
  ],
  "瘪": [
    "疒",
    "自",
    "仑"
  ],
  "痴": [
    "疒",
    "知"
  ],
  "五": [],
  "阐": [
    "门",
    "单"
  ],
  "纪": [
    "纟",
    "己"
  ],
  "早": [
    "日",
    "十"
  ],
  "衅": [
    "血",
    "半"
  ],
  "赤": [],
  "镜": [
    "钅",
    "竟"
  ],
  "蛹": [
    "虫",
    "甬"
  ],
  "蝇": [
    "虫",
    "黾"
  ],
  "库": [
    "广",
    "车"
  ],
  "挨": [
    "扌",
    "矣"
  ],
  "潮": [
    "氵",
    "朝"
  ],
  "侄": [
    "亻",
    "至"
  ],
  "斑": [
    "玨",
    "文"
  ],
  "养": [
    "𦍌",
    "介"
  ],
  "篷": [
    "竹",
    "逢"
  ],
  "茉": [
    "艹",
    "末"
  ],
  "胃": [
    "田",
    "月"
  ],
  "杉": [
    "木",
    "彡"
  ],
  "神": [
    "礻",
    "申"
  ],
  "惑": [
    "或",
    "心"
  ],
  "笙": [
    "竹",
    "生"
  ],
  "赢": [
    "𦝠",
    "贝"
  ],
  "面": [],
  "岭": [
    "山",
    "令"
  ],
  "踱": [
    "足",
    "度"
  ],
  "而": [],
  "示": [],
  "囊": [
    "亠",
    "中",
    "冖",
    "襄"
  ],
  "娘": [
    "女",
    "良"
  ],
  "谐": [
    "讠",
    "皆"
  ],
  "猴": [
    "犭",
    "侯"
  ],
  "赏": [
    "尚",
    "贝"
  ],
  "英": [
    "艹",
    "央"
  ],
  "肤": [
    "月",
    "夫"
  ],
  "乓": [
    "丘",
    "丶"
  ],
  "暴": [
    "日",
    "共",
    "水"
  ],
  "付": [
    "亻",
    "寸"
  ],
  "晴": [
    "日",
    "青"
  ],
  "伦": [
    "亻",
    "仑"
  ],
  "眨": [
    "目",
    "乏"
  ],
  "调": [
    "讠",
    "周"
  ],
  "滨": [
    "氵",
    "宾"
  ],
  "代": [
    "亻",
    "弋"
  ],
  "弹": [
    "弓",
    "单"
  ],
  "刻": [
    "亥",
    "刂"
  ],
  "倾": [
    "亻",
    "顷"
  ],
  "辖": [
    "车",
    "害"
  ],
  "橘": [
    "木",
    "矞"
  ],
  "截": [
    "𢦏",
    "隹"
  ],
  "竿": [
    "竹",
    "干"
  ],
  "锭": [
    "钅",
    "定"
  ],
  "认": [
    "讠",
    "人"
  ],
  "扔": [
    "扌",
    "乃"
  ],
  "目": [],
  "社": [
    "礻",
    "土"
  ],
  "严": [],
  "峰": [
    "山",
    "夆"
  ],
  "魏": [
    "委",
    "鬼"
  ],
  "瘩": [
    "疒",
    "荅"
  ],
  "粟": [
    "覀",
    "米"
  ],
  "罩": [
    "罒",
    "卓"
  ],
  "匾": [
    "匚",
    "扁"
  ],
  "奸": [
    "女",
    "干"
  ],
  "同": [
    "冂",
    "一",
    "口"
  ],
  "许": [
    "讠",
    "午"
  ],
  "月": [],
  "凭": [
    "任",
    "几"
  ],
  "度": [
    "广",
    "廿",
    "又"
  ],
  "荆": [
    "艹",
    "刑"
  ],
  "攘": [
    "扌",
    "襄"
  ],
  "谴": [
    "讠",
    "遣"
  ],
  "仆": [
    "亻",
    "卜"
  ],
  "婚": [
    "女",
    "昏"
  ],
  "硅": [
    "石",
    "圭"
  ],
  "擦": [
    "扌",
    "察"
  ],
  "朵": [
    "几",
    "木"
  ],
  "阀": [
    "门",
    "伐"
  ],
  "扣": [
    "扌",
    "口"
  ],
  "恬": [
    "忄",
    "舌"
  ],
  "蝗": [
    "虫",
    "皇"
  ],
  "杈": [
    "木",
    "叉"
  ],
  "登": [
    "癶",
    "豆"
  ],
  "夭": [
    "丿",
    "大"
  ],
  "捲": [
    "扌",
    "卷"
  ],
  "欣": [
    "斤",
    "欠"
  ],
  "尺": [],
  "揍": [
    "扌",
    "奏"
  ],
  "遮": [
    "辶",
    "庶"
  ],
  "墨": [
    "土",
    "黑"
  ],
  "丝": [],
  "匹": [
    "匚",
    "儿"
  ],
  "哭": [
    "吅",
    "犬"
  ],
  "提": [
    "扌",
    "是"
  ],
  "谁": [
    "讠",
    "隹"
  ],
  "痒": [
    "疒",
    "羊"
  ],
  "缅": [
    "纟",
    "面"
  ],
  "尊": [
    "酋",
    "寸"
  ],
  "脐": [
    "月",
    "齐"
  ],
  "除": [
    "阝",
    "余"
  ],
  "减": [
    "冫",
    "咸"
  ],
  "乒": [
    "丘",
    "丿"
  ],
  "瑟": [
    "玨",
    "必"
  ],
  "祝": [
    "礻",
    "兄"
  ],
  "忧": [
    "忄",
    "尤"
  ],
  "汛": [
    "氵",
    "卂"
  ],
  "鱼": [],
  "佑": [
    "亻",
    "右"
  ],
  "操": [
    "扌",
    "喿"
  ],
  "按": [
    "扌",
    "安"
  ],
  "浇": [
    "氵",
    "尧"
  ],
  "门": [],
  "膘": [
    "月",
    "票"
  ],
  "更": [],
  "顽": [
    "元",
    "页"
  ],
  "窜": [
    "穴",
    "串"
  ],
  "跛": [
    "足",
    "皮"
  ],
  "颤": [
    "亶",
    "页"
  ],
  "妻": [
    "十",
    "彐",
    "女"
  ],
  "蹲": [
    "足",
    "尊"
  ],
  "贱": [
    "贝",
    "戋"
  ],
  "青": [
    "龶",
    "月"
  ],
  "什": [
    "亻",
    "十"
  ],
  "刀": [],
  "牵": [
    "大",
    "冖",
    "牛"
  ],
  "两": [],
  "慷": [
    "忄",
    "康"
  ],
  "托": [
    "扌",
    "乇"
  ],
  "丸": [],
  "十": [],
  "搏": [
    "扌",
    "尃"
  ],
  "惹": [
    "若",
    "心"
  ],
  "拢": [
    "扌",
    "龙"
  ],
  "煎": [
    "前",
    "灬"
  ],
  "售": [
    "隹",
    "口"
  ],
  "达": [
    "辶",
    "大"
  ],
  "赚": [
    "贝",
    "兼"
  ],
  "篡": [
    "算",
    "厶"
  ],
  "鸥": [
    "区",
    "鸟"
  ],
  "嫂": [
    "女",
    "叟"
  ],
  "骏": [
    "马",
    "夋"
  ],
  "睦": [
    "目",
    "坴"
  ],
  "牧": [
    "牛",
    "攵"
  ],
  "讥": [
    "讠",
    "几"
  ],
  "袖": [
    "衤",
    "由"
  ],
  "搔": [
    "扌",
    "蚤"
  ],
  "抬": [
    "扌",
    "台"
  ],
  "叹": [
    "口",
    "又"
  ],
  "镰": [
    "钅",
    "廉"
  ],
  "俊": [
    "亻",
    "夋"
  ],
  "散": [
    "龷",
    "月",
    "攵"
  ],
  "点": [
    "占",
    "灬"
  ],
  "橡": [
    "木",
    "象"
  ],
  "译": [
    "讠",
    "𠬤"
  ],
  "戒": [
    "戈",
    "廾"
  ],
  "拾": [
    "扌",
    "合"
  ],
  "啥": [
    "口",
    "舍"
  ],
  "奈": [
    "大",
    "示"
  ],
  "情": [
    "忄",
    "青"
  ],
  "膜": [
    "月",
    "莫"
  ],
  "蝶": [
    "虫",
    "枼"
  ],
  "锣": [
    "钅",
    "罗"
  ],
  "热": [
    "执",
    "灬"
  ],
  "羞": [
    "羊",
    "丑"
  ],
  "晒": [
    "日",
    "西"
  ],
  "货": [
    "化",
    "贝"
  ],
  "摇": [
    "扌",
    "䍃"
  ],
  "钙": [
    "钅",
    "丐"
  ],
  "麸": [
    "麦",
    "夫"
  ],
  "臂": [
    "辟",
    "月"
  ],
  "诡": [
    "讠",
    "危"
  ],
  "椭": [
    "木",
    "陏"
  ],
  "鸳": [
    "夗",
    "鸟"
  ],
  "祥": [
    "示",
    "羊"
  ],
  "渡": [
    "氵",
    "度"
  ],
  "栗": [
    "覀",
    "木"
  ],
  "针": [
    "钅",
    "十"
  ],
  "铣": [
    "钅",
    "先"
  ],
  "枣": [
    "朿",
    "⺀"
  ],
  "殖": [
    "歹",
    "直"
  ],
  "武": [
    "一",
    "戈",
    "止"
  ],
  "鸣": [
    "口",
    "鸟"
  ],
  "箍": [
    "竹",
    "㧜"
  ],
  "辅": [
    "车",
    "甫"
  ],
  "漫": [
    "氵",
    "曼"
  ],
  "众": [
    "人",
    "人",
    "人"
  ],
  "忱": [
    "忄",
    "冘"
  ],
  "巡": [
    "辶",
    "巛"
  ],
  "沿": [
    "氵",
    "㕣"
  ],
  "粒": [
    "米",
    "立"
  ],
  "佛": [
    "亻",
    "弗"
  ],
  "汰": [
    "氵",
    "太"
  ],
  "序": [
    "广",
    "予"
  ],
  "哩": [
    "口",
    "里"
  ],
  "巧": [
    "工",
    "丂"
  ],
  "舵": [
    "舟",
    "它"
  ],
  "听": [
    "口",
    "斤"
  ],
  "炬": [
    "火",
    "巨"
  ],
  "桦": [
    "木",
    "华"
  ],
  "峡": [
    "山",
    "夹"
  ],
  "润": [
    "氵",
    "闰"
  ],
  "链": [
    "钅",
    "连"
  ],
  "瀑": [
    "氵",
    "暴"
  ],
  "腌": [
    "月",
    "奄"
  ],
  "匿": [
    "匚",
    "若"
  ],
  "染": [
    "氿",
    "木"
  ],
  "钢": [
    "钅",
    "冈"
  ],
  "券": [
    "B",
    "刀"
  ],
  "辱": [
    "辰",
    "寸"
  ],
  "坤": [
    "土",
    "申"
  ],
  "湾": [
    "氵",
    "弯"
  ],
  "船": [
    "舟",
    "㕣"
  ],
  "栽": [
    "𢦏",
    "木"
  ],
  "糠": [
    "米",
    "康"
  ],
  "蚪": [
    "虫",
    "斗"
  ],
  "裹": [
    "衣",
    "果"
  ],
  "搞": [
    "扌",
    "高"
  ],
  "瓣": [
    "辡",
    "瓜"
  ],
  "遏": [
    "辶",
    "曷"
  ],
  "悍": [
    "忄",
    "旱"
  ],
  "死": [
    "歹",
    "匕"
  ],
  "酝": [
    "酉",
    "云"
  ],
  "拌": [
    "扌",
    "半"
  ],
  "乘": [
    "禾",
    "北"
  ],
  "归": [
    "C",
    "彐"
  ],
  "蛀": [
    "虫",
    "主"
  ],
  "汹": [
    "氵",
    "凶"
  ],
  "肠": [
    "月",
    "𠃓"
  ],
  "枷": [
    "木",
    "加"
  ],
  "肆": [
    "镸",
    "聿"
  ],
  "捣": [
    "扌",
    "岛"
  ],
  "孵": [
    "卵",
    "孚"
  ],
  "向": [
    "丶",
    "冂",
    "口"
  ],
  "解": [
    "角",
    "刀",
    "牛"
  ],
  "狡": [
    "犭",
    "交"
  ],
  "订": [
    "讠",
    "丁"
  ],
  "敞": [
    "尚",
    "攵"
  ],
  "歇": [
    "曷",
    "欠"
  ],
  "沽": [
    "氵",
    "古"
  ],
  "篓": [
    "竹",
    "娄"
  ],
  "涡": [
    "氵",
    "呙"
  ],
  "弥": [
    "弓",
    "尔"
  ],
  "逞": [
    "辶",
    "呈"
  ],
  "橱": [
    "木",
    "厨"
  ],
  "望": [
    "亡",
    "月",
    "𡈼"
  ],
  "柿": [
    "木",
    "市"
  ],
  "洋": [
    "氵",
    "羊"
  ],
  "式": [
    "工",
    "弋"
  ],
  "僵": [
    "亻",
    "畺"
  ],
  "码": [
    "石",
    "马"
  ],
  "室": [
    "宀",
    "至"
  ],
  "绸": [
    "纟",
    "周"
  ],
  "弃": [
    "亠",
    "弁"
  ],
  "肋": [
    "月",
    "力"
  ],
  "伏": [
    "亻",
    "犬"
  ],
  "焙": [
    "火",
    "咅"
  ],
  "扭": [
    "扌",
    "丑"
  ],
  "膝": [
    "月",
    "桼"
  ],
  "健": [
    "亻",
    "建"
  ],
  "畔": [
    "田",
    "半"
  ],
  "缝": [
    "纟",
    "逢"
  ],
  "淋": [
    "氵",
    "林"
  ],
  "趁": [
    "走",
    "㐱"
  ],
  "液": [
    "氵",
    "夜"
  ],
  "庐": [
    "广",
    "户"
  ],
  "勤": [
    "堇",
    "力"
  ],
  "脯": [
    "月",
    "甫"
  ],
  "石": [],
  "愧": [
    "忄",
    "鬼"
  ],
  "贪": [
    "今",
    "贝"
  ],
  "铸": [
    "钅",
    "寿"
  ],
  "扌": [
    "手"
  ],
  "姻": [
    "女",
    "因"
  ],
  "蒿": [
    "艹",
    "高"
  ],
  "棒": [
    "木",
    "奉"
  ],
  "衷": [
    "衣",
    "中"
  ],
  "鹤": [
    "隺",
    "鸟"
  ],
  "箫": [
    "竹",
    "肃"
  ],
  "退": [
    "辶",
    "艮"
  ],
  "瞬": [
    "目",
    "舜"
  ],
  "停": [
    "亻",
    "亭"
  ],
  "羔": [
    "𦍌",
    "灬"
  ],
  "现": [
    "王",
    "见"
  ],
  "毅": [
    "豙",
    "殳"
  ],
  "铡": [
    "钅",
    "则"
  ],
  "遭": [
    "辶",
    "曹"
  ],
  "屿": [
    "山",
    "与"
  ],
  "迷": [
    "辶",
    "米"
  ],
  "全": [
    "人",
    "王"
  ],
  "芙": [
    "艹",
    "夫"
  ],
  "剪": [
    "前",
    "刀"
  ],
  "键": [
    "钅",
    "建"
  ],
  "等": [
    "竹",
    "寺"
  ],
  "巾": [],
  "杜": [
    "木",
    "土"
  ],
  "踢": [
    "足",
    "易"
  ],
  "裸": [
    "衤",
    "果"
  ],
  "婴": [
    "贝",
    "贝",
    "女"
  ],
  "瞪": [
    "目",
    "登"
  ],
  "埃": [
    "土",
    "矣"
  ],
  "宾": [
    "宀",
    "兵"
  ],
  "蔚": [
    "艹",
    "尉"
  ],
  "可": [
    "丁",
    "口"
  ],
  "忍": [
    "刃",
    "心"
  ],
  "香": [
    "禾",
    "日"
  ],
  "床": [
    "广",
    "木"
  ],
  "骂": [
    "吅",
    "马"
  ],
  "路": [
    "足",
    "各"
  ],
  "缨": [
    "纟",
    "婴"
  ],
  "昆": [
    "日",
    "比"
  ],
  "极": [
    "木",
    "及"
  ],
  "嘹": [
    "口",
    "尞"
  ],
  "复": [
    "𠂉",
    "日",
    "夂"
  ],
  "荠": [
    "艹",
    "齐"
  ],
  "瓜": [],
  "算": [
    "竹",
    "𥃲"
  ],
  "毫": [
    "亠",
    "口",
    "冖",
    "毛"
  ],
  "恭": [
    "共",
    "⺗"
  ],
  "浆": [
    "丬",
    "夕",
    "水"
  ],
  "唯": [
    "口",
    "隹"
  ],
  "但": [
    "亻",
    "旦"
  ],
  "峭": [
    "山",
    "肖"
  ],
  "浩": [
    "氵",
    "告"
  ],
  "庙": [
    "广",
    "由"
  ],
  "累": [
    "田",
    "糸"
  ],
  "智": [
    "知",
    "日"
  ],
  "间": [
    "门",
    "日"
  ],
  "纫": [
    "纟",
    "刃"
  ],
  "饶": [
    "饣",
    "尧"
  ],
  "蓄": [
    "艹",
    "畜"
  ],
  "尉": [
    "尸",
    "示",
    "寸"
  ],
  "哆": [
    "口",
    "多"
  ],
  "翠": [
    "羽",
    "卒"
  ],
  "吓": [
    "口",
    "下"
  ],
  "盈": [
    "夃",
    "皿"
  ],
  "云": [],
  "溯": [
    "氵",
    "朔"
  ],
  "膳": [
    "月",
    "善"
  ],
  "戈": [],
  "窥": [
    "穴",
    "规"
  ],
  "多": [
    "夕",
    "夕"
  ],
  "询": [
    "讠",
    "旬"
  ],
  "挺": [
    "扌",
    "廷"
  ],
  "商": [
    "六",
    "冏"
  ],
  "熔": [
    "火",
    "容"
  ],
  "檐": [
    "木",
    "詹"
  ],
  "让": [
    "讠",
    "上"
  ],
  "荒": [
    "艹",
    "巟"
  ],
  "跑": [
    "足",
    "包"
  ],
  "笤": [
    "竹",
    "召"
  ],
  "林": [
    "木",
    "木"
  ],
  "肝": [
    "月",
    "干"
  ],
  "忙": [
    "忄",
    "亡"
  ],
  "腕": [
    "月",
    "宛"
  ],
  "瓢": [
    "票",
    "瓜"
  ],
  "宇": [
    "宀",
    "于"
  ],
  "拉": [
    "扌",
    "立"
  ],
  "狼": [
    "犭",
    "良"
  ],
  "叙": [
    "余",
    "又"
  ],
  "型": [
    "刑",
    "土"
  ],
  "伪": [
    "亻",
    "为"
  ],
  "晕": [
    "日",
    "军"
  ],
  "笨": [
    "竹",
    "本"
  ],
  "盐": [
    "土",
    "卜",
    "皿"
  ],
  "障": [
    "阝",
    "章"
  ],
  "崖": [
    "山",
    "厓"
  ],
  "被": [
    "衤",
    "皮"
  ],
  "葫": [
    "艹",
    "胡"
  ],
  "屋": [
    "尸",
    "至"
  ],
  "衔": [
    "行",
    "钅"
  ],
  "皱": [
    "刍",
    "皮"
  ],
  "呵": [
    "口",
    "可"
  ],
  "奇": [
    "大",
    "可"
  ],
  "仑": [],
  "愈": [
    "俞",
    "心"
  ],
  "强": [
    "弓",
    "虽"
  ],
  "烁": [
    "火",
    "乐"
  ],
  "卒": [],
  "妒": [
    "女",
    "户"
  ],
  "飞": [],
  "闻": [
    "门",
    "耳"
  ],
  "龟": [],
  "尿": [
    "尸",
    "水"
  ],
  "悴": [
    "忄",
    "卒"
  ],
  "规": [
    "夫",
    "见"
  ],
  "懒": [
    "忄",
    "赖"
  ],
  "咸": [
    "戊",
    "一",
    "口"
  ],
  "荣": [
    "𫇦",
    "木"
  ],
  "形": [
    "开",
    "彡"
  ],
  "诅": [
    "讠",
    "且"
  ],
  "梳": [
    "木",
    "㐬"
  ],
  "踊": [
    "足",
    "甬"
  ],
  "申": [],
  "弊": [
    "敝",
    "廾"
  ],
  "锐": [
    "钅",
    "兑"
  ],
  "乍": [],
  "阻": [
    "阝",
    "且"
  ],
  "耍": [
    "而",
    "女"
  ],
  "条": [
    "夂",
    "木"
  ],
  "霹": [
    "雨",
    "辟"
  ],
  "豪": [
    "亠",
    "口",
    "冖",
    "豕"
  ],
  "茵": [
    "艹",
    "因"
  ],
  "牙": [],
  "味": [
    "口",
    "未"
  ],
  "曙": [
    "日",
    "署"
  ],
  "吻": [
    "口",
    "勿"
  ],
  "憋": [
    "敝",
    "心"
  ],
  "捷": [
    "扌",
    "疌"
  ],
  "警": [
    "敬",
    "言"
  ],
  "窍": [
    "穴",
    "巧"
  ],
  "钠": [
    "钅",
    "內"
  ],
  "糊": [
    "米",
    "胡"
  ],
  "遥": [
    "辶",
    "䍃"
  ],
  "靴": [
    "革",
    "化"
  ],
  "悼": [
    "忄",
    "卓"
  ],
  "甲": [],
  "叉": [
    "又",
    "丶"
  ],
  "芜": [
    "艹",
    "无"
  ],
  "些": [
    "此",
    "二"
  ],
  "霎": [
    "雨",
    "妾"
  ],
  "躬": [
    "身",
    "弓"
  ],
  "讼": [
    "讠",
    "公"
  ],
  "楷": [
    "木",
    "皆"
  ],
  "嘿": [
    "口",
    "黑"
  ],
  "坠": [
    "队",
    "土"
  ],
  "晰": [
    "日",
    "析"
  ],
  "捻": [
    "扌",
    "念"
  ],
  "参": [
    "厶",
    "大",
    "彡"
  ],
  "看": [
    "手",
    "目"
  ],
  "害": [
    "宀",
    "丰",
    "口"
  ],
  "量": [
    "旦",
    "里"
  ],
  "繁": [
    "敏",
    "糸"
  ],
  "讲": [
    "讠",
    "井"
  ],
  "桂": [
    "木",
    "圭"
  ],
  "说": [
    "讠",
    "兑"
  ],
  "寝": [
    "宀",
    "丬",
    "𠬶"
  ],
  "梦": [
    "林",
    "夕"
  ],
  "拂": [
    "扌",
    "弗"
  ],
  "幻": [
    "幺",
    "𠃌"
  ],
  "乡": [],
  "薪": [
    "艹",
    "新"
  ],
  "组": [
    "纟",
    "且"
  ],
  "枪": [
    "木",
    "仓"
  ],
  "梨": [
    "利",
    "木"
  ],
  "层": [
    "尸",
    "云"
  ],
  "岛": [
    "鸟",
    "山"
  ],
  "职": [
    "耳",
    "只"
  ],
  "螟": [
    "虫",
    "冥"
  ],
  "签": [
    "竹",
    "佥"
  ],
  "仙": [
    "亻",
    "山"
  ],
  "俘": [
    "亻",
    "孚"
  ],
  "摹": [
    "莫",
    "手"
  ],
  "休": [
    "亻",
    "木"
  ],
  "卓": [
    "卜",
    "早"
  ],
  "疚": [
    "疒",
    "久"
  ],
  "恐": [
    "巩",
    "心"
  ],
  "胁": [
    "月",
    "办"
  ],
  "眼": [
    "目",
    "艮"
  ],
  "茴": [
    "艹",
    "回"
  ],
  "踪": [
    "足",
    "宗"
  ],
  "罚": [
    "罒",
    "讠",
    "刂"
  ],
  "歹": [],
  "颁": [
    "分",
    "页"
  ],
  "嘶": [
    "口",
    "斯"
  ],
  "鸡": [
    "又",
    "鸟"
  ],
  "俭": [
    "亻",
    "佥"
  ],
  "刺": [
    "朿",
    "刂"
  ],
  "盟": [
    "明",
    "皿"
  ],
  "八": [],
  "叽": [
    "口",
    "几"
  ],
  "持": [
    "本",
    "寺"
  ],
  "剿": [
    "巢",
    "刂"
  ],
  "如": [
    "女",
    "口"
  ],
  "副": [
    "畐",
    "刂"
  ],
  "台": [
    "厶",
    "口"
  ],
  "拔": [
    "扌",
    "犮"
  ],
  "漂": [
    "氵",
    "票"
  ],
  "惨": [
    "忄",
    "参"
  ],
  "弦": [
    "弓",
    "玄"
  ],
  "聊": [
    "耳",
    "卯"
  ],
  "君": [
    "尹",
    "口"
  ],
  "薄": [
    "艹",
    "溥"
  ],
  "冷": [
    "冫",
    "令"
  ]
}
