# Supplementary material for: Optimizing the Learning Order of Chinese Characters Using a Novel Topological Sort Algorithm
Source: PLoS One. 2016 Oct 5;11(10):e0163623. doi: 10.1371/journal.pone.0163623 (PMC5051716; doi:10.1371/journal.pone.0163623)
Supplement: S1 File — S1_File.zip is a zipped file containing input data (usage frequencies, decompositions, stroke numbers, target word lists) and final character and word orders. A README within the file contains information on the origin of the input data and guidance on use of the output orders. (ZIP) [file pone.0163623.s001.zip › DATA_FILE/README]

char_strokes.json
=================
 Taken from the UNIHAN database using PyNLPIR 0.4.4

char_freq.json
word_frew.json
==============
 Adapted from text files available here:
   http://www.ugent.be/pp/experimentele-psychologie/en/research/documents
   SUBTLEX-CH-CHR
   SUBTLEX-CH-WF
 Each file normalized to 1.0

hsk14_word_target.json
hsk16_word_target.json
======================
 Compiled using word lists from here:
   http://www.chinesetest.cn/godownload.do
 '14' file contains levels 1 to 4
 '16' file contains lebels 1 to 6

heisig_decomp.json
==================
 Heisig and Richardson decompositions
 Compiled by hand from the books
 Characters/components without UNICODE code points are given descriptive names

heisig_target.json
==================
 Ordered list of all characters in the Heisig decomposition

outlier_decomp.json
===================
 Decompositions from Outlier Linguistic Solutions
 Some additions/corrections made by the authors
 Characters/components without UNICODE code points are given descriptive names

outlier_target.json
===================
 Ordered list of all characters in the OLS decomposition

loach_order.json (char)
yan_4000_order.json (char)
loach_word_order.json (word)
=====================
 Results
