# Supplementary material for: Optimizing the Learning Order of Chinese Characters Using a Novel Topological Sort Algorithm
Source: PLoS One. 2016 Oct 5;11(10):e0163623. doi: 10.1371/journal.pone.0163623 (PMC5051716; doi:10.1371/journal.pone.0163623)
Supplement: S1 File — S1_File.zip is a zipped file containing input data (usage frequencies, decompositions, stroke numbers, target word lists) and final character and word orders. A README within the file contains information on the origin of the input data and guidance on use of the output orders. (ZIP) [file pone.0163623.s001.zip › DATA_FILE/word_freq.json]

{
  "的": 0.05015513384459954,
  "我": 0.05014783055265709,
  "你": 0.0396292717848852,
  "是": 0.028253515208553997,
  "了": 0.028210530118835588,
  "不": 0.020543444809589168,
  "在": 0.012811047203828857,
  "他": 0.011853779390980571,
  "我们": 0.011080017966694366,
  "好": 0.009977131455320129,
  "有": 0.008618152776282341,
  "这": 0.008554897325254282,
  "就": 0.008246340693024575,
  "会": 0.007927171930462168,
  "吗": 0.007428103711276605,
  "要": 0.0071141813951708125,
  "什么": 0.007050419185110013,
  "说": 0.006765382133870474,
  "她": 0.0066003873546808855,
  "想": 0.0063250979624829,
  "一": 0.006069959694175097,
  "很": 0.005979279636669274,
  "知道": 0.0058648415233343455,
  "人": 0.005810260594572622,
  "吧": 0.005785518830032901,
  "那": 0.005666370838628965,
  "来": 0.0055193212910693915,
  "都": 0.005294707802145534,
  "个": 0.005183995858168997,
  "能": 0.00496790784473714,
  "去": 0.004860534548505722,
  "没": 0.004754830576146864,
  "和": 0.004483863540404613,
  "他们": 0.004187021984637689,
  "到": 0.004159418522030723,
  "对": 0.003958831373129776,
  "也": 0.003928902780843173,
  "啊": 0.0039039225414645145,
  "还": 0.00388493398241415,
  "把": 0.003712278199023708,
  "让": 0.0036906664167450356,
  "做": 0.0036475918989620263,
  "给": 0.003494192958815753,
  "一个": 0.0034795267562211228,
  "上": 0.0034093257255090217,
  "你们": 0.003366847394823355,
  "过": 0.003350213774807494,
  "没有": 0.0032264751427540195,
  "得": 0.003135616229118994,
  "看": 0.003056830104205158,
  "真": 0.0030538193593635772,
  "着": 0.002983648138006343,
  "事": 0.002912821110842032,
  "这个": 0.002744189590358653,
  "怎么": 0.0026579809360829003,
  "现在": 0.002626800350891878,
  "可以": 0.0023608412867673055,
  "点": 0.0023151435457559886,
  "呢": 0.002287927604762295,
  "如果": 0.002277941470881805,
  "只": 0.002167080480130932,
  "别": 0.0020826305777923407,
  "哦": 0.0020681730406817804,
  "但": 0.0020342201854881147,
  "被": 0.0019583255679963903,
  "走": 0.0019452988799194527,
  "太": 0.0019421092789486693,
  "这样": 0.0019165924711824023,
  "里": 0.0018862167385727926,
  "跟": 0.0018773633601772536,
  "告诉": 0.0018249883236756985,
  "因为": 0.0017832850362165776,
  "自己": 0.0017282867764867147,
  "再": 0.0016848247370904329,
  "听": 0.0016361758699472697,
  "这里": 0.001606724227338541,
  "快": 0.0015950985789403584,
  "谁": 0.0015733973685970847,
  "但是": 0.001571489569885588,
  "多": 0.0015681211127856018,
  "用": 0.0015630833318130562,
  "时候": 0.0015553328995476013,
  "下": 0.0015493412192193073,
  "已经": 0.001543289920181279,
  "谢谢": 0.0015338999733981317,
  "为什么": 0.0015221550875804807,
  "觉得": 0.0015216781379026067,
  "天": 0.0015101419175690258,
  "像": 0.0014972940856212908,
  "这么": 0.0014631027555886877,
  "它": 0.001461373813006394,
  "从": 0.001410370006828727,
  "先生": 0.0013969856064933836,
  "找": 0.0013905169764872156,
  "最": 0.00138506186454653,
  "喜欢": 0.0013755824896987813,
  "可": 0.001374896874536837,
  "为": 0.001358263254520976,
  "大": 0.0013432393396679405,
  "可能": 0.001324250780617576,
  "需要": 0.0013224026006158137,
  "是的": 0.0013178715786760092,
  "死": 0.0013132809380264705,
  "次": 0.001307825826085785,
  "出": 0.0012753634386354757,
  "那么": 0.0012458521773170126,
  "干": 0.0012415894395710124,
  "那个": 0.001234614050532103,
  "嘿": 0.0012274001866542565,
  "们": 0.001191122201780954,
  "话": 0.0011893932591986601,
  "而": 0.0011739222040226174,
  "么": 0.0011661419624022953,
  "东西": 0.001136541273019231,
  "应该": 0.0011271215168812165,
  "孩子": 0.0011101898033166841,
  "起来": 0.001109057047831733,
  "所以": 0.0011033634610521106,
  "这些": 0.00109504665104418,
  "才": 0.0010944802733017045,
  "两": 0.001090426201039774,
  "错": 0.0010780851281247804,
  "还有": 0.001071109739085871,
  "又": 0.0010600504684301643,
  "小": 0.0010423437116390865,
  "中": 0.0010392137293780373,
  "叫": 0.0010328345274364706,
  "嗯": 0.0010325662432426664,
  "该": 0.0010185558464551132,
  "等": 0.0010139950151604417,
  "问题": 0.0009945593157870702,
  "一起": 0.0009803998722251813,
  "拿": 0.0009646605328553344,
  "更": 0.0009614411225296838,
  "开始": 0.0009576553344615578,
  "帮": 0.0009477288192908021,
  "打": 0.0009307374870165354,
  "爱": 0.0009277267421749549,
  "带": 0.0009261468463669968,
  "时间": 0.0009152366224856256,
  "年": 0.0009135971079679332,
  "请": 0.0009121066402245766,
  "回": 0.000902001268924618,
  "工作": 0.0008999742327936528,
  "然后": 0.0008868879260069809,
  "当": 0.000882923281809652,
  "见": 0.0008746064718017215,
  "钱": 0.0008710591585725326,
  "噢": 0.0008701350685716514,
  "一样": 0.0008603277908203642,
  "事情": 0.0008399083827363772,
  "就是": 0.0008387458178965589,
  "吃": 0.0008320685224063208,
  "所有": 0.0008271797882081108,
  "开": 0.0008162397549718725,
  "一下": 0.0008099499810949072,
  "家": 0.0008056276246391727,
  "非常": 0.0008041371568958159,
  "看到": 0.000798383951406459,
  "希望": 0.0007946577820480672,
  "那些": 0.0007884574362357033,
  "哪": 0.0007865198281693396,
  "当然": 0.0007843735546189059,
  "也许": 0.000777517402999465,
  "行": 0.0007759971259012411,
  "朋友": 0.0007755499855782341,
  "妈妈": 0.0007669947007313666,
  "相信": 0.0007660706107304854,
  "前": 0.0007635070062119118,
  "嗨": 0.0007552200055588485,
  "认为": 0.000753997822009296,
  "将": 0.0007436241665155333,
  "这儿": 0.0007399874252217428,
  "今天": 0.0007377815329615749,
  "明白": 0.0007376026768323721,
  "一直": 0.0007318494713430152,
  "看看": 0.0007249337010138401,
  "车": 0.0007146494735846787,
  "时": 0.0006996851774413773,
  "杀": 0.0006976879506652792,
  "地方": 0.0006962869109865239,
  "不过": 0.0006955416771148456,
  "呃": 0.000677685873549432,
  "发生": 0.0006737510387069703,
  "几": 0.0006686536390246903,
  "回来": 0.0006684151641857533,
  "准备": 0.0006618272967601166,
  "找到": 0.0006596214044999487,
  "后": 0.0006563423754645639,
  "爸爸": 0.000653719152236256,
  "一切": 0.0006471312848106194,
  "抱歉": 0.0006427791190000177,
  "比": 0.0006370557228655279,
  "感觉": 0.0006353863989929685,
  "些": 0.0006345219277018216,
  "只是": 0.0006323458447965208,
  "怎么样": 0.0006255791212416812,
  "出来": 0.0006241482722080588,
  "不要": 0.000616427649297471,
  "对不起": 0.0006125226238098764,
  "问": 0.0006097503538072329,
  "离开": 0.000606888655739988,
  "一点": 0.0006063818967072468,
  "一定": 0.0006043250512214144,
  "起": 0.0006030730583169949,
  "还是": 0.0005961274786329525,
  "发现": 0.0005894501831427145,
  "所": 0.0005876914312055535,
  "住": 0.0005843229741055673,
  "件": 0.0005833094560400848,
  "正": 0.0005823555566843364,
  "而且": 0.0005784207218418747,
  "并": 0.0005781226282932034,
  "必须": 0.0005759167360330354,
  "意思": 0.0005735021782887976,
  "放": 0.0005693288686073987,
  "不错": 0.000564291087634853,
  "肯定": 0.0005523971550428665,
  "电话": 0.0005477170863287264,
  "为了": 0.0005447361508420129,
  "搞": 0.0005444082479384745,
  "棒": 0.0005441101543898031,
  "第一": 0.0005422917837429079,
  "妈": 0.0005398474166438029,
  "地": 0.0005368366718022223,
  "进": 0.0005256581637270469,
  "那样": 0.0005215146634005152,
  "大家": 0.0005204117172704313,
  "新": 0.0005154335550076199,
  "您": 0.0005150758427492142,
  "向": 0.0005132872814571862,
  "一些": 0.0005107236769386126,
  "三": 0.0005042550469324445,
  "那里": 0.0005002904027351156,
  "以为": 0.0004942987224068216,
  "高兴": 0.000491258168210374,
  "嘛": 0.0004910196933714369,
  "老": 0.0004903936969192271,
  "位": 0.0004879195204652549,
  "过来": 0.00048359716400952037,
  "掉": 0.00048115279691041536,
  "先": 0.0004787382391661775,
  "等等": 0.0004745947388396458,
  "生活": 0.00047450531077504444,
  "之": 0.0004711070443201911,
  "买": 0.00046997428883524,
  "种": 0.0004684838210918833,
  "医生": 0.0004673808749617993,
  "最后": 0.00045310219398044194,
  "之前": 0.0004527146723671692,
  "伙计": 0.0004490183123636446,
  "手": 0.00044743841655568646,
  "任何": 0.00044469595590791006,
  "很多": 0.00044338434429375617,
  "哪儿": 0.00044335453493888905,
  "这种": 0.00043566372138316835,
  "上帝": 0.000435365627834497,
  "女人": 0.00042889699782832887,
  "名字": 0.00042731710202037075,
  "认识": 0.0004263930120194896,
  "坐": 0.0004234120765327762,
  "今晚": 0.00042263703330623067,
  "其他": 0.00042218989298322367,
  "喝": 0.0004174502055593493,
  "记得": 0.00041429041394343307,
  "家伙": 0.00041274032749034206,
  "与": 0.00040838816167974043,
  "或者": 0.00040531779812842564,
  "写": 0.0004050793232894885,
  "穿": 0.00040498989522488714,
  "弄": 0.0004046321829664815,
  "过去": 0.00040197915038330656,
  "哪里": 0.0004015618194151667,
  "啦": 0.000398521265218719,
  "却": 0.0003978356500567749,
  "算": 0.0003975673658629707,
  "担心": 0.0003946162397311244,
  "继续": 0.0003941094806983831,
  "送": 0.0003938411965045789,
  "女孩": 0.00039339405618157185,
  "以": 0.00038999578972671856,
  "玩": 0.00038850532198336183,
  "亲爱": 0.0003810529832665783,
  "下来": 0.00038000965584622856,
  "成": 0.0003737795006789975,
  "条": 0.0003728554106781163,
  "够": 0.00036975523777193434,
  "父亲": 0.0003696061909975987,
  "以前": 0.0003693677161586616,
  "跑": 0.00036760896422150067,
  "月": 0.00036525402518699704,
  "早": 0.0003632269890560319,
  "美国": 0.0003632269890560319,
  "长": 0.0003628692767976263,
  "完全": 0.00035973929453657724,
  "宝贝": 0.0003562217906622554,
  "号": 0.00035359856743394754,
  "枪": 0.0003532408551755419,
  "狗": 0.0003519888622711223,
  "可是": 0.00034993201678529,
  "世界": 0.00034939544839768157,
  "小时": 0.00034903773613927596,
  "重要": 0.0003480838367835277,
  "谈": 0.00034736841226671645,
  "别人": 0.0003461760380720311,
  "男人": 0.0003460269912976954,
  "头": 0.00034525194807114994,
  "机会": 0.00034492404516761144,
  "岁": 0.00034447690484460444,
  "出去": 0.00034352300548885615,
  "活": 0.0003430758651658491,
  "看见": 0.00034107863838975114,
  "者": 0.00033943912387205874,
  "打电话": 0.00033651780709507956,
  "喂": 0.00033642837903047817,
  "好像": 0.0003342821054800445,
  "得到": 0.000333507062253499,
  "警察": 0.0003331493499950934,
  "完": 0.0003327320190269535,
  "张": 0.00033225506934907937,
  "儿子": 0.00033088383902519114,
  "之后": 0.00033085402967032403,
  "漂亮": 0.000328856802894226,
  "分钟": 0.00032876737482962463,
  "接": 0.0003270086228924637,
  "场": 0.0003267999574083938,
  "再见": 0.0003266509106340581,
  "求": 0.00032504120547123284,
  "刚": 0.00032456425579335867,
  "如何": 0.0003242959715995545,
  "比赛": 0.0003197351403048829,
  "呀": 0.0003189600970783374,
  "情况": 0.0003181552444969248,
  "变": 0.0003153829744942813,
  "关系": 0.00031499545288100856,
  "真是": 0.0003147569780420715,
  "女士": 0.0003143098377190645,
  "本": 0.00031377326933145606,
  "马上": 0.00031040481223146987,
  "决定": 0.00030757292351909213,
  "见到": 0.00030754311416422497,
  "根本": 0.0003073642580350222,
  "关于": 0.00030602283706600113,
  "那儿": 0.0003056651248075955,
  "难": 0.0003056651248075955,
  "只要": 0.0003051285564199871,
  "里面": 0.000303548660612029,
  "每": 0.0003026841893208821,
  "份": 0.0003026841893208821,
  "到底": 0.0003020581928686723,
  "了解": 0.00030187933673946944,
  "明天": 0.0003013129589969939,
  "站": 0.00030050810641558127,
  "结束": 0.0002995840164147001,
  "公司": 0.0002994647789952316,
  "成为": 0.0002992263041562945,
  "永远": 0.00029916668544656026,
  "帮助": 0.0002990772573819588,
  "来说": 0.00029886859189788887,
  "多少": 0.0002970502212509937,
  "哇": 0.0002966328902828538,
  "名": 0.0002966030809279867,
  "它们": 0.0002960963218952454,
  "总": 0.0002950529944748957,
  "确定": 0.00029478471028109146,
  "有人": 0.00029442699802268585,
  "清楚": 0.00029320481447313334,
  "晚上": 0.0002853947634979442,
  "安全": 0.00028441105478732874,
  "怎样": 0.0002840533425289231,
  "没什么": 0.0002817580222041538,
  "块": 0.0002791646083307131,
  "回家": 0.00027901556155637743,
  "留": 0.0002763923383280696,
  "周": 0.0002754682483271884,
  "愿意": 0.00027397778058383174,
  "计划": 0.00027332197477675474,
  "爸": 0.00027287483445374773,
  "俩": 0.00026938713993429305,
  "停": 0.0002691188557404888,
  "不能": 0.0002688505715466846,
  "他妈的": 0.0002684630499334119,
  "说话": 0.00026783705348120204,
  "另": 0.00026747934122279643,
  "心": 0.00026694277283518804,
  "花": 0.0002667042979962509,
  "她们": 0.00026566097057590125,
  "有些": 0.00026497535541395714,
  "门": 0.0002646772618652858,
  "感谢": 0.00026411088412281025,
  "谈谈": 0.00026291850992812485,
  "定": 0.00026115975799096395,
  "于": 0.0002601462399254814,
  "以后": 0.0002592817686343345,
  "管": 0.00025925195927946733,
  "照片": 0.000258953865730796,
  "每个": 0.0002588942470210617,
  "欢迎": 0.00025856634411752327,
  "敢": 0.00025826825056885194,
  "兄弟": 0.0002572845418582365,
  "从来": 0.00025579407411487976,
  "总是": 0.00025492960282373286,
  "嘴": 0.00025376703798391464,
  "跳": 0.00025326027895117336,
  "拜托": 0.00025206790475648796,
  "女儿": 0.0002518890486272852,
  "抓": 0.00025129286152994246,
  "小姐": 0.00025108419604587257,
  "动": 0.0002505774370131313,
  "赢": 0.0002492956347538445,
  "消息": 0.0002487888757211032,
  "女": 0.0002486994476565018,
  "忙": 0.00024866963830163467,
  "或许": 0.00024786478572022205,
  "如此": 0.0002475666921715507,
  "队": 0.00024700031442907516,
  "无法": 0.0002452117531370471,
  "房子": 0.00024512232507244565,
  "拉": 0.00024500308765297715,
  "衣服": 0.0002423500550698022,
  "听说": 0.00024139615571405388,
  "救": 0.0002413067276494525,
  "参加": 0.0002408893966813126,
  "办法": 0.00024023359087423565,
  "睡": 0.00023939892893795587,
  "唯一": 0.0002391604540990188,
  "回去": 0.00023826617345300478,
  "人们": 0.00023817674538840336,
  "晚": 0.0002375805582910607,
  "该死": 0.00023564295022469696,
  "闭": 0.00023531504732115849,
  "选择": 0.00023504676312735426,
  "坏": 0.00023376496086806748,
  "原因": 0.00023337743925479475,
  "下去": 0.0002315292592530324,
  "受": 0.00023120135634949394,
  "连": 0.00022971088860613723,
  "好好": 0.00022965126989640296,
  "全": 0.00022932336699286448,
  "确实": 0.000227445377636235,
  "挺": 0.00022664052505482239,
  "此": 0.0002264020502158853,
  "水": 0.00022598471924774544,
  "混蛋": 0.00022571643505394121,
  "杯": 0.00022479234505306004,
  "保证": 0.00022401730182651457,
  "学校": 0.00022362978021324182,
  "卖": 0.0002228249276318292,
  "信": 0.00022207969376015083,
  "接受": 0.00022190083763094803,
  "改变": 0.0002216027440822767,
  "舞": 0.0002211854131141368,
  "看来": 0.00022106617569466827,
  "高": 0.00022103636633980113,
  "麻烦": 0.00021987380149998288,
  "出现": 0.00021826409633715765,
  "打算": 0.0002180554308530877,
  "电影": 0.00021608801343185683,
  "试": 0.0002155514450442484,
  "身上": 0.000215462016979647,
  "房间": 0.00021486582988230433,
  "美": 0.00021462735504336724,
  "不管": 0.00021418021472036024,
  "书": 0.0002131965060097448,
  "特别": 0.00021257050955753498,
  "注意": 0.0002125108908478007,
  "球": 0.00021227241600886365,
  "查": 0.00021227241600886365,
  "忘": 0.0002122426066539965,
  "甚至": 0.0002116464195566538,
  "保护": 0.000211467563427451,
  "真正": 0.00021134832600798247,
  "结果": 0.0002111992792336468,
  "表现": 0.0002111098511690454,
  "拍": 0.00021093099503984258,
  "其实": 0.0002106627108460384,
  "小心": 0.00020932128987701733,
  "进来": 0.00020863567471507324,
  "路": 0.00020845681858587043,
  "呆": 0.0002081587250371991,
  "四": 0.00020803948761773057,
  "久": 0.00020765196600445782,
  "当时": 0.00020672787600357664,
  "或": 0.00020663844793897526,
  "懂": 0.00020637016374517103,
  "只有": 0.0002061614982611011,
  "怎么办": 0.00020482007729208005,
  "第": 0.00020395560600093316,
  "马": 0.00020258437567704498,
  "讲": 0.00020225647277350648,
  "绝对": 0.0002021670447089051,
  "长官": 0.00020210742599917082,
  "员": 0.00020160066696642954,
  "进去": 0.00020142181083722673,
  "至少": 0.00020121314535315678,
  "律师": 0.0002011237172885554,
  "喔": 0.00019972267760980008,
  "整个": 0.00019960344019033153,
  "听到": 0.0001995736308354644,
  "表演": 0.00019847068470538044,
  "正在": 0.00019832163793104477,
  "无": 0.0001981725911567091,
  "已": 0.0001978148788983035,
  "笑": 0.0001975764040593664,
  "选": 0.0001973081198655622,
  "感到": 0.00019709945438149226,
  "那边": 0.00019590708018680687,
  "远": 0.00019584746147707262,
  "儿": 0.00019581765212220548,
  "故事": 0.00019528108373459706,
  "疯": 0.00019525127437972992,
  "换": 0.00019498299018592572,
  "结婚": 0.00019480413405672292,
  "猜": 0.00019438680308858303,
  "咱们": 0.00019432718437884875,
  "床": 0.00019390985341070888,
  "处理": 0.00019370118792663894,
  "妻子": 0.0001935819505071704,
  "进行": 0.0001933136663133662,
  "内": 0.0001918530079248766,
  "是否": 0.00019179338921514235,
  "段": 0.00019167415179567382,
  "令": 0.00019152510502133812,
  "刚刚": 0.00019143567695673673,
  "案子": 0.0001911673927629325,
  "行动": 0.00019092891792399545,
  "第二": 0.00019015387469744995,
  "努力": 0.0001895874969549744,
  "害怕": 0.00018917016598683453,
  "酒": 0.00018893169114789744,
  "发": 0.00018848455082489044,
  "调查": 0.00018836531340542188,
  "失去": 0.00018821626663108622,
  "歌": 0.00018806721985675055,
  "成功": 0.00018794798243728202,
  "唱": 0.00018779893566294635,
  "考虑": 0.00018764988888861066,
  "刚才": 0.00018720274856560366,
  "约会": 0.0001868152269523309,
  "节目": 0.000186397895984191,
  "通过": 0.00018529494985410706,
  "之间": 0.0001851757124346385,
  "别的": 0.00018511609372490426,
  "学": 0.00018508628437003712,
  "开心": 0.00018487761888596717,
  "母亲": 0.00018466895340189723,
  "辆": 0.00018451990662756156,
  "主意": 0.00018314867630367338,
  "探": 0.00018302943888420486,
  "丈夫": 0.0001822842050125265,
  "待": 0.00018192649275412088,
  "变成": 0.00018192649275412088,
  "倒": 0.0001815985898505824,
  "离": 0.00018147935243111385,
  "解释": 0.00018147935243111385,
  "往": 0.00018133030565677818,
  "万": 0.0001797802192036872,
  "联系": 0.00017948212565501587,
  "派": 0.00017888593855767317,
  "关": 0.00017879651049307178,
  "证明": 0.0001784686075895333,
  "句": 0.0001783791795249319,
  "五": 0.00017596462178069401,
  "生命": 0.00017581557500635835,
  "有点": 0.0001757857656514912,
  "靠": 0.00017557710016742126,
  "解决": 0.00017551748145768698,
  "办公室": 0.00017533862532848418,
  "难道": 0.00017512995984441423,
  "作为": 0.00017480205694087576,
  "奇怪": 0.00017387796693999461,
  "生": 0.0001733712079072533,
  "由": 0.00017286444887451203,
  "男": 0.0001721490243577008,
  "极了": 0.00017202978693823227,
  "同意": 0.00017167207467982666,
  "如": 0.00017131436242142105,
  "游戏": 0.00017086722209841404,
  "帮忙": 0.0001706585566143441,
  "指": 0.0001704797004851413,
  "危险": 0.0001702412256462042,
  "讨厌": 0.00016964503854886154,
  "曾经": 0.00016958541983912726,
  "眼睛": 0.00016910847016125312,
  "外面": 0.00016702181532055372,
  "处": 0.00016624677209400821,
  "国家": 0.00016621696273914108,
  "看上去": 0.00016591886919046974,
  "总统": 0.00016541211015772846,
  "间": 0.00016535249144799418,
  "伤害": 0.0001650245885444557,
  "控制": 0.00016499477918958857,
  "最近": 0.00016490535112498718,
  "声音": 0.00016463706693118296,
  "糟": 0.00016433897338251162,
  "快乐": 0.00016410049854357454,
  "偷": 0.000163981261124106,
  "首": 0.000163981261124106,
  "可爱": 0.0001638918330595046,
  "进入": 0.00016365335822056753,
  "能够": 0.0001634446927364976,
  "事实上": 0.00016278888692942064,
  "哈": 0.0001627590775745535,
  "醒": 0.00016266964950995209,
  "分": 0.00016261003080021783,
  "完成": 0.00016246098402588214,
  "部": 0.00016204365305774228,
  "昨晚": 0.000161984034348008,
  "同": 0.00016100032563739258,
  "医院": 0.00016070223208872121,
  "不行": 0.00016064261337898696,
  "半": 0.00016064261337898696,
  "而已": 0.00016064261337898696,
  "上面": 0.00015986757015244146,
  "样子": 0.00015909252692589598,
  "少": 0.00015873481466749037,
  "有趣": 0.00015787034337634345,
  "提": 0.00015748282176307073,
  "没关系": 0.00015727415627900078,
  "斯": 0.0001568568253108609,
  "杰克": 0.0001561712101489168,
  "真的": 0.00015605197272944827,
  "部分": 0.00015596254466484686,
  "要求": 0.00015551540434183985,
  "糟糕": 0.00015539616692237133,
  "除了": 0.00015342874950114045,
  "容易": 0.00015339894014627332,
  "保持": 0.00015333932143653904,
  "虽然": 0.00015324989337193765,
  "办": 0.00015319027466220337,
  "教": 0.00015283256240379776,
  "想到": 0.00015283256240379776,
  "理解": 0.00015277294369406348,
  "证据": 0.00015256427820999356,
  "加": 0.00015232580337105648,
  "脸": 0.0001518190443383152,
  "简单": 0.00015169980691884667,
  "不同": 0.0001516401882091124,
  "夫人": 0.00015149114143477672,
  "父母": 0.00015146133207990958,
  "重": 0.0001514017133701753,
  "恩": 0.0001512228572409725,
  "曾": 0.00015056705143389555,
  "事实": 0.0001499112456268186,
  "飞机": 0.00014964296143301438,
  "家庭": 0.000149553533368413,
  "象": 0.00014937467723921018,
  "装": 0.00014922563046487452,
  "秘密": 0.00014907658369053882,
  "法": 0.0001489573462710703,
  "尸体": 0.0001488679182064689,
  "打开": 0.0001487188714321332,
  "季": 0.00014806306562505626,
  "检查": 0.00014806306562505626,
  "早上": 0.0001476457346569164,
  "玩笑": 0.0001470495475595737,
  "任务": 0.00014693031014010517,
  "现场": 0.00014657259788169956,
  "使": 0.00014651297917196528,
  "转": 0.0001455888891710841,
  "博士": 0.00014549946110648272,
  "直到": 0.0001450523207834757,
  "紧张": 0.00014472441787993722,
  "二": 0.0001445455617507344,
  "简直": 0.0001443667056215316,
  "放弃": 0.00014377051852418893,
  "小子": 0.00014362147174985324,
  "电视": 0.000143561853040119,
  "强": 0.0001435022343303847,
  "不好意思": 0.0001432339501365805,
  "大概": 0.00014320414078171337,
  "的确": 0.00014317433142684624,
  "特": 0.00014284642852330776,
  "药": 0.0001427271911038392,
  "回到": 0.0001426973817489721,
  "男孩": 0.000142458906910035,
  "音乐": 0.00014236947884543362,
  "身体": 0.000142011766587028,
  "血": 0.00014156462626402098,
  "留下": 0.00014070015497287408,
  "方式": 0.0001404318707790699,
  "伤": 0.0001403722520693356,
  "怪": 0.00014025301464986708,
  "美元": 0.00014013377723039853,
  "监狱": 0.0001392394965843845,
  "读": 0.00013894140303571316,
  "这边": 0.00013864330948704182,
  "重新": 0.00013822597851890193,
  "瞧": 0.00013813655045430054,
  "疯狂": 0.00013807693174456626,
  "收到": 0.00013727207916315362,
  "其中": 0.00013721246045341937,
  "片": 0.00013703360432421656,
  "想法": 0.00013634798916227248,
  "纽约": 0.0001361095143233354,
  "家里": 0.000136020086258734,
  "黑": 0.000136020086258734,
  "身": 0.00013491714012865003,
  "还要": 0.00013485752141891575,
  "作": 0.00013417190625697166,
  "后面": 0.00013414209690210452,
  "性": 0.00013393343141803458,
  "带来": 0.00013390362206316747,
  "昨天": 0.00013363533786936324,
  "不好": 0.0001336055285144961,
  "抓住": 0.00013357571915962896,
  "记录": 0.00013354590980476185,
  "点儿": 0.00013330743496582477,
  "老兄": 0.0001331583881914891,
  "来自": 0.00013300934141715343,
  "越": 0.00013286029464281777,
  "大学": 0.0001328006759330835,
  "照顾": 0.00013268143851361496,
  "太太": 0.0001321150607711394,
  "聪明": 0.00013160830173839812,
  "本来": 0.00013160830173839812,
  "加油": 0.00013148906431892956,
  "实际上": 0.00013145925496406243,
  "甜": 0.0001311611614153911,
  "怕": 0.00013101211464105542,
  "多久": 0.00013092268657645403,
  "并且": 0.00013083325851185262,
  "直接": 0.0001306544023826498,
  "对于": 0.00013035630883397847,
  "记": 0.00013032649947911134,
  "突然": 0.00013014764334990853,
  "啥": 0.00013014764334990853,
  "开枪": 0.0001301178339950414,
  "声": 0.0001286273662516847,
  "除非": 0.00012815041657381052,
  "集": 0.00012800136979947485,
  "店": 0.0001279715604446077,
  "酷": 0.00012785232302513918,
  "正常": 0.0001276138481862021,
  "死亡": 0.00012740518270213215,
  "终于": 0.00012737537334726504,
  "拥有": 0.00012719651721806224,
  "警": 0.000126481092701251,
  "船": 0.000126481092701251,
  "付": 0.00012624261786231393,
  "派对": 0.0001261233804428454,
  "遍": 0.00012573585882957265,
  "步": 0.0001254377652809013,
  "不再": 0.0001253483372162999,
  "鬼": 0.0001252589091516985,
  "咖啡": 0.00012505024366762856,
  "傻": 0.00012496081560302714,
  "阻止": 0.00012457329398975442,
  "想象": 0.00012451367528002014,
  "冷静": 0.000124483865925153,
  "方法": 0.00012442424721541872,
  "犯": 0.00012355977592427183,
  "扔": 0.00012355977592427183,
  "祝": 0.00012329149173046763,
  "能力": 0.00012329149173046763,
  "完美": 0.00012323187302073336,
  "克": 0.00012305301689153055,
  "口": 0.0001230232075366634,
  "目标": 0.00012290397011719488,
  "耶": 0.0001228145420525935,
  "日": 0.00012263568592339069,
  "有关": 0.00012227797366498507,
  "精神": 0.00012218854560038366,
  "另外": 0.00012215873624551652,
  "放松": 0.00012197988011631372,
  "丢": 0.00012186064269684518,
  "休息": 0.00012147312108357243,
  "每天": 0.00012138369301897103,
  "回答": 0.00012132407430923676,
  "凶手": 0.00012114521818003396,
  "负责": 0.00012102598076056541,
  "命": 0.00012102598076056541,
  "外": 0.00012096636205083115,
  "碰": 0.00012087693398622975,
  "介意": 0.00012081731527649548,
  "梦": 0.00012081731527649548,
  "试试": 0.00012078750592162834,
  "那天": 0.0001202211281791528,
  "系统": 0.00011920761011367022,
  "睡觉": 0.00011920761011367022,
  "滚": 0.00011899894462960028,
  "谋杀": 0.00011890951656499887,
  "礼物": 0.00011887970721013175,
  "那种": 0.00011884989785526461,
  "戴": 0.00011884989785526461,
  "各位": 0.00011870085108092894,
  "错误": 0.00011861142301632754,
  "子": 0.0001184027575322576,
  "随便": 0.00011837294817739047,
  "头发": 0.00011789599849951631,
  "藏": 0.00011724019269243935,
  "关心": 0.00011703152720836942,
  "底": 0.00011700171785350228,
  "干吗": 0.00011697190849863514,
  "兴趣": 0.00011691228978890088,
  "情": 0.00011670362430483095,
  "报告": 0.00011661419624022954,
  "从没": 0.00011646514946589386,
  "替": 0.00011643534011102674,
  "面": 0.00011643534011102674,
  "经历": 0.00011628629333669106,
  "六": 0.00011619686527208965,
  "飞": 0.00011607762785262112,
  "老师": 0.00011563048752961411,
  "气": 0.00011518334720660709,
  "不用": 0.00011503430043227141,
  "小孩": 0.00011503430043227141,
  "人类": 0.00011497468172253715,
  "冲": 0.00011482563494820148,
  "自由": 0.00011470639752873294,
  "支持": 0.000114497732044663,
  "星期": 0.00011437849462519446,
  "脚": 0.00011434868527032732,
  "很快": 0.00011434868527032732,
  "毁": 0.00011434868527032732,
  "生气": 0.00011411021043139025,
  "建议": 0.00011384192623758604,
  "做到": 0.00011378230752785178,
  "套": 0.00011375249817298464,
  "哭": 0.00011366307010838324,
  "屁股": 0.00011339478591457903,
  "生日": 0.00011327554849511048,
  "晚安": 0.00011315631107564196,
  "否则": 0.00011315631107564196,
  "画": 0.00011312650172077482,
  "病": 0.00011306688301104055,
  "线": 0.00011300726430130629,
  "光": 0.00011264955204290068,
  "安排": 0.00011256012397829927,
  "神": 0.00011256012397829927,
  "年轻": 0.00011256012397829927,
  "操": 0.00011253031462343213,
  "下面": 0.00011241107720396359,
  "姑娘": 0.00011223222107476078,
  "道": 0.00011199374623582371,
  "按": 0.00011184469946148805,
  "钥匙": 0.00011181489010662091,
  "法官": 0.00011175527139688664,
  "包": 0.0001117254620420195,
  "腿": 0.00011169565268715237,
  "自": 0.00011157641526768384,
  "选手": 0.00011124851236414535,
  "信息": 0.00011103984688007542,
  "整": 0.00011053308784733414,
  "投票": 0.00011032442236326419,
  "哥哥": 0.00011029461300839705,
  "手术": 0.00011014556623406139,
  "必要": 0.00011014556623406139,
  "身边": 0.00011011575687919425,
  "知": 0.00010990709139512431,
  "任何人": 0.0001094599510721173,
  "票": 0.00010922147623318021,
  "撒谎": 0.00010919166687831309,
  "武器": 0.00010892338268450888,
  "痛苦": 0.00010874452655530607,
  "全部": 0.00010835700494203332,
  "手机": 0.0001083271955871662,
  "忘记": 0.00010826757687743192,
  "存在": 0.00010811853010309625,
  "首先": 0.00010802910203849485,
  "组": 0.00010799929268362771,
  "照": 0.0001078204365544249,
  "交": 0.0001077310084898235,
  "以及": 0.00010761177107035497,
  "十": 0.00010761177107035497,
  "台": 0.00010743291494115216,
  "搬": 0.00010725405881194936,
  "个人": 0.00010722424945708222,
  "代表": 0.00010689634655354374,
  "坚持": 0.00010683672784380948,
  "意义": 0.00010671749042434094,
  "楼": 0.00010671749042434094,
  "承认": 0.00010656844365000527,
  "发誓": 0.00010641939687566959,
  "理由": 0.00010641939687566959,
  "显然": 0.00010630015945620106,
  "局": 0.00010621073139159966,
  "政府": 0.00010579340042345977,
  "这次": 0.00010576359106859264,
  "生意": 0.00010570397235885836,
  "眼": 0.00010549530687478843,
  "火": 0.00010540587881018703,
  "遇到": 0.00010540587881018703,
  "猫": 0.00010504816655178141,
  "即使": 0.00010480969171284434,
  "记住": 0.00010475007300311007,
  "到处": 0.00010466064493850866,
  "幸运": 0.00010433274203497019,
  "卡": 0.00010421350461550165,
  "洗": 0.00010418369526063452,
  "那时": 0.00010415388590576738,
  "干什么": 0.00010409426719603312,
  "事儿": 0.00010400483913143171,
  "混": 0.00010379617364736177,
  "犯罪": 0.00010340865203408903,
  "挂": 0.00010322979590488622,
  "跳舞": 0.00010311055848541768,
  "白痴": 0.00010272303687214493,
  "信任": 0.00010257399009780926,
  "新闻": 0.00010257399009780926,
  "未来": 0.00010254418074294212,
  "道歉": 0.000102514371388075,
  "可怜": 0.00010218646848453651,
  "实在": 0.00010212684977480225,
  "骗": 0.0001019181842907323,
  "加入": 0.00010188837493586518,
  "病人": 0.00010176913751639663,
  "案": 0.00010170951880666237,
  "根": 0.00010164990009692809,
  "吓": 0.00010159028138719383,
  "治疗": 0.00010132199719338962,
  "原谅": 0.00010132199719338962,
  "行为": 0.00010123256912878821,
  "比较": 0.00010099409428985114,
  "边": 0.00010090466622524974,
  "双": 0.0001008748568703826,
  "婚礼": 0.0001007854288057812,
  "弟弟": 0.00010063638203144553,
  "组织": 0.00010054695396684413,
  "想想": 0.00010048733525710986,
  "见面": 0.00010033828848277418,
  "经常": 0.00010027866977303992,
  "城市": 9.98315294500329e-05,
  "老板": 9.98315294500329e-05,
  "合作": 9.968248267569723e-05,
  "来到": 9.959305461109583e-05,
  "一会儿": 9.953343590136157e-05,
  "乱": 9.932477041729162e-05,
  "词": 9.929496106242448e-05,
  "尔": 9.917572364295595e-05,
  "超": 9.917572364295595e-05,
  "差不多": 9.914591428808881e-05,
  "支": 9.899686751375315e-05,
  "老婆": 9.896705815888601e-05,
  "中心": 9.890743944915174e-05,
  "可怕": 9.890743944915174e-05,
  "笔": 9.881801138455034e-05,
  "满": 9.86987739650818e-05,
  "假": 9.866896461021466e-05,
  "明显": 9.854972719074613e-05,
  "研究": 9.851991783587899e-05,
  "意识": 9.837087106154332e-05,
  "附近": 9.837087106154332e-05,
  "同性恋": 9.831125235180905e-05,
  "打扰": 9.813239622260624e-05,
  "好运": 9.804296815800484e-05,
  "线索": 9.738716235092789e-05,
  "面前": 9.729773428632649e-05,
  "消失": 9.726792493145935e-05,
  "妹妹": 9.723811557659222e-05,
  "正确": 9.714868751199082e-05,
  "位置": 9.696983138278801e-05,
  "答应": 9.66121191243824e-05,
  "收": 9.649288170491386e-05,
  "砸": 9.634383493057819e-05,
  "街": 9.595631331730544e-05,
  "电脑": 9.568802912350123e-05,
  "区": 9.533031686509561e-05,
  "撞": 9.497260460669e-05,
  "借": 9.494279525182288e-05,
  "秒": 9.461489234828439e-05,
  "似乎": 9.410813331554311e-05,
  "放下": 9.407832396067597e-05,
  "力量": 9.389946783147318e-05,
  "命令": 9.381003976687177e-05,
  "同时": 9.37504210571375e-05,
  "提供": 9.369080234740323e-05,
  "威胁": 9.363118363766897e-05,
  "输": 9.354175557306756e-05,
  "号码": 9.348213686333329e-05,
  "日子": 9.348213686333329e-05,
  "座": 9.336289944386476e-05,
  "比如": 9.300518718545914e-05,
  "哪个": 9.300518718545914e-05,
  "剩下": 9.294556847572487e-05,
  "严重": 9.27070936367878e-05,
  "感": 9.234938137838218e-05,
  "享受": 9.228976266864792e-05,
  "战争": 9.225995331378078e-05,
  "恭喜": 9.220033460404652e-05,
  "杀死": 9.220033460404652e-05,
  "其": 9.202147847484371e-05,
  "影响": 9.196185976510944e-05,
  "利用": 9.17531942810395e-05,
  "恨": 9.172338492617236e-05,
  "杀人": 9.130605395803248e-05,
  "脱": 9.127624460316534e-05,
  "陪": 9.118681653856394e-05,
  "失踪": 9.094834169962687e-05,
  "认真": 9.085891363502547e-05,
  "真相": 9.07992949252912e-05,
  "法律": 9.073967621555692e-05,
  "训练": 9.059062944122126e-05,
  "米": 9.044158266688559e-05,
  "值得": 9.041177331201845e-05,
  "阿": 9.035215460228419e-05,
  "主": 9.032234524741705e-05,
  "有意思": 9.029253589254991e-05,
  "热": 9.017329847308138e-05,
  "使用": 8.993482363414431e-05,
  "差": 8.990501427927717e-05,
  "方面": 8.987520492441003e-05,
  "银行": 8.951749266600442e-05,
  "恐怖": 8.924920847220021e-05,
  "尽": 8.886168685892747e-05,
  "原来": 8.883187750406033e-05,
  "警官": 8.877225879432607e-05,
  "性感": 8.862321201999039e-05,
  "自杀": 8.850397460052186e-05,
  "酒吧": 8.847416524565472e-05,
  "讨论": 8.841454653592045e-05,
  "同样": 8.820588105185051e-05,
  "身份": 8.805683427751484e-05,
  "说明": 8.80270249226477e-05,
  "什么样": 8.80270249226477e-05,
  "安静": 8.796740621291344e-05,
  "岛": 8.79375968580463e-05,
  "模特": 8.790778750317917e-05,
  "多么": 8.778855008371063e-05,
  "足够": 8.778855008371063e-05,
  "饿": 8.772893137397637e-05,
  "学生": 8.769912201910923e-05,
  "红": 8.740102847043788e-05,
  "鸡": 8.737121911557075e-05,
  "养": 8.731160040583648e-05,
  "下午": 8.728179105096935e-05,
  "仍然": 8.710293492176654e-05,
  "一旦": 8.710293492176654e-05,
  "追": 8.692407879256374e-05,
  "动作": 8.692407879256374e-05,
  "谢": 8.68942694376966e-05,
  "意味着": 8.683465072796233e-05,
  "受到": 8.665579459875953e-05,
  "群": 8.653655717929099e-05,
  "之一": 8.647693846955672e-05,
  "因": 8.644712911468958e-05,
  "约": 8.635770105008818e-05,
  "第三": 8.635770105008818e-05,
  "赶": 8.620865427575251e-05,
  "面对": 8.617884492088537e-05,
  "怀疑": 8.608941685628397e-05,
  "慢": 8.605960750141684e-05,
  "居然": 8.60297981465497e-05,
  "就要": 8.59403700819483e-05,
  "拒绝": 8.58509420173469e-05,
  "家人": 8.58509420173469e-05,
  "雷": 8.564227653327695e-05,
  "演员": 8.558265782354269e-05,
  "烧": 8.546342040407415e-05,
  "真实": 8.540380169433988e-05,
  "交易": 8.531437362973848e-05,
  "破": 8.522494556513708e-05,
  "停止": 8.513551750053567e-05,
  "人生": 8.501628008106713e-05,
  "清": 8.48970426615986e-05,
  "因此": 8.483742395186432e-05,
  "恶心": 8.483742395186432e-05,
  "受伤": 8.47181865323958e-05,
  "夜": 8.456913975806011e-05,
  "婊子": 8.433066491912304e-05,
  "属于": 8.427104620938878e-05,
  "舞蹈": 8.388352459611603e-05,
  "根据": 8.38537152412489e-05,
  "几乎": 8.370466846691322e-05,
  "算是": 8.364504975717896e-05,
  "演": 8.361524040231182e-05,
  "尼": 8.352581233771042e-05,
  "答案": 8.349600298284329e-05,
  "出色": 8.343638427310901e-05,
  "目前": 8.340657491824189e-05,
  "活动": 8.32575281439062e-05,
  "锁": 8.31681000793048e-05,
  "梦想": 8.31681000793048e-05,
  "最终": 8.30786720147034e-05,
  "大人": 8.2989243950102e-05,
  "再次": 8.2989243950102e-05,
  "既然": 8.295943459523487e-05,
  "人员": 8.289981588550059e-05,
  "英雄": 8.284019717576633e-05,
  "坐下": 8.278057846603206e-05,
  "感受": 8.272095975629779e-05,
  "副": 8.269115040143066e-05,
  "事件": 8.269115040143066e-05,
  "吻": 8.266134104656352e-05,
  "罪": 8.227381943329078e-05,
  "逃": 8.224401007842364e-05,
  "通知": 8.215458201382224e-05,
  "不得不": 8.215458201382224e-05,
  "无论": 8.209496330408798e-05,
  "放开": 8.206515394922084e-05,
  "刀": 8.170744169081523e-05,
  "后来": 8.167763233594809e-05,
  "愿": 8.164782298108096e-05,
  "适合": 8.155839491647956e-05,
  "允许": 8.149877620674528e-05,
  "失望": 8.149877620674528e-05,
  "意见": 8.126030136780821e-05,
  "获得": 8.114106394833967e-05,
  "要是": 8.105163588373826e-05,
  "近": 8.0992017174004e-05,
  "数": 8.069392362533266e-05,
  "公寓": 8.066411427046553e-05,
  "文件": 8.042563943152845e-05,
  "只能": 8.000830846338856e-05,
  "白": 8.000830846338856e-05,
  "寻找": 8.000830846338856e-05,
  "攻击": 7.979964297931863e-05,
  "烂": 7.976983362445149e-05,
  "不然": 7.932269330144448e-05,
  "邀请": 7.932269330144448e-05,
  "尽管": 7.920345588197593e-05,
  "姐姐": 7.914383717224167e-05,
  "浪费": 7.88159342687032e-05,
  "多谢": 7.872650620410179e-05,
  "女朋友": 7.872650620410179e-05,
  "动物": 7.857745942976613e-05,
  "一半": 7.848803136516472e-05,
  "某个": 7.845822201029758e-05,
  "躲": 7.845822201029758e-05,
  "为何": 7.839860330056332e-05,
  "要么": 7.833898459082904e-05,
  "逼": 7.827936588109478e-05,
  "欠": 7.818993781649337e-05,
  "轮": 7.807070039702483e-05,
  "试图": 7.80408910421577e-05,
  "反应": 7.78620349129549e-05,
  "西": 7.76831787837521e-05,
  "一边": 7.732546652534648e-05,
  "听见": 7.72658478156122e-05,
  "舒服": 7.720622910587794e-05,
  "失败": 7.720622910587794e-05,
  "通": 7.720622910587794e-05,
  "有时": 7.711680104127653e-05,
  "一般": 7.70869916864094e-05,
  "蛋": 7.702737297667513e-05,
  "介绍": 7.699756362180799e-05,
  "意外": 7.687832620233946e-05,
  "字": 7.666966071826952e-05,
  "入": 7.661004200853525e-05,
  "责任": 7.658023265366812e-05,
  "食物": 7.634175781473104e-05,
  "洛杉矶": 7.634175781473104e-05,
  "遗憾": 7.63119484598639e-05,
  "反正": 7.628213910499678e-05,
  "杀手": 7.628213910499678e-05,
  "设计": 7.625232975012964e-05,
  "封": 7.625232975012964e-05,
  "赢得": 7.616290168552824e-05,
  "正是": 7.61330923306611e-05,
  "证人": 7.586480813685689e-05,
  "美丽": 7.583499878198976e-05,
  "压力": 7.574557071738836e-05,
  "味道": 7.553690523331842e-05,
  "淘汰": 7.553690523331842e-05,
  "鱼": 7.547728652358415e-05,
  "厉害": 7.547728652358415e-05,
  "射": 7.541766781384987e-05,
  "室": 7.529843039438134e-05,
  "醉": 7.523881168464707e-05,
  "蠢": 7.523881168464707e-05,
  "未": 7.511957426517854e-05,
  "德": 7.500033684571e-05,
  "私人": 7.497052749084287e-05,
  "某": 7.488109942624147e-05,
  "出发": 7.479167136164006e-05,
  "伟大": 7.464262458730438e-05,
  "兴奋": 7.464262458730438e-05,
  "观众": 7.461281523243726e-05,
  "臭": 7.449357781296872e-05,
  "达": 7.437434039350017e-05,
  "自从": 7.434453103863305e-05,
  "钟": 7.419548426429737e-05,
  "子弹": 7.416567490943024e-05,
  "垃圾": 7.407624684482884e-05,
  "叔叔": 7.407624684482884e-05,
  "男朋友": 7.386758136075889e-05,
  "疼": 7.383777200589175e-05,
  "毒品": 7.371853458642323e-05,
  "签": 7.359929716695468e-05,
  "不必": 7.356948781208754e-05,
  "反对": 7.356948781208754e-05,
  "颗": 7.339063168288474e-05,
  "停下": 7.330120361828333e-05,
  "肉": 7.321177555368193e-05,
  "测试": 7.312234748908054e-05,
  "精彩": 7.312234748908054e-05,
  "金": 7.3003110069612e-05,
  "感情": 7.29136820050106e-05,
  "有时候": 7.28242539404092e-05,
  "袭击": 7.279444458554205e-05,
  "演出": 7.264539781120639e-05,
  "一生": 7.264539781120639e-05,
  "不在乎": 7.261558845633925e-05,
  "朝": 7.261558845633925e-05,
  "呼吸": 7.258577910147212e-05,
  "明星": 7.255596974660498e-05,
  "机": 7.237711361740218e-05,
  "城": 7.237711361740218e-05,
  "超级": 7.234730426253504e-05,
  "灵魂": 7.228768555280077e-05,
  "破坏": 7.222806684306651e-05,
  "只不过": 7.219825748819937e-05,
  "房": 7.20492107138637e-05,
  "愉快": 7.201940135899656e-05,
  "爆炸": 7.192997329439516e-05,
  "迟到": 7.192997329439516e-05,
  "带走": 7.190016393952802e-05,
  "晚餐": 7.17809265200595e-05,
  "开玩笑": 7.172130781032522e-05,
  "角色": 7.163187974572381e-05,
  "脑子": 7.157226103598955e-05,
  "路上": 7.151264232625528e-05,
  "见鬼": 7.142321426165388e-05,
  "杂志": 7.139340490678674e-05,
  "秀": 7.124435813245107e-05,
  "服务": 7.115493006784967e-05,
  "合适": 7.10953113581154e-05,
  "学习": 7.10953113581154e-05,
  "顿": 7.1005883293514e-05,
  "便": 7.094626458377973e-05,
  "包括": 7.08270271643112e-05,
  "累": 7.079721780944406e-05,
  "汽车": 7.07375990997098e-05,
  "时刻": 7.043950555103845e-05,
  "单": 7.037988684130418e-05,
  "广告": 7.026064942183564e-05,
  "哥们": 7.02308400669685e-05,
  "英国": 7.020103071210137e-05,
  "样": 6.990293716343003e-05,
  "笨蛋": 6.990293716343003e-05,
  "冷": 6.984331845369576e-05,
  "相当": 6.972408103422722e-05,
  "投": 6.969427167936008e-05,
  "闻": 6.966446232449295e-05,
  "公平": 6.963465296962582e-05,
  "玩意": 6.957503425989155e-05,
  "及": 6.954522490502441e-05,
  "鞋": 6.951541555015727e-05,
  "屁": 6.951541555015727e-05,
  "盯": 6.942598748555587e-05,
  "自然": 6.939617813068875e-05,
  "堆": 6.933655942095447e-05,
  "历史": 6.930675006608734e-05,
  "深": 6.92769407112202e-05,
  "取": 6.921732200148594e-05,
  "法庭": 6.921732200148594e-05,
  "俱乐部": 6.906827522715027e-05,
  "通常": 6.903846587228313e-05,
  "拯救": 6.897884716254887e-05,
  "差点": 6.885960974308033e-05,
  "啤酒": 6.885960974308033e-05,
  "咬": 6.868075361387752e-05,
  "短": 6.865094425901038e-05,
  "地球": 6.835285071033905e-05,
  "紧": 6.835285071033905e-05,
  "透": 6.826342264573764e-05,
  "受害者": 6.820380393600336e-05,
  "力": 6.790571038733203e-05,
  "愚蠢": 6.784609167759775e-05,
  "炸弹": 6.760761683866068e-05,
  "帅": 6.760761683866068e-05,
  "踢": 6.754799812892642e-05,
  "联邦": 6.739895135459075e-05,
  "评委": 6.716047651565366e-05,
  "客气": 6.71008578059194e-05,
  "造成": 6.71008578059194e-05,
  "经过": 6.71008578059194e-05,
  "周末": 6.707104845105226e-05,
  "星": 6.707104845105226e-05,
  "信号": 6.707104845105226e-05,
  "跟踪": 6.704123909618514e-05,
  "推": 6.704123909618514e-05,
  "喝酒": 6.704123909618514e-05,
  "关键": 6.7011429741318e-05,
  "下次": 6.7011429741318e-05,
  "充满": 6.7011429741318e-05,
  "断": 6.695181103158373e-05,
  "其它": 6.689219232184945e-05,
  "再说": 6.683257361211519e-05,
  "空": 6.683257361211519e-05,
  "抱": 6.674314554751379e-05,
  "究竟": 6.671333619264665e-05,
  "美好": 6.668352683777952e-05,
  "班": 6.662390812804525e-05,
  "架": 6.659409877317812e-05,
  "圣": 6.659409877317812e-05,
  "恐怕": 6.656428941831098e-05,
  "准": 6.644505199884244e-05,
  "抢": 6.641524264397531e-05,
  "课": 6.635562393424104e-05,
  "习惯": 6.626619586963963e-05,
  "现实": 6.626619586963963e-05,
  "做出": 6.62363865147725e-05,
  "上班": 6.620657715990537e-05,
  "躺": 6.617676780503823e-05,
  "越来越": 6.60575303855697e-05,
  "山": 6.59681023209683e-05,
  "名单": 6.593829296610116e-05,
  "不幸": 6.581905554663262e-05,
  "恢复": 6.578924619176549e-05,
  "确认": 6.575943683689835e-05,
  "聚会": 6.575943683689835e-05,
  "怀孕": 6.575943683689835e-05,
  "公园": 6.575943683689835e-05,
  "绑架": 6.55507713528284e-05,
  "部落": 6.549115264309414e-05,
  "肯": 6.546134328822702e-05,
  "资料": 6.531229651389134e-05,
  "干净": 6.525267780415707e-05,
  "婚姻": 6.519305909442281e-05,
  "痛": 6.516324973955567e-05,
  "亲": 6.498439361035286e-05,
  "教堂": 6.486515619088432e-05,
  "皮": 6.477572812628292e-05,
  "鸟": 6.474591877141579e-05,
  "爽": 6.474591877141579e-05,
  "健康": 6.462668135194725e-05,
  "客户": 6.462668135194725e-05,
  "圈": 6.462668135194725e-05,
  "脑袋": 6.453725328734585e-05,
  "不够": 6.447763457761158e-05,
  "嘘": 6.44180158678773e-05,
  "前面": 6.43285878032759e-05,
  "分手": 6.43285878032759e-05,
  "方向": 6.426896909354164e-05,
  "心理": 6.41497316740731e-05,
  "幸福": 6.411992231920597e-05,
  "树": 6.409011296433883e-05,
  "救命": 6.406030360947169e-05,
  "接着": 6.406030360947169e-05,
  "项": 6.397087554487029e-05,
  "疯子": 6.388144748026888e-05,
  "赛": 6.376221006080036e-05,
  "将军": 6.373240070593322e-05,
  "技术": 6.367278199619895e-05,
  "吃饭": 6.364297264133181e-05,
  "传": 6.358335393159755e-05,
  "困难": 6.355354457673041e-05,
  "不许": 6.349392586699615e-05,
  "某种": 6.349392586699615e-05,
  "记忆": 6.343430715726188e-05,
  "乐队": 6.33746884475276e-05,
  "紧急": 6.33746884475276e-05,
  "高中": 6.334487909266048e-05,
  "听听": 6.31958323183248e-05,
  "正好": 6.307659489885627e-05,
  "州": 6.307659489885627e-05,
  "毫无": 6.301697618912199e-05,
  "提醒": 6.298716683425486e-05,
  "旅行": 6.295735747938773e-05,
  "惊喜": 6.286792941478632e-05,
  "拿走": 6.286792941478632e-05,
  "接近": 6.283812005991918e-05,
  "逮捕": 6.271888264045066e-05,
  "吵": 6.256983586611497e-05,
  "旁边": 6.254002651124785e-05,
  "激动": 6.248040780151357e-05,
  "骄傲": 6.24207890917793e-05,
  "而是": 6.236117038204504e-05,
  "利": 6.236117038204504e-05,
  "牌": 6.23313610271779e-05,
  "八": 6.230155167231076e-05,
  "成员": 6.22419329625765e-05,
  "监视": 6.212269554310796e-05,
  "女性": 6.200345812363943e-05,
  "权利": 6.197364876877229e-05,
  "说谎": 6.194383941390515e-05,
  "圣诞": 6.179479263956948e-05,
  "黑人": 6.179479263956948e-05,
  "警方": 6.173517392983522e-05,
  "法国": 6.167555522010096e-05,
  "毛": 6.164574586523382e-05,
  "错过": 6.158612715549955e-05,
  "警告": 6.152650844576527e-05,
  "老天": 6.149669909089815e-05,
  "吉": 6.146688973603101e-05,
  "惹": 6.146688973603101e-05,
  "酒店": 6.143708038116387e-05,
  "抽": 6.122841489709394e-05,
  "之类": 6.116879618735966e-05,
  "王": 6.116879618735966e-05,
  "冠军": 6.1019749413023994e-05,
  "尝试": 6.096013070328972e-05,
  "教练": 6.090051199355546e-05,
  "常": 6.0811083928954055e-05,
  "对方": 6.069184650948551e-05,
  "随时": 6.069184650948551e-05,
  "弹": 6.060241844488411e-05,
  "敌人": 6.0542799735149846e-05,
  "搭档": 6.045337167054844e-05,
  "从未": 6.045337167054844e-05,
  "帐": 6.036394360594704e-05,
  "谈话": 6.030432489621277e-05,
  "度": 6.030432489621277e-05,
  "背": 6.030432489621277e-05,
  "节": 6.018508747674423e-05,
  "排": 6.00658500572757e-05,
  "约翰": 6.00658500572757e-05,
  "许多": 6.003604070240856e-05,
  "人物": 6.003604070240856e-05,
  "头儿": 6.0006231347541426e-05,
  "叫做": 6.0006231347541426e-05,
  "猪": 5.9946612637807155e-05,
  "感激": 5.991680328294002e-05,
  "随": 5.961870973426868e-05,
  "中国": 5.9439853605065875e-05,
  "牛": 5.932061618559734e-05,
  "瓶": 5.92908068307302e-05,
  "蛋糕": 5.9231188120995936e-05,
  "吸": 5.92013787661288e-05,
  "顺利": 5.9171569411261665e-05,
  "死者": 5.914176005639453e-05,
  "傻瓜": 5.905233199179313e-05,
  "英里": 5.899271328205886e-05,
  "嫁": 5.899271328205886e-05,
  "挑战": 5.893309457232459e-05,
  "死去": 5.8843666507723184e-05,
  "上去": 5.881385715285605e-05,
  "七": 5.878404779798892e-05,
  "职业": 5.8575382313918974e-05,
  "菜": 5.851576360418471e-05,
  "改": 5.848595424931757e-05,
  "地址": 5.8396526184716175e-05,
  "意": 5.8396526184716175e-05,
  "赚": 5.8396526184716175e-05,
  "不少": 5.830709812011477e-05,
  "地狱": 5.81580513457791e-05,
  "于是": 5.8128241990911965e-05,
  "自我": 5.8128241990911965e-05,
  "非": 5.8068623281177694e-05,
  "对付": 5.8068623281177694e-05,
  "好事": 5.803881392631056e-05,
  "唔": 5.803881392631056e-05,
  "元": 5.797919521657629e-05,
  "祈祷": 5.797919521657629e-05,
  "编": 5.791957650684202e-05,
  "收拾": 5.7859957797107755e-05,
  "客人": 5.7800339087373484e-05,
  "状态": 5.777052973250635e-05,
  "战": 5.771091102277208e-05,
  "亚": 5.765129231303781e-05,
  "周围": 5.7591673603303546e-05,
  "报道": 5.756186424843641e-05,
  "戏": 5.750224553870214e-05,
  "参与": 5.738300811923361e-05,
  "运动": 5.7323389409499336e-05,
  "彼此": 5.723396134489793e-05,
  "荣幸": 5.72041519900308e-05,
  "会议": 5.717434263516366e-05,
  "到达": 5.714453328029653e-05,
  "爬": 5.71147239254294e-05,
  "赌": 5.71147239254294e-05,
  "显示": 5.708491457056226e-05,
  "队伍": 5.7055105215695126e-05,
  "立刻": 5.7025295860827994e-05,
  "绝不": 5.6995486505960855e-05,
  "舞台": 5.696567715109372e-05,
  "吐": 5.696567715109372e-05,
  "奶奶": 5.693586779622659e-05,
  "配": 5.690605844135945e-05,
  "取消": 5.687624908649232e-05,
  "离婚": 5.684643973162519e-05,
  "等待": 5.684643973162519e-05,
  "爱情": 5.681663037675805e-05,
  "尽力": 5.681663037675805e-05,
  "十分": 5.663777424755524e-05,
  "尊重": 5.663777424755524e-05,
  "教授": 5.657815553782098e-05,
  "去年": 5.654834618295384e-05,
  "语": 5.639929940861817e-05,
  "超过": 5.636949005375104e-05,
  "丝": 5.63396806988839e-05,
  "开车": 5.6280061989149636e-05,
  "仍": 5.6220443279415365e-05,
  "寄": 5.6220443279415365e-05,
  "器": 5.6220443279415365e-05,
  "聊": 5.6160824569681094e-05,
  "指纹": 5.6011777795345426e-05,
  "庆祝": 5.598196844047829e-05,
  "住手": 5.5952159085611155e-05,
  "娘": 5.586273102100975e-05,
  "偶像": 5.583292166614262e-05,
  "同志": 5.583292166614262e-05,
  "裤子": 5.577330295640835e-05,
  "军队": 5.574349360154122e-05,
  "假装": 5.574349360154122e-05,
  "想起": 5.571368424667408e-05,
  "侦探": 5.571368424667408e-05,
  "狂": 5.571368424667408e-05,
  "拖": 5.535597198826847e-05,
  "实验室": 5.523673456879993e-05,
  "顺便": 5.523673456879993e-05,
  "吹": 5.499825972986286e-05,
  "害": 5.493864102012859e-05,
  "或是": 5.4908831665261456e-05,
  "修": 5.4908831665261456e-05,
  "在乎": 5.4849212955527184e-05,
  "无聊": 5.481940360066005e-05,
  "状况": 5.478959424579291e-05,
  "目的": 5.470016618119151e-05,
  "恶魔": 5.467035682632438e-05,
  "确保": 5.4640547471457246e-05,
  "心脏": 5.455111940685584e-05,
  "似的": 5.446169134225444e-05,
  "舞会": 5.443188198738731e-05,
  "急": 5.443188198738731e-05,
  "风": 5.4372263277653036e-05,
  "耍": 5.4372263277653036e-05,
  "罗": 5.4342453922785904e-05,
  "家族": 5.4312644567918765e-05,
  "慢慢": 5.42530258581845e-05,
  "低": 5.42530258581845e-05,
  "剩": 5.422321650331736e-05,
  "战斗": 5.41635977935831e-05,
  "饭": 5.4044360374114555e-05,
  "脑": 5.401455101924742e-05,
  "复杂": 5.401455101924742e-05,
  "社会": 5.3805885535177485e-05,
  "烦": 5.3776076180310346e-05,
  "故意": 5.3746266825443214e-05,
  "邻居": 5.3746266825443214e-05,
  "今年": 5.371645747057608e-05,
  "调": 5.368664811570894e-05,
  "心里": 5.368664811570894e-05,
  "展示": 5.368664811570894e-05,
  "意大利": 5.365683876084181e-05,
  "起诉": 5.362702940597468e-05,
  "哥": 5.3597220051107546e-05,
  "好人": 5.3597220051107546e-05,
  "国王": 5.3597220051107546e-05,
  "长大": 5.356741069624041e-05,
  "类": 5.3477982631639004e-05,
  "交给": 5.335874521217047e-05,
  "瑞": 5.3328935857303336e-05,
  "尿": 5.32991265024362e-05,
  "屎": 5.3269317147569065e-05,
  "陪审团": 5.317988908296766e-05,
  "项目": 5.315007972810053e-05,
  "集中": 5.3060651663499127e-05,
  "实话": 5.3060651663499127e-05,
  "表情": 5.3001032953764856e-05,
  "冒险": 5.297122359889772e-05,
  "好处": 5.2941414244030584e-05,
  "格": 5.2941414244030584e-05,
  "左": 5.285198617942918e-05,
  "海": 5.282217682456205e-05,
  "吸血鬼": 5.276255811482778e-05,
  "胜利": 5.2732748759960646e-05,
  "竟然": 5.267313005022638e-05,
  "普通": 5.261351134049211e-05,
  "官": 5.258370198562498e-05,
  "直": 5.252408327589071e-05,
  "表示": 5.2494273921023575e-05,
  "印象": 5.240484585642217e-05,
  "出生": 5.22557990820865e-05,
  "进展": 5.2225989727219365e-05,
  "估计": 5.210675230775082e-05,
  "乐": 5.207694295288369e-05,
  "地点": 5.204713359801656e-05,
  "经理": 5.201732424314942e-05,
  "轻松": 5.198751488828229e-05,
  "乐意": 5.198751488828229e-05,
  "作用": 5.1838468113946613e-05,
  "右": 5.180865875907948e-05,
  "举": 5.180865875907948e-05,
  "安": 5.177884940421235e-05,
  "期待": 5.174904004934522e-05,
  "师": 5.1689421339610946e-05,
  "小伙子": 5.1689421339610946e-05,
  "保险": 5.1659611984743814e-05,
  "天使": 5.1659611984743814e-05,
  "落": 5.1659611984743814e-05,
  "难以置信": 5.1629802629876675e-05,
  "录": 5.1629802629876675e-05,
  "单独": 5.1629802629876675e-05,
  "反": 5.159999327500954e-05,
  "队长": 5.159999327500954e-05,
  "著名": 5.154037456527527e-05,
  "理": 5.154037456527527e-05,
  "日本": 5.151056521040814e-05,
  "专家": 5.148075585554101e-05,
  "为止": 5.145094650067387e-05,
  "具": 5.1391327790939604e-05,
  "墨西哥": 5.1361518436072465e-05,
  "旅馆": 5.133170908120533e-05,
  "邪恶": 5.127209037147106e-05,
  "赶快": 5.12124716617368e-05,
  "不知": 5.118266230686966e-05,
  "更加": 5.118266230686966e-05,
  "层": 5.1152852952002527e-05,
  "挖": 5.1152852952002527e-05,
  "好几": 5.1093234242268255e-05,
  "风格": 5.106342488740112e-05,
  "免费": 5.106342488740112e-05,
  "追踪": 5.100380617766685e-05,
  "伤心": 5.100380617766685e-05,
  "每次": 5.100380617766685e-05,
  "报纸": 5.097399682279972e-05,
  "机器": 5.094418746793259e-05,
  "式": 5.094418746793259e-05,
  "塞": 5.091437811306545e-05,
  "解雇": 5.076533133872978e-05,
  "颜色": 5.076533133872978e-05,
  "好莱坞": 5.073552198386265e-05,
  "无关": 5.070571262899551e-05,
  "时光": 5.067590327412838e-05,
  "记者": 5.0646093919261246e-05,
  "方": 5.061628456439411e-05,
  "尽快": 5.061628456439411e-05,
  "价值": 5.0586475209526975e-05,
  "仔细": 5.055666585465984e-05,
  "巧克力": 5.046723779005844e-05,
  "女生": 5.0377809725457036e-05,
  "挑": 5.03480003705899e-05,
  "辣": 5.03480003705899e-05,
  "互相": 5.0318191015722765e-05,
  "切": 5.0318191015722765e-05,
  "招": 5.0318191015722765e-05,
  "炸": 5.028838166085563e-05,
  "墙": 5.028838166085563e-05,
  "流": 5.016914424138709e-05,
  "厕所": 5.013933488651996e-05,
  "无辜": 5.010952553165283e-05,
  "彻底": 5.007971617678569e-05,
  "搭": 5.0049906821918556e-05,
  "相": 5.0020097467051423e-05,
  "权": 4.996047875731715e-05,
  "翻": 4.996047875731715e-05,
  "摆": 4.990086004758288e-05,
  "过程": 4.987105069271575e-05,
  "上次": 4.984124133784862e-05,
  "申请": 4.972200391838008e-05,
  "压": 4.969219456351294e-05,
  "手上": 4.969219456351294e-05,
  "烤": 4.966238520864581e-05,
  "请求": 4.963257585377868e-05,
  "原": 4.9543147789177275e-05,
  "圣诞节": 4.9543147789177275e-05,
  "某些": 4.9513338434310136e-05,
  "人民": 4.9513338434310136e-05,
  "恐惧": 4.945371972457587e-05,
  "谈论": 4.936429165997447e-05,
  "命运": 4.936429165997447e-05,
  "小组": 4.933448230510733e-05,
  "引起": 4.9245054240505927e-05,
  "发展": 4.918543553077166e-05,
  "分子": 4.915562617590452e-05,
  "白人": 4.903638875643599e-05,
  "惊讶": 4.897677004670172e-05,
  "灯": 4.897677004670172e-05,
  "桌子": 4.891715133696745e-05,
  "巴": 4.885753262723318e-05,
  "毕业": 4.882772327236605e-05,
  "练习": 4.879791391749892e-05,
  "黑暗": 4.8738295207764646e-05,
  "机场": 4.8708485852897514e-05,
  "事业": 4.8708485852897514e-05,
  "稍": 4.864886714316324e-05,
  "仅": 4.855943907856184e-05,
  "不可思议": 4.849982036882757e-05,
  "结": 4.849982036882757e-05,
  "爷爷": 4.8440201659093304e-05,
  "会儿": 4.8440201659093304e-05,
  "正式": 4.838058294935903e-05,
  "厨房": 4.838058294935903e-05,
  "特殊": 4.82613455298905e-05,
  "扯": 4.820172682015623e-05,
  "专业": 4.8142108110421956e-05,
  "老实": 4.8142108110421956e-05,
  "晚饭": 4.808248940068769e-05,
  "吸引": 4.802287069095342e-05,
  "年代": 4.802287069095342e-05,
  "士兵": 4.802287069095342e-05,
  "蓝": 4.799306133608629e-05,
  "以来": 4.787382391661775e-05,
  "心情": 4.7844014561750614e-05,
  "难过": 4.7844014561750614e-05,
  "型": 4.781420520688348e-05,
  "呐": 4.778439585201635e-05,
  "报": 4.778439585201635e-05,
  "屋子": 4.775458649714921e-05,
  "制造": 4.775458649714921e-05,
  "全都": 4.7694967787414946e-05,
  "打赌": 4.754592101307927e-05,
  "中间": 4.751611165821214e-05,
  "退": 4.7486302303345e-05,
  "唱歌": 4.7426683593610737e-05,
  "冒": 4.73968742387436e-05,
  "伦敦": 4.7367064883876465e-05,
  "至": 4.733725552900933e-05,
  "特工": 4.727763681927506e-05,
  "镇": 4.727763681927506e-05,
  "停车": 4.718820875467366e-05,
  "奖": 4.718820875467366e-05,
  "雇": 4.718820875467366e-05,
  "冰": 4.715839939980653e-05,
  "戒指": 4.715839939980653e-05,
  "回头": 4.715839939980653e-05,
  "洞": 4.712859004493939e-05,
  "祝贺": 4.712859004493939e-05,
  "案件": 4.7039161980337985e-05,
  "条件": 4.697954327060372e-05,
  "若": 4.694973391573659e-05,
  "作品": 4.694973391573659e-05,
  "手里": 4.691992456086945e-05,
  "爱上": 4.6860305851135185e-05,
  "则": 4.6800687141400914e-05,
  "档案": 4.674106843166664e-05,
  "千万": 4.674106843166664e-05,
  "去世": 4.671125907679951e-05,
  "靠近": 4.671125907679951e-05,
  "一刻": 4.6592021657330975e-05,
  "应": 4.6532402947596704e-05,
  "饼": 4.6532402947596704e-05,
  "规则": 4.647278423786243e-05,
  "接到": 4.64429748829953e-05,
  "付出": 4.641316552812817e-05,
  "队员": 4.6323737463526766e-05,
  "帽子": 4.629392810865963e-05,
  "协议": 4.629392810865963e-05,
  "说服": 4.6264118753792495e-05,
  "上周": 4.6264118753792495e-05,
  "何": 4.6264118753792495e-05,
  "电": 4.623430939892536e-05,
  "司机": 4.6204500044058223e-05,
  "搜查": 4.617469068919109e-05,
  "产生": 4.614488133432396e-05,
  "千": 4.608526262458969e-05,
  "布": 4.6055453269722556e-05,
  "时代": 4.6025643914855424e-05,
  "接触": 4.6025643914855424e-05,
  "卡车": 4.5995834559988285e-05,
  "抢劫": 4.593621585025402e-05,
  "碰到": 4.593621585025402e-05,
  "神父": 4.587659714051975e-05,
  "规矩": 4.584678778565262e-05,
  "洛": 4.5727550366184075e-05,
  "之中": 4.569774101131694e-05,
  "火车": 4.569774101131694e-05,
  "说实话": 4.566793165644981e-05,
  "什": 4.563812230158267e-05,
  "糖": 4.560831294671554e-05,
  "旧": 4.560831294671554e-05,
  "逃跑": 4.560831294671554e-05,
  "灵": 4.5489075527247004e-05,
  "般": 4.5489075527247004e-05,
  "部门": 4.5489075527247004e-05,
  "基本": 4.542945681751273e-05,
  "控": 4.536983810777846e-05,
  "出租车": 4.536983810777846e-05,
  "分析": 4.534002875291133e-05,
  "代价": 4.53102193980442e-05,
  "地区": 4.528041004317706e-05,
  "背叛": 4.528041004317706e-05,
  "趟": 4.528041004317706e-05,
  "天堂": 4.525060068830993e-05,
  "拍摄": 4.525060068830993e-05,
  "年轻人": 4.5190981978575656e-05,
  "导致": 4.5190981978575656e-05,
  "脸上": 4.5190981978575656e-05,
  "对待": 4.5161172623708524e-05,
  "主人": 4.5161172623708524e-05,
  "表": 4.510155391397426e-05,
  "释放": 4.504193520423999e-05,
  "困": 4.4892888429904314e-05,
  "大街": 4.4892888429904314e-05,
  "箱子": 4.486307907503718e-05,
  "耶稣": 4.483326972017005e-05,
  "由于": 4.483326972017005e-05,
  "宣布": 4.477365101043578e-05,
  "乔": 4.465441359096724e-05,
  "执行": 4.4624604236100104e-05,
  "物": 4.456498552636584e-05,
  "报警": 4.456498552636584e-05,
  "不对": 4.45351761714987e-05,
  "密码": 4.44457481068973e-05,
  "红色": 4.44457481068973e-05,
  "骗子": 4.4386129397163033e-05,
  "货": 4.429670133256163e-05,
  "空间": 4.426689197769449e-05,
  "折磨": 4.417746391309309e-05,
  "油": 4.405822649362455e-05,
  "尸": 4.393898907415602e-05,
  "留言": 4.3879370364421746e-05,
  "熊": 4.381975165468748e-05,
  "想念": 4.378994229982034e-05,
  "而言": 4.378994229982034e-05,
  "值": 4.378994229982034e-05,
  "倍": 4.376013294495321e-05,
  "擦": 4.367070488035181e-05,
  "尤其": 4.3640895525484675e-05,
  "卷": 4.3640895525484675e-05,
  "经验": 4.3611086170617537e-05,
  "盒子": 4.3611086170617537e-05,
  "艘": 4.3581276815750404e-05,
  "干杯": 4.3581276815750404e-05,
  "看法": 4.355146746088327e-05,
  "大脑": 4.355146746088327e-05,
  "共": 4.352165810601613e-05,
  "罪犯": 4.3491848751149e-05,
  "不到": 4.346203939628187e-05,
  "问问": 4.343223004141473e-05,
  "干掉": 4.3372611331680466e-05,
  "指控": 4.334280197681333e-05,
  "星球": 4.334280197681333e-05,
  "录像": 4.322356455734479e-05,
  "刺": 4.319375520247766e-05,
  "程序": 4.319375520247766e-05,
  "情报": 4.319375520247766e-05,
  "炒": 4.319375520247766e-05,
  "情绪": 4.3104327137876256e-05,
  "今": 4.3104327137876256e-05,
  "怪物": 4.3104327137876256e-05,
  "创造": 4.3104327137876256e-05,
  "杀害": 4.3074517783009124e-05,
  "内心": 4.3044708428141985e-05,
  "暴力": 4.292547100867345e-05,
  "脏": 4.289566165380632e-05,
  "走开": 4.286585229893918e-05,
  "事故": 4.2836042944072046e-05,
  "艺术": 4.2806233589204914e-05,
  "满意": 4.2806233589204914e-05,
  "大多数": 4.2776424234337775e-05,
  "速度": 4.271680552460351e-05,
  "神经": 4.271680552460351e-05,
  "汤姆": 4.271680552460351e-05,
  "牺牲": 4.265718681486924e-05,
  "勇敢": 4.262737746000211e-05,
  "愤怒": 4.256775875026784e-05,
  "合": 4.2508140040533566e-05,
  "奇": 4.2478330685666433e-05,
  "数字": 4.2478330685666433e-05,
  "咪": 4.2478330685666433e-05,
  "纸": 4.24485213307993e-05,
  "地上": 4.241871197593216e-05,
  "范围": 4.241871197593216e-05,
  "称": 4.241871197593216e-05,
  "骑": 4.241871197593216e-05,
  "尽量": 4.241871197593216e-05,
  "太阳": 4.229947455646363e-05,
  "午餐": 4.229947455646363e-05,
  "提出": 4.229947455646363e-05,
  "暂时": 4.2269665201596495e-05,
  "据": 4.2269665201596495e-05,
  "午饭": 4.2269665201596495e-05,
  "优秀": 4.212061842726082e-05,
  "亲自": 4.209080907239369e-05,
  "迟": 4.2060999717526556e-05,
  "歌曲": 4.2060999717526556e-05,
  "婴儿": 4.2001381007792285e-05,
  "极": 4.197157165292515e-05,
  "兰": 4.1941762298058014e-05,
  "笑话": 4.1941762298058014e-05,
  "可惜": 4.1941762298058014e-05,
  "响": 4.188214358832375e-05,
  "石头": 4.188214358832375e-05,
  "英尺": 4.182252487858948e-05,
  "屋": 4.176290616885521e-05,
  "省": 4.176290616885521e-05,
  "细节": 4.1733096813988075e-05,
  "顶": 4.1733096813988075e-05,
  "科学": 4.170328745912094e-05,
  "迷": 4.170328745912094e-05,
  "笨": 4.170328745912094e-05,
  "塔": 4.170328745912094e-05,
  "有的": 4.1673478104253804e-05,
  "道理": 4.164366874938667e-05,
  "船长": 4.161385939451954e-05,
  "撒": 4.15840500396524e-05,
  "歌手": 4.15840500396524e-05,
  "上校": 4.15840500396524e-05,
  "运气": 4.155424068478527e-05,
  "主要": 4.152443132991814e-05,
  "烟": 4.1494621975051e-05,
  "同事": 4.1494621975051e-05,
  "餐厅": 4.1494621975051e-05,
  "喊": 4.1494621975051e-05,
  "各": 4.1464812620183866e-05,
  "魔": 4.1464812620183866e-05,
  "美女": 4.1405193910449595e-05,
  "距离": 4.134557520071533e-05,
  "毒": 4.125614713611393e-05,
  "讲话": 4.1226337781246795e-05,
  "有所": 4.1226337781246795e-05,
  "制作": 4.1226337781246795e-05,
  "莱": 4.1196528426379656e-05,
  "摔": 4.1196528426379656e-05,
  "街上": 4.1196528426379656e-05,
  "团队": 4.104748165204399e-05,
  "早就": 4.098786294230972e-05,
  "鼻子": 4.0958053587442585e-05,
  "相处": 4.0958053587442585e-05,
  "罢了": 4.0928244232575446e-05,
  "绝": 4.0898434877708314e-05,
  "归": 4.0898434877708314e-05,
  "度过": 4.0898434877708314e-05,
  "拳": 4.083881616797404e-05,
  "关注": 4.080900681310691e-05,
  "德国": 4.077919745823978e-05,
  "大部分": 4.074938810337264e-05,
  "窗户": 4.074938810337264e-05,
  "奇迹": 4.071957874850551e-05,
  "空气": 4.0689769393638376e-05,
  "护士": 4.0689769393638376e-05,
  "分享": 4.060034132903697e-05,
  "萨": 4.060034132903697e-05,
  "被捕": 4.060034132903697e-05,
  "基": 4.0570531974169833e-05,
  "后悔": 4.048110390956843e-05,
  "信仰": 4.048110390956843e-05,
  "保安": 4.04512945547013e-05,
  "变态": 4.04512945547013e-05,
  "媒体": 4.04512945547013e-05,
  "赶紧": 4.0421485199834166e-05,
  "匹": 4.039167584496703e-05,
  "角": 4.039167584496703e-05,
  "所谓": 4.039167584496703e-05,
  "建立": 4.0361866490099895e-05,
  "印": 4.033205713523276e-05,
  "无所谓": 4.024262907063136e-05,
  "变化": 4.021281971576423e-05,
  "表达": 4.021281971576423e-05,
  "大约": 4.018301036089709e-05,
  "东": 4.0153201006029956e-05,
  "一辈子": 4.0153201006029956e-05,
  "仅仅": 4.000415423169428e-05,
  "华盛顿": 3.997434487682715e-05,
  "造": 3.997434487682715e-05,
  "姐妹": 3.994453552196002e-05,
  "神秘": 3.991472616709288e-05,
  "实现": 3.991472616709288e-05,
  "市": 3.9884916812225746e-05,
  "维": 3.9855107457358614e-05,
  "瞧瞧": 3.9855107457358614e-05,
  "政治": 3.9855107457358614e-05,
  "症": 3.9825298102491475e-05,
  "第四": 3.9825298102491475e-05,
  "魔鬼": 3.979548874762434e-05,
  "查理": 3.973587003789007e-05,
  "孤独": 3.973587003789007e-05,
  "蒂": 3.973587003789007e-05,
  "内容": 3.970606068302294e-05,
  "巨大": 3.970606068302294e-05,
  "宝宝": 3.964644197328867e-05,
  "惩罚": 3.961663261842154e-05,
  "加上": 3.9586823263554405e-05,
  "开门": 3.946758584408586e-05,
  "蓝色": 3.943777648921873e-05,
  "退出": 3.94079671343516e-05,
  "鬼魂": 3.9378157779484466e-05,
  "对手": 3.9378157779484466e-05,
  "前进": 3.9378157779484466e-05,
  "怎": 3.9378157779484466e-05,
  "乔治": 3.934834842461733e-05,
  "神奇": 3.9318539069750195e-05,
  "牧师": 3.928872971488306e-05,
  "年级": 3.9258920360015924e-05,
  "代": 3.922911100514879e-05,
  "登": 3.922911100514879e-05,
  "环境": 3.922911100514879e-05,
  "提到": 3.922911100514879e-05,
  "杂种": 3.922911100514879e-05,
  "刺激": 3.919930165028166e-05,
  "我会": 3.916949229541452e-05,
  "凭": 3.913968294054739e-05,
  "规定": 3.913968294054739e-05,
  "好多": 3.9109873585680256e-05,
  "雨": 3.9109873585680256e-05,
  "磅": 3.908006423081312e-05,
  "警长": 3.902044552107885e-05,
  "最佳": 3.8990636166211714e-05,
  "受害人": 3.890120810161031e-05,
  "废话": 3.8752161327274643e-05,
  "效果": 3.8722351972407504e-05,
  "伤口": 3.8722351972407504e-05,
  "咯": 3.860311455293897e-05,
  "魔法": 3.8483877133470434e-05,
  "独自": 3.842425842373616e-05,
  "现金": 3.839444906886903e-05,
  "夺": 3.839444906886903e-05,
  "掌握": 3.83646397140019e-05,
  "麦克": 3.833483035913476e-05,
  "儿童": 3.833483035913476e-05,
  "女孩子": 3.830502100426763e-05,
  "强大": 3.830502100426763e-05,
  "分开": 3.8245402294533356e-05,
  "租": 3.8215592939666224e-05,
  "杰": 3.818578358479909e-05,
  "佬": 3.815597422993195e-05,
  "承诺": 3.815597422993195e-05,
  "脖子": 3.812616487506482e-05,
  "检察官": 3.812616487506482e-05,
  "好看": 3.812616487506482e-05,
  "间谍": 3.812616487506482e-05,
  "篇": 3.806654616533055e-05,
  "玩具": 3.803673681046342e-05,
  "车上": 3.8006927455596285e-05,
  "机器人": 3.791749939099488e-05,
  "满足": 3.788769003612774e-05,
  "打败": 3.785788068126061e-05,
  "不见": 3.782807132639348e-05,
  "确信": 3.782807132639348e-05,
  "不管怎样": 3.782807132639348e-05,
  "科": 3.782807132639348e-05,
  "传统": 3.782807132639348e-05,
  "浪漫": 3.776845261665921e-05,
  "哼": 3.7679024552057805e-05,
  "念": 3.7679024552057805e-05,
  "巴黎": 3.764921519719067e-05,
  "重复": 3.7619405842323534e-05,
  "和平": 3.7619405842323534e-05,
  "欣赏": 3.7619405842323534e-05,
  "留下来": 3.75895964874564e-05,
  "天气": 3.755978713258927e-05,
  "绑": 3.752997777772213e-05,
  "守": 3.7500168422855e-05,
  "一一": 3.7500168422855e-05,
  "态度": 3.7440549713120734e-05,
  "尴尬": 3.7440549713120734e-05,
  "诺": 3.7410740358253595e-05,
  "你好": 3.738093100338646e-05,
  "难以": 3.735112164851933e-05,
  "林": 3.735112164851933e-05,
  "支票": 3.723188422905079e-05,
  "拼": 3.723188422905079e-05,
  "好玩": 3.7172265519316524e-05,
  "早餐": 3.7172265519316524e-05,
  "茶": 3.711264680958225e-05,
  "唯": 3.708283745471512e-05,
  "自信": 3.702321874498085e-05,
  "上学": 3.699340939011372e-05,
  "放在": 3.696360003524658e-05,
  "生物": 3.696360003524658e-05,
  "理论": 3.696360003524658e-05,
  "角度": 3.6874171970645176e-05,
  "年纪": 3.6874171970645176e-05,
  "轻": 3.684436261577804e-05,
  "弗兰克": 3.684436261577804e-05,
  "观察": 3.681455326091091e-05,
  "九": 3.678474390604377e-05,
  "老鼠": 3.678474390604377e-05,
  "击": 3.675493455117664e-05,
  "龙": 3.672512519630951e-05,
  "埋": 3.669531584144237e-05,
  "男友": 3.666550648657524e-05,
  "盖": 3.6576078421973834e-05,
  "关掉": 3.6576078421973834e-05,
  "吃惊": 3.6576078421973834e-05,
  "大楼": 3.65462690671067e-05,
  "移动": 3.65462690671067e-05,
  "商店": 3.648665035737243e-05,
  "妓女": 3.648665035737243e-05,
  "不断": 3.6427031647638166e-05,
  "能量": 3.6427031647638166e-05,
  "解": 3.639722229277103e-05,
  "熟悉": 3.639722229277103e-05,
  "牙": 3.639722229277103e-05,
  "闹": 3.633760358303676e-05,
  "公主": 3.633760358303676e-05,
  "有效": 3.633760358303676e-05,
  "美金": 3.633760358303676e-05,
  "滑": 3.6307794228169624e-05,
  "夜晚": 3.627798487330249e-05,
  "清醒": 3.627798487330249e-05,
  "指望": 3.624817551843536e-05,
  "猜猜": 3.624817551843536e-05,
  "感染": 3.624817551843536e-05,
  "也就是说": 3.624817551843536e-05,
  "露": 3.624817551843536e-05,
  "抛弃": 3.621836616356822e-05,
  "摸": 3.621836616356822e-05,
  "单身": 3.618855680870109e-05,
  "思考": 3.618855680870109e-05,
  "板": 3.6158747453833956e-05,
  "好吃": 3.606931938923255e-05,
  "女王": 3.606931938923255e-05,
  "波": 3.606931938923255e-05,
  "趴下": 3.6039510034365414e-05,
  "胖": 3.6039510034365414e-05,
  "认": 3.600970067949828e-05,
  "勒": 3.600970067949828e-05,
  "揍": 3.595008196976401e-05,
  "地图": 3.595008196976401e-05,
  "按照": 3.595008196976401e-05,
  "美妙": 3.595008196976401e-05,
  "失陪": 3.592027261489688e-05,
  "关闭": 3.589046326002975e-05,
  "擅长": 3.589046326002975e-05,
  "幻想": 3.5830844550295476e-05,
  "药物": 3.5830844550295476e-05,
  "狼": 3.5830844550295476e-05,
  "模": 3.5801035195428344e-05,
  "忍受": 3.5801035195428344e-05,
  "面包": 3.5801035195428344e-05,
  "不仅仅": 3.5801035195428344e-05,
  "甩": 3.5771225840561205e-05,
  "伙伴": 3.5771225840561205e-05,
  "女友": 3.5771225840561205e-05,
  "世纪": 3.574141648569407e-05,
  "大麻": 3.571160713082694e-05,
  "插": 3.571160713082694e-05,
  "比尔": 3.571160713082694e-05,
  "达到": 3.565198842109267e-05,
  "运": 3.565198842109267e-05,
  "回忆": 3.562217906622554e-05,
  "邮件": 3.562217906622554e-05,
  "明": 3.5592369711358405e-05,
  "史": 3.5562560356491266e-05,
  "动手": 3.5532751001624134e-05,
  "妮": 3.547313229188986e-05,
  "总之": 3.538370422728846e-05,
  "英语": 3.535389487242133e-05,
  "能否": 3.535389487242133e-05,
  "可不": 3.5294276162687056e-05,
  "椅子": 3.5294276162687056e-05,
  "干活": 3.5294276162687056e-05,
  "鞋子": 3.5264466807819924e-05,
  "清理": 3.5264466807819924e-05,
  "相同": 3.5264466807819924e-05,
  "陛下": 3.5264466807819924e-05,
  "胜": 3.523465745295279e-05,
  "完毕": 3.523465745295279e-05,
  "箱": 3.523465745295279e-05,
  "血液": 3.523465745295279e-05,
  "大卫": 3.517503874321852e-05,
  "无论如何": 3.517503874321852e-05,
  "味": 3.514522938835139e-05,
  "保佑": 3.511542003348425e-05,
  "重点": 3.511542003348425e-05,
  "在场": 3.511542003348425e-05,
  "最高": 3.508561067861712e-05,
  "需": 3.508561067861712e-05,
  "体": 3.5025991968882847e-05,
  "上尉": 3.5025991968882847e-05,
  "不可": 3.496637325914858e-05,
  "教育": 3.493656390428144e-05,
  "谎言": 3.493656390428144e-05,
  "遇见": 3.493656390428144e-05,
  "耳朵": 3.490675454941431e-05,
  "世上": 3.490675454941431e-05,
  "葬礼": 3.487694519454718e-05,
  "某人": 3.484713583968004e-05,
  "拜": 3.484713583968004e-05,
  "婚": 3.481732648481291e-05,
  "城里": 3.481732648481291e-05,
  "委员会": 3.4787517129945776e-05,
  "机构": 3.4787517129945776e-05,
  "亮": 3.4727898420211505e-05,
  "程度": 3.4668279710477234e-05,
  "碎": 3.4668279710477234e-05,
  "盘": 3.4668279710477234e-05,
  "裙子": 3.4668279710477234e-05,
  "即将": 3.4668279710477234e-05,
  "钻石": 3.46384703556101e-05,
  "受不了": 3.460866100074297e-05,
  "图": 3.457885164587584e-05,
  "艰难": 3.457885164587584e-05,
  "在于": 3.457885164587584e-05,
  "教训": 3.4519232936141566e-05,
  "坦白": 3.4489423581274434e-05,
  "议员": 3.4489423581274434e-05,
  "全国": 3.4489423581274434e-05,
  "订": 3.4459614226407295e-05,
  "慈善": 3.4459614226407295e-05,
  "餐馆": 3.4459614226407295e-05,
  "夫": 3.439999551667303e-05,
  "罗马": 3.439999551667303e-05,
  "皮肤": 3.437018616180589e-05,
  "部队": 3.434037680693876e-05,
  "区别": 3.434037680693876e-05,
  "背后": 3.428075809720449e-05,
  "装置": 3.4250948742337356e-05,
  "全世界": 3.4250948742337356e-05,
  "权力": 3.4221139387470224e-05,
  "三明治": 3.4221139387470224e-05,
  "棒球": 3.4191330032603085e-05,
  "聊聊": 3.413171132286882e-05,
  "新鲜": 3.413171132286882e-05,
  "左右": 3.410190196800168e-05,
  "放心": 3.410190196800168e-05,
  "学会": 3.407209261313455e-05,
  "费": 3.404228325826742e-05,
  "痕迹": 3.3952855193666015e-05,
  "稳定": 3.3923045838798876e-05,
  "尊敬": 3.3893236483931744e-05,
  "河": 3.383361777419747e-05,
  "司": 3.383361777419747e-05,
  "区域": 3.377399906446321e-05,
  "坚强": 3.377399906446321e-05,
  "数据": 3.377399906446321e-05,
  "玻璃": 3.377399906446321e-05,
  "勇气": 3.374418970959607e-05,
  "镜头": 3.374418970959607e-05,
  "员工": 3.365476164499467e-05,
  "保": 3.3624952290127534e-05,
  "联盟": 3.3624952290127534e-05,
  "扇": 3.35951429352604e-05,
  "阳光": 3.356533358039327e-05,
  "好奇": 3.356533358039327e-05,
  "觉": 3.353552422552613e-05,
  "审判": 3.353552422552613e-05,
  "了不起": 3.353552422552613e-05,
  "基地": 3.3475905515791866e-05,
  "砍": 3.3475905515791866e-05,
  "假设": 3.3475905515791866e-05,
  "聊天": 3.344609616092473e-05,
  "之外": 3.344609616092473e-05,
  "嫉妒": 3.344609616092473e-05,
  "借口": 3.3416286806057595e-05,
  "土地": 3.3416286806057595e-05,
  "平": 3.338647745119046e-05,
  "保姆": 3.3356668096323324e-05,
  "摇滚": 3.3356668096323324e-05,
  "放手": 3.332685874145619e-05,
  "抱怨": 3.329704938658906e-05,
  "注意力": 3.329704938658906e-05,
  "页": 3.3207621321987657e-05,
  "承受": 3.3207621321987657e-05,
  "签名": 3.317781196712052e-05,
  "时尚": 3.311819325738625e-05,
  "的话": 3.3088383902519114e-05,
  "文章": 3.3088383902519114e-05,
  "打架": 3.3088383902519114e-05,
  "病毒": 3.3088383902519114e-05,
  "天赋": 3.3088383902519114e-05,
  "整天": 3.3088383902519114e-05,
  "海滩": 3.305857454765198e-05,
  "设备": 3.299895583791771e-05,
  "打击": 3.293933712818345e-05,
  "泡": 3.2879718418449176e-05,
  "描述": 3.2879718418449176e-05,
  "神像": 3.2849909063582044e-05,
  "医疗": 3.2820099708714905e-05,
  "袋": 3.2820099708714905e-05,
  "类似": 3.2820099708714905e-05,
  "隐藏": 3.279029035384777e-05,
  "硬": 3.279029035384777e-05,
  "语言": 3.276048099898064e-05,
  "标准": 3.276048099898064e-05,
  "激情": 3.276048099898064e-05,
  "注射": 3.273067164411351e-05,
  "治": 3.273067164411351e-05,
  "车子": 3.273067164411351e-05,
  "阁下": 3.2641243579512105e-05,
  "当作": 3.2641243579512105e-05,
  "工": 3.2641243579512105e-05,
  "南": 3.2611434224644966e-05,
  "奥": 3.2581624869777834e-05,
  "许": 3.25518155149107e-05,
  "娶": 3.252200616004356e-05,
  "文": 3.249219680517643e-05,
  "处于": 3.243257809544216e-05,
  "犹太人": 3.243257809544216e-05,
  "提要": 3.243257809544216e-05,
  "投资": 3.243257809544216e-05,
  "过分": 3.243257809544216e-05,
  "对象": 3.240276874057503e-05,
  "期": 3.240276874057503e-05,
  "见见": 3.240276874057503e-05,
  "一致": 3.240276874057503e-05,
  "贴": 3.2372959385707895e-05,
  "转移": 3.2343150030840756e-05,
  "管理": 3.2343150030840756e-05,
  "保密": 3.2313340675973624e-05,
  "摆脱": 3.2313340675973624e-05,
  "助手": 3.2313340675973624e-05,
  "魅力": 3.2313340675973624e-05,
  "实验": 3.228353132110649e-05,
  "误会": 3.225372196623935e-05,
  "启动": 3.222391261137222e-05,
  "哟": 3.222391261137222e-05,
  "建": 3.222391261137222e-05,
  "恋爱": 3.222391261137222e-05,
  "小时候": 3.219410325650509e-05,
  "话题": 3.219410325650509e-05,
  "市场": 3.213448454677082e-05,
  "栋": 3.2104675191903686e-05,
  "木": 3.2104675191903686e-05,
  "团": 3.207486583703655e-05,
  "练": 3.2045056482169415e-05,
  "迷人": 3.201524712730228e-05,
  "加州": 3.201524712730228e-05,
  "桥": 3.201524712730228e-05,
  "建筑": 3.1985437772435143e-05,
  "迪": 3.195562841756801e-05,
  "举行": 3.192581906270088e-05,
  "损失": 3.192581906270088e-05,
  "码": 3.192581906270088e-05,
  "王子": 3.192581906270088e-05,
  "丹": 3.186620035296661e-05,
  "退后": 3.186620035296661e-05,
  "自豪": 3.1836390998099476e-05,
  "肚子": 3.1836390998099476e-05,
  "伊": 3.1806581643232344e-05,
  "开除": 3.174696293349807e-05,
  "不仅": 3.174696293349807e-05,
  "夏天": 3.174696293349807e-05,
  "饼干": 3.171715357863094e-05,
  "证": 3.16873442237638e-05,
  "母": 3.162772551402954e-05,
  "麦": 3.15979161591624e-05,
  "可笑": 3.15979161591624e-05,
  "热情": 3.1568106804295266e-05,
  "作证": 3.1538297449428134e-05,
  "好笑": 3.1538297449428134e-05,
  "说法": 3.1538297449428134e-05,
  "开口": 3.1538297449428134e-05,
  "国际": 3.1508488094560995e-05,
  "仪式": 3.1508488094560995e-05,
  "投入": 3.147867873969386e-05,
  "成熟": 3.144886938482673e-05,
  "恋": 3.141906002995959e-05,
  "谋杀案": 3.138925067509246e-05,
  "混乱": 3.138925067509246e-05,
  "信心": 3.138925067509246e-05,
  "当成": 3.138925067509246e-05,
  "经": 3.138925067509246e-05,
  "惨": 3.135944132022533e-05,
  "联络": 3.132963196535819e-05,
  "癌症": 3.1299822610491057e-05,
  "抬": 3.1299822610491057e-05,
  "爵士": 3.1299822610491057e-05,
  "表明": 3.1299822610491057e-05,
  "飞行": 3.1270013255623924e-05,
  "剑": 3.121039454588965e-05,
  "幅": 3.121039454588965e-05,
  "老公": 3.121039454588965e-05,
  "注": 3.118058519102252e-05,
  "天才": 3.118058519102252e-05,
  "工具": 3.115077583615538e-05,
  "骨头": 3.115077583615538e-05,
  "送给": 3.115077583615538e-05,
  "言": 3.112096648128825e-05,
  "踩": 3.112096648128825e-05,
  "忍": 3.109115712642112e-05,
  "醒来": 3.106134777155398e-05,
  "市长": 3.106134777155398e-05,
  "男生": 3.106134777155398e-05,
  "发射": 3.103153841668685e-05,
  "之内": 3.103153841668685e-05,
  "考试": 3.103153841668685e-05,
  "生存": 3.1001729061819715e-05,
  "犯人": 3.1001729061819715e-05,
  "名人": 3.0971919706952576e-05,
  "海军": 3.0971919706952576e-05,
  "第五": 3.0942110352085444e-05,
  "假如": 3.0942110352085444e-05,
  "纹": 3.088249164235117e-05,
  "结局": 3.088249164235117e-05,
  "化": 3.085268228748404e-05,
  "非法": 3.082287293261691e-05,
  "合同": 3.082287293261691e-05,
  "剪": 3.082287293261691e-05,
  "竞争": 3.082287293261691e-05,
  "小家伙": 3.082287293261691e-05,
  "没事儿": 3.0793063577749776e-05,
  "争取": 3.0793063577749776e-05,
  "判": 3.0793063577749776e-05,
  "接下来": 3.076325422288264e-05,
  "乔伊": 3.0733444868015505e-05,
  "胸": 3.0733444868015505e-05,
  "人人": 3.0733444868015505e-05,
  "车祸": 3.070363551314837e-05,
  "当地": 3.070363551314837e-05,
  "信用卡": 3.0673826158281234e-05,
  "早晨": 3.06440168034141e-05,
  "滚开": 3.061420744854697e-05,
  "微笑": 3.061420744854697e-05,
  "人家": 3.061420744854697e-05,
  "电梯": 3.05545887388127e-05,
  "辈子": 3.0524779383945566e-05,
  "出口": 3.0524779383945566e-05,
  "左边": 3.0524779383945566e-05,
  "爆": 3.0524779383945566e-05,
  "托": 3.0524779383945566e-05,
  "动机": 3.049497002907843e-05,
  "礼拜": 3.049497002907843e-05,
  "蛇": 3.049497002907843e-05,
  "乖": 3.0465160674211295e-05,
  "黑色": 3.043535131934416e-05,
  "名叫": 3.043535131934416e-05,
  "欺骗": 3.043535131934416e-05,
  "监控": 3.043535131934416e-05,
  "发出": 3.0405541964477028e-05,
  "拍照": 3.0405541964477028e-05,
  "船上": 3.0375732609609892e-05,
  "穿过": 3.0345923254742757e-05,
  "并非": 3.0345923254742757e-05,
  "彼得": 3.0345923254742757e-05,
  "做爱": 3.0345923254742757e-05,
  "同学": 3.0345923254742757e-05,
  "非洲": 3.0316113899875624e-05,
  "警报": 3.028630454500849e-05,
  "出局": 3.0256495190141353e-05,
  "内部": 3.022668583527422e-05,
  "人质": 3.022668583527422e-05,
  "一会": 3.0196876480407086e-05,
  "扮演": 3.016706712553995e-05,
  "北": 3.0137257770672818e-05,
  "服": 3.0107448415805682e-05,
  "系": 3.0107448415805682e-05,
  "姿势": 3.0107448415805682e-05,
  "宇宙": 3.007763906093855e-05,
  "瞎": 3.007763906093855e-05,
  "面试": 3.001802035120428e-05,
  "汤": 3.001802035120428e-05,
  "最新": 2.9988210996337147e-05,
  "丽": 2.9988210996337147e-05,
  "卧室": 2.9988210996337147e-05,
  "远离": 2.9988210996337147e-05,
  "剧本": 2.995840164147001e-05,
  "请问": 2.995840164147001e-05,
  "手指": 2.9928592286602876e-05,
  "盒": 2.9928592286602876e-05,
  "证实": 2.9898782931735744e-05,
  "哎": 2.9898782931735744e-05,
  "迈阿密": 2.9868973576868608e-05,
  "一路": 2.9839164222001473e-05,
  "游": 2.9779545512267205e-05,
  "姓": 2.9779545512267205e-05,
  "资格": 2.9779545512267205e-05,
  "作家": 2.974973615740007e-05,
  "辞职": 2.9719926802532937e-05,
  "被告": 2.9719926802532937e-05,
  "钱包": 2.9719926802532937e-05,
  "客": 2.9719926802532937e-05,
  "诚实": 2.9690117447665802e-05,
  "贱人": 2.9690117447665802e-05,
  "合法": 2.966030809279867e-05,
  "粉丝": 2.9630498737931534e-05,
  "级": 2.96006893830644e-05,
  "谢天谢地": 2.96006893830644e-05,
  "救救": 2.96006893830644e-05,
  "搜索": 2.9570880028197266e-05,
  "好久": 2.9570880028197266e-05,
  "工厂": 2.9570880028197266e-05,
  "留给": 2.954107067333013e-05,
  "走运": 2.954107067333013e-05,
  "吸毒": 2.954107067333013e-05,
  "独立": 2.954107067333013e-05,
  "到来": 2.9511261318462995e-05,
  "查查": 2.9481451963595863e-05,
  "决赛": 2.9481451963595863e-05,
  "食": 2.9451642608728728e-05,
  "手段": 2.9451642608728728e-05,
  "扣": 2.9451642608728728e-05,
  "顾客": 2.9421833253861592e-05,
  "农场": 2.939202389899446e-05,
  "网络": 2.9362214544127324e-05,
  "口袋": 2.933240518926019e-05,
  "方便": 2.9302595834393057e-05,
  "时机": 2.927278647952592e-05,
  "存": 2.927278647952592e-05,
  "毛病": 2.927278647952592e-05,
  "香": 2.9242977124658786e-05,
  "百": 2.9242977124658786e-05,
  "印度": 2.9213167769791653e-05,
  "交流": 2.9213167769791653e-05,
  "辩护": 2.9213167769791653e-05,
  "打扮": 2.9213167769791653e-05,
  "晕": 2.9213167769791653e-05,
  "黄": 2.9183358414924518e-05,
  "起码": 2.9183358414924518e-05,
  "嫌犯": 2.9153549060057386e-05,
  "公开": 2.9153549060057386e-05,
  "行李": 2.912373970519025e-05,
  "玛丽": 2.912373970519025e-05,
  "宁愿": 2.9093930350323115e-05,
  "隐瞒": 2.9093930350323115e-05,
  "观点": 2.9064120995455983e-05,
  "地板": 2.9034311640588847e-05,
  "悲伤": 2.900450228572171e-05,
  "尖叫": 2.900450228572171e-05,
  "网上": 2.900450228572171e-05,
  "说不定": 2.900450228572171e-05,
  "小丑": 2.897469293085458e-05,
  "剧": 2.897469293085458e-05,
  "小说": 2.8944883575987444e-05,
  "年龄": 2.8944883575987444e-05,
  "交换": 2.8944883575987444e-05,
  "雪": 2.885545551138604e-05,
  "符合": 2.885545551138604e-05,
  "拥抱": 2.8766027446784637e-05,
  "万一": 2.8766027446784637e-05,
  "社区": 2.870640873705037e-05,
  "助理": 2.8676599382183234e-05,
  "发明": 2.8616980672448966e-05,
  "通话": 2.8616980672448966e-05,
  "贵": 2.858717131758183e-05,
  "交通": 2.858717131758183e-05,
  "演唱": 2.8527552607847563e-05,
  "重大": 2.8497743252980428e-05,
  "组合": 2.8497743252980428e-05,
  "思想": 2.8497743252980428e-05,
  "唱片": 2.8467933898113295e-05,
  "骑士": 2.8467933898113295e-05,
  "洗手间": 2.8467933898113295e-05,
  "哈哈": 2.8467933898113295e-05,
  "楼上": 2.843812454324616e-05,
  "载": 2.843812454324616e-05,
  "逮": 2.8408315188379024e-05,
  "圣诞老人": 2.8408315188379024e-05,
  "镜": 2.8408315188379024e-05,
  "针对": 2.8378505833511892e-05,
  "肥": 2.8378505833511892e-05,
  "一分": 2.8378505833511892e-05,
  "具体": 2.831888712377762e-05,
  "版": 2.831888712377762e-05,
  "领导": 2.828907776891049e-05,
  "共同": 2.828907776891049e-05,
  "曲": 2.8259268414043353e-05,
  "洗澡": 2.8259268414043353e-05,
  "针": 2.8259268414043353e-05,
  "填": 2.8140030994574818e-05,
  "稍微": 2.8140030994574818e-05,
  "饮料": 2.8080412284840547e-05,
  "公路": 2.8080412284840547e-05,
  "闪": 2.8050602929973415e-05,
  "铁": 2.8050602929973415e-05,
  "主题": 2.8050602929973415e-05,
  "海盗": 2.8050602929973415e-05,
  "一点儿": 2.8050602929973415e-05,
  "既": 2.8050602929973415e-05,
  "幸存者": 2.802079357510628e-05,
  "增加": 2.796117486537201e-05,
  "当中": 2.796117486537201e-05,
  "牙齿": 2.7931365510504876e-05,
  "敲": 2.790155615563774e-05,
  "绕": 2.787174680077061e-05,
  "头脑": 2.787174680077061e-05,
  "主任": 2.787174680077061e-05,
  "直升机": 2.7841937445903473e-05,
  "渴望": 2.7812128091036337e-05,
  "领": 2.7812128091036337e-05,
  "校长": 2.7782318736169205e-05,
  "加拿大": 2.7782318736169205e-05,
  "驾驶": 2.775250938130207e-05,
  "溜": 2.775250938130207e-05,
  "全力": 2.775250938130207e-05,
  "一团糟": 2.7722700026434937e-05,
  "太空": 2.7692890671567802e-05,
  "生病": 2.7663081316700666e-05,
  "艾": 2.76034626069664e-05,
  "聚": 2.76034626069664e-05,
  "适应": 2.76034626069664e-05,
  "福尔摩斯": 2.76034626069664e-05,
  "列": 2.7573653252099263e-05,
  "应付": 2.7573653252099263e-05,
  "物品": 2.7573653252099263e-05,
  "坏人": 2.7573653252099263e-05,
  "湿": 2.754384389723213e-05,
  "撑": 2.754384389723213e-05,
  "毁灭": 2.748422518749786e-05,
  "诅咒": 2.748422518749786e-05,
  "眼神": 2.7424606477763592e-05,
  "虫": 2.7394797122896457e-05,
  "古怪": 2.7364987768029325e-05,
  "财产": 2.7364987768029325e-05,
  "任": 2.733517841316219e-05,
  "进攻": 2.7305369058295053e-05,
  "剂": 2.7245750348560786e-05,
  "伙": 2.7245750348560786e-05,
  "然而": 2.7215940993693654e-05,
  "辛苦": 2.7215940993693654e-05,
  "水平": 2.7215940993693654e-05,
  "发型": 2.7156322283959383e-05,
  "打断": 2.7156322283959383e-05,
  "报复": 2.7156322283959383e-05,
  "吵架": 2.7156322283959383e-05,
  "一整天": 2.7156322283959383e-05,
  "服装": 2.712651292909225e-05,
  "敬": 2.712651292909225e-05,
  "作业": 2.712651292909225e-05,
  "高级": 2.712651292909225e-05,
  "将来": 2.7096703574225115e-05,
  "耐心": 2.7096703574225115e-05,
  "欧洲": 2.706689421935798e-05,
  "风险": 2.706689421935798e-05,
  "挡": 2.706689421935798e-05,
  "沙发": 2.706689421935798e-05,
  "强奸": 2.7037084864490847e-05,
  "后果": 2.700727550962371e-05,
  "移": 2.700727550962371e-05,
  "拨": 2.700727550962371e-05,
  "荒谬": 2.700727550962371e-05,
  "即": 2.700727550962371e-05,
  "个性": 2.700727550962371e-05,
  "最好": 2.6977466154756576e-05,
  "男性": 2.6947656799889444e-05,
  "收集": 2.6947656799889444e-05,
  "交往": 2.6947656799889444e-05,
  "国": 2.6947656799889444e-05,
  "中尉": 2.6888038090155173e-05,
  "取得": 2.6888038090155173e-05,
  "卡尔": 2.6888038090155173e-05,
  "致命": 2.6888038090155173e-05,
  "引": 2.685822873528804e-05,
  "卫星": 2.685822873528804e-05,
  "期望": 2.6828419380420905e-05,
  "嘲笑": 2.6828419380420905e-05,
  "立即": 2.6828419380420905e-05,
  "避免": 2.6828419380420905e-05,
  "松": 2.6798610025553773e-05,
  "供": 2.6798610025553773e-05,
  "保留": 2.6768800670686637e-05,
  "批": 2.6768800670686637e-05,
  "挤": 2.6738991315819502e-05,
  "各种": 2.6738991315819502e-05,
  "在家": 2.6738991315819502e-05,
  "眼前": 2.6738991315819502e-05,
  "捡": 2.670918196095237e-05,
  "冒犯": 2.670918196095237e-05,
  "禁止": 2.670918196095237e-05,
  "持续": 2.6679372606085234e-05,
  "台上": 2.6679372606085234e-05,
  "纳": 2.6679372606085234e-05,
  "游泳": 2.658994454148383e-05,
  "电子": 2.658994454148383e-05,
  "没法": 2.658994454148383e-05,
  "猴子": 2.6560135186616695e-05,
  "熟": 2.6560135186616695e-05,
  "娃娃": 2.6560135186616695e-05,
  "告": 2.6560135186616695e-05,
  "没事": 2.6560135186616695e-05,
  "经济": 2.6560135186616695e-05,
  "检": 2.6560135186616695e-05,
  "达成": 2.6530325831749563e-05,
  "芝加哥": 2.6530325831749563e-05,
  "夫妇": 2.6500516476882428e-05,
  "座位": 2.6500516476882428e-05,
  "学院": 2.6500516476882428e-05,
  "牛奶": 2.6470707122015292e-05,
  "逃走": 2.6470707122015292e-05,
  "获胜": 2.644089776714816e-05,
  "一面": 2.644089776714816e-05,
  "采取": 2.6411088412281025e-05,
  "毫无疑问": 2.6411088412281025e-05,
  "新娘": 2.638127905741389e-05,
  "升": 2.6351469702546757e-05,
  "类型": 2.6351469702546757e-05,
  "购物": 2.632166034767962e-05,
  "但愿": 2.632166034767962e-05,
  "金属": 2.629185099281249e-05,
  "绿色": 2.629185099281249e-05,
  "抽烟": 2.629185099281249e-05,
  "竞选": 2.629185099281249e-05,
  "合理": 2.629185099281249e-05,
  "检测": 2.629185099281249e-05,
  "完蛋": 2.6262041637945354e-05,
  "期间": 2.6262041637945354e-05,
  "航班": 2.6262041637945354e-05,
  "暗": 2.6262041637945354e-05,
  "白色": 2.6232232283078218e-05,
  "心中": 2.6232232283078218e-05,
  "嘴里": 2.6232232283078218e-05,
  "库": 2.6232232283078218e-05,
  "小镇": 2.6202422928211086e-05,
  "产品": 2.6202422928211086e-05,
  "兵": 2.6202422928211086e-05,
  "精力": 2.6202422928211086e-05,
  "退休": 2.6202422928211086e-05,
  "亲密": 2.617261357334395e-05,
  "礼貌": 2.617261357334395e-05,
  "地下": 2.617261357334395e-05,
  "胡说": 2.617261357334395e-05,
  "老朋友": 2.617261357334395e-05,
  "指挥": 2.6142804218476815e-05,
  "强壮": 2.6142804218476815e-05,
  "割": 2.6142804218476815e-05,
  "对劲": 2.6112994863609683e-05,
  "认出": 2.6112994863609683e-05,
  "制服": 2.6112994863609683e-05,
  "坏事": 2.6083185508742547e-05,
  "查出": 2.605337615387541e-05,
  "丑": 2.605337615387541e-05,
  "自动": 2.605337615387541e-05,
  "法院": 2.605337615387541e-05,
  "西班牙": 2.602356679900828e-05,
  "直播": 2.602356679900828e-05,
  "普": 2.5993757444141144e-05,
  "拜拜": 2.5993757444141144e-05,
  "提前": 2.5993757444141144e-05,
  "宗教": 2.596394808927401e-05,
  "蠢货": 2.596394808927401e-05,
  "坐牢": 2.596394808927401e-05,
  "森": 2.596394808927401e-05,
  "招呼": 2.596394808927401e-05,
  "崩溃": 2.596394808927401e-05,
  "依然": 2.5934138734406876e-05,
  "平静": 2.5934138734406876e-05,
  "乘": 2.587452002467261e-05,
  "右边": 2.587452002467261e-05,
  "内裤": 2.5844710669805473e-05,
  "不久": 2.5844710669805473e-05,
  "牢": 2.5814901314938337e-05,
  "冲浪": 2.5814901314938337e-05,
  "外套": 2.5785091960071205e-05,
  "大事": 2.5785091960071205e-05,
  "吓坏": 2.5785091960071205e-05,
  "掌": 2.5785091960071205e-05,
  "陷入": 2.5785091960071205e-05,
  "蹲": 2.575528260520407e-05,
  "发表": 2.5725473250336934e-05,
  "回报": 2.5725473250336934e-05,
  "威尔": 2.5725473250336934e-05,
  "初": 2.5725473250336934e-05,
  "演讲": 2.5695663895469802e-05,
  "俄国": 2.5665854540602667e-05,
  "滴": 2.5665854540602667e-05,
  "底下": 2.563604518573553e-05,
  "便宜": 2.563604518573553e-05,
  "何时": 2.563604518573553e-05,
  "戒": 2.563604518573553e-05,
  "关门": 2.56062358308684e-05,
  "经纪人": 2.56062358308684e-05,
  "停车场": 2.5576426476001263e-05,
  "判断": 2.5576426476001263e-05,
  "成长": 2.5576426476001263e-05,
  "试验": 2.5546617121134128e-05,
  "丹尼": 2.5546617121134128e-05,
  "做梦": 2.5516807766266996e-05,
  "每年": 2.548699841139986e-05,
  "奶酪": 2.5457189056532725e-05,
  "礼": 2.5457189056532725e-05,
  "陌生人": 2.5427379701665592e-05,
  "喷": 2.5427379701665592e-05,
  "抛": 2.5427379701665592e-05,
  "止": 2.5397570346798457e-05,
  "深刻": 2.5367760991931325e-05,
  "管用": 2.5367760991931325e-05,
  "军": 2.533795163706419e-05,
  "地下室": 2.533795163706419e-05,
  "划": 2.533795163706419e-05,
  "流血": 2.5308142282197054e-05,
  "光临": 2.5308142282197054e-05,
  "密": 2.527833292732992e-05,
  "衬衫": 2.527833292732992e-05,
  "金发": 2.5248523572462786e-05,
  "摧毁": 2.5248523572462786e-05,
  "胳膊": 2.521871421759565e-05,
  "他人": 2.5188904862728518e-05,
  "俄罗斯": 2.5188904862728518e-05,
  "哥们儿": 2.5188904862728518e-05,
  "异常": 2.5159095507861383e-05,
  "色": 2.5129286152994247e-05,
  "疾病": 2.5129286152994247e-05,
  "职责": 2.5099476798127115e-05,
  "心脏病": 2.5099476798127115e-05,
  "公众": 2.5099476798127115e-05,
  "战士": 2.5099476798127115e-05,
  "展现": 2.5099476798127115e-05,
  "楼下": 2.506966744325998e-05,
  "章": 2.506966744325998e-05,
  "妞": 2.5039858088392844e-05,
  "大量": 2.5039858088392844e-05,
  "影": 2.5039858088392844e-05,
  "诗": 2.5010048733525712e-05,
  "李": 2.4980239378658576e-05,
  "门口": 2.495043002379144e-05,
  "证词": 2.495043002379144e-05,
  "斗": 2.495043002379144e-05,
  "整理": 2.495043002379144e-05,
  "森林": 2.492062066892431e-05,
  "调查局": 2.492062066892431e-05,
  "占": 2.492062066892431e-05,
  "强迫": 2.492062066892431e-05,
  "注定": 2.4890811314057173e-05,
  "暗示": 2.4890811314057173e-05,
  "手臂": 2.486100195919004e-05,
  "前往": 2.486100195919004e-05,
  "豁免": 2.486100195919004e-05,
  "当事人": 2.4831192604322905e-05,
  "呼": 2.4831192604322905e-05,
  "咱": 2.4831192604322905e-05,
  "有空": 2.4831192604322905e-05,
  "百万": 2.480138324945577e-05,
  "楼梯": 2.480138324945577e-05,
  "唉": 2.480138324945577e-05,
  "呼叫": 2.480138324945577e-05,
  "同情": 2.480138324945577e-05,
  "背景": 2.4771573894588638e-05,
  "下班": 2.4741764539721502e-05,
  "士": 2.4741764539721502e-05,
  "比如说": 2.4682145829987234e-05,
  "绝望": 2.4682145829987234e-05,
  "法语": 2.4682145829987234e-05,
  "救护车": 2.4682145829987234e-05,
  "防": 2.46523364751201e-05,
  "野": 2.46523364751201e-05,
  "全新": 2.46523364751201e-05,
  "侠": 2.46523364751201e-05,
  "西德": 2.46523364751201e-05,
  "说说": 2.4622527120252963e-05,
  "湖": 2.4622527120252963e-05,
  "沮丧": 2.4622527120252963e-05,
  "模仿": 2.4622527120252963e-05,
  "事务所": 2.459271776538583e-05,
  "灾难": 2.459271776538583e-05,
  "采访": 2.4562908410518696e-05,
  "评价": 2.453309905565156e-05,
  "你家": 2.453309905565156e-05,
  "正义": 2.453309905565156e-05,
  "网站": 2.453309905565156e-05,
  "所在": 2.453309905565156e-05,
  "参议员": 2.453309905565156e-05,
  "凶器": 2.4503289700784428e-05,
  "局长": 2.4503289700784428e-05,
  "成绩": 2.4473480345917292e-05,
  "强烈": 2.4473480345917292e-05,
  "网": 2.4413861636183025e-05,
  "意味": 2.438405228131589e-05,
  "垒": 2.438405228131589e-05,
  "喜剧": 2.4354242926448757e-05,
  "殿下": 2.432443357158162e-05,
  "碗": 2.4294624216714486e-05,
  "负": 2.4294624216714486e-05,
  "上课": 2.4294624216714486e-05,
  "荣誉": 2.4294624216714486e-05,
  "尝尝": 2.4294624216714486e-05,
  "考": 2.4294624216714486e-05,
  "设计师": 2.4264814861847354e-05,
  "挣": 2.4264814861847354e-05,
  "莫": 2.4235005506980218e-05,
  "违反": 2.4235005506980218e-05,
  "阶段": 2.4235005506980218e-05,
  "否认": 2.4235005506980218e-05,
  "商量": 2.4205196152113083e-05,
  "什么的": 2.4205196152113083e-05,
  "出于": 2.417538679724595e-05,
  "蒙": 2.417538679724595e-05,
  "站住": 2.4145577442378815e-05,
  "牛仔": 2.4145577442378815e-05,
  "尼克": 2.4145577442378815e-05,
  "香槟": 2.4145577442378815e-05,
  "偷走": 2.4085958732644547e-05,
  "艺术家": 2.4085958732644547e-05,
  "屋里": 2.4056149377777412e-05,
  "克莱尔": 2.4056149377777412e-05,
  "欧": 2.4026340022910276e-05,
  "技巧": 2.4026340022910276e-05,
  "情感": 2.3996530668043144e-05,
  "中央": 2.396672131317601e-05,
  "提议": 2.396672131317601e-05,
  "逃避": 2.3936911958308876e-05,
  "每周": 2.3936911958308876e-05,
  "罪名": 2.390710260344174e-05,
  "街区": 2.390710260344174e-05,
  "频道": 2.3877293248574605e-05,
  "时期": 2.3847483893707473e-05,
  "公共": 2.3847483893707473e-05,
  "物质": 2.3847483893707473e-05,
  "传说": 2.3847483893707473e-05,
  "射击": 2.3817674538840338e-05,
  "伸": 2.3817674538840338e-05,
  "音": 2.3817674538840338e-05,
  "即便": 2.3817674538840338e-05,
  "眼镜": 2.3817674538840338e-05,
  "愿望": 2.3787865183973202e-05,
  "屋顶": 2.3787865183973202e-05,
  "起床": 2.3787865183973202e-05,
  "兔子": 2.375805582910607e-05,
  "大赛": 2.375805582910607e-05,
  "形象": 2.375805582910607e-05,
  "皮特": 2.375805582910607e-05,
  "事物": 2.375805582910607e-05,
  "袋子": 2.375805582910607e-05,
  "鲍勃": 2.3728246474238934e-05,
  "发疯": 2.36984371193718e-05,
  "以外": 2.36984371193718e-05,
  "绳子": 2.36984371193718e-05,
  "圣经": 2.3668627764504667e-05,
  "可能性": 2.3668627764504667e-05,
  "别无选择": 2.3668627764504667e-05,
  "血迹": 2.363881840963753e-05,
  "美味": 2.363881840963753e-05,
  "总部": 2.363881840963753e-05,
  "阿姨": 2.3609009054770396e-05,
  "发挥": 2.3579199699903263e-05,
  "机密": 2.3579199699903263e-05,
  "主角": 2.3579199699903263e-05,
  "安娜": 2.3549390345036128e-05,
  "纪念": 2.3549390345036128e-05,
  "全球": 2.3549390345036128e-05,
  "警察局": 2.3549390345036128e-05,
  "倒霉": 2.3549390345036128e-05,
  "胸部": 2.3519580990168992e-05,
  "劲": 2.348977163530186e-05,
  "恶": 2.348977163530186e-05,
  "旁": 2.348977163530186e-05,
  "忠诚": 2.348977163530186e-05,
  "胡子": 2.348977163530186e-05,
  "大哥": 2.3459962280434725e-05,
  "小妞": 2.3459962280434725e-05,
  "橄榄球": 2.3459962280434725e-05,
  "体内": 2.3459962280434725e-05,
  "拔": 2.3459962280434725e-05,
  "外星人": 2.3430152925567593e-05,
  "毕竟": 2.3430152925567593e-05,
  "走廊": 2.3400343570700457e-05,
  "墙上": 2.3400343570700457e-05,
  "症状": 2.334072486096619e-05,
  "当初": 2.334072486096619e-05,
  "道德": 2.334072486096619e-05,
  "骨": 2.3310915506099054e-05,
  "睡着": 2.3310915506099054e-05,
  "安慰": 2.3281106151231918e-05,
  "宝": 2.3281106151231918e-05,
  "系列": 2.3281106151231918e-05,
  "有着": 2.3281106151231918e-05,
  "趣": 2.3251296796364786e-05,
  "肌肉": 2.3251296796364786e-05,
  "保重": 2.322148744149765e-05,
  "科学家": 2.322148744149765e-05,
  "快要": 2.3191678086630515e-05,
  "震惊": 2.3191678086630515e-05,
  "娱乐": 2.3191678086630515e-05,
  "反抗": 2.3161868731763383e-05,
  "噩梦": 2.3161868731763383e-05,
  "心灵": 2.3132059376896247e-05,
  "应得": 2.3132059376896247e-05,
  "奶": 2.3132059376896247e-05,
  "掩护": 2.3042631312294844e-05,
  "睁": 2.3012821957427712e-05,
  "土": 2.3012821957427712e-05,
  "镜子": 2.3012821957427712e-05,
  "情人": 2.295320324769344e-05,
  "经典": 2.295320324769344e-05,
  "活力": 2.295320324769344e-05,
  "父": 2.292339389282631e-05,
  "职": 2.292339389282631e-05,
  "图书馆": 2.2893584537959173e-05,
  "显得": 2.2893584537959173e-05,
  "谎": 2.2893584537959173e-05,
  "死刑": 2.2893584537959173e-05,
  "进步": 2.2863775183092038e-05,
  "追求": 2.2863775183092038e-05,
  "爱尔兰": 2.2863775183092038e-05,
  "亨利": 2.2833965828224905e-05,
  "苹果": 2.2833965828224905e-05,
  "南方": 2.2833965828224905e-05,
  "天生": 2.2833965828224905e-05,
  "傻子": 2.2833965828224905e-05,
  "浴室": 2.280415647335777e-05,
  "求婚": 2.280415647335777e-05,
  "传奇": 2.280415647335777e-05,
  "杆": 2.2774347118490634e-05,
  "苦": 2.2774347118490634e-05,
  "料": 2.2744537763623502e-05,
  "枚": 2.2714728408756367e-05,
  "喽": 2.2714728408756367e-05,
  "石": 2.2714728408756367e-05,
  "会见": 2.268491905388923e-05,
  "走路": 2.26551096990221e-05,
  "手中": 2.26551096990221e-05,
  "想见": 2.2625300344154963e-05,
  "涂": 2.2625300344154963e-05,
  "伊拉克": 2.2595490989287828e-05,
  "不止": 2.2595490989287828e-05,
  "顾问": 2.2565681634420696e-05,
  "障碍": 2.2565681634420696e-05,
  "危机": 2.253587227955356e-05,
  "趁": 2.253587227955356e-05,
  "敏感": 2.253587227955356e-05,
  "博物馆": 2.2506062924686428e-05,
  "周五": 2.2476253569819292e-05,
  "摄像机": 2.2476253569819292e-05,
  "失": 2.2476253569819292e-05,
  "打破": 2.2446444214952157e-05,
  "手下": 2.2446444214952157e-05,
  "文化": 2.2416634860085025e-05,
  "马克": 2.2416634860085025e-05,
  "遵守": 2.238682550521789e-05,
  "飞船": 2.238682550521789e-05,
  "保守": 2.2357016150350754e-05,
  "维持": 2.2357016150350754e-05,
  "主管": 2.2357016150350754e-05,
  "刮": 2.2357016150350754e-05,
  "绿": 2.232720679548362e-05,
  "主义": 2.232720679548362e-05,
  "常常": 2.2297397440616486e-05,
  "摄影师": 2.226758808574935e-05,
  "煮": 2.223777873088222e-05,
  "营地": 2.223777873088222e-05,
  "承担": 2.2207969376015083e-05,
  "指挥官": 2.2207969376015083e-05,
  "凶": 2.2207969376015083e-05,
  "大厅": 2.2178160021147947e-05,
  "缺": 2.2178160021147947e-05,
  "泰": 2.2178160021147947e-05,
  "出事": 2.2178160021147947e-05,
  "打扫": 2.2178160021147947e-05,
  "拆": 2.2178160021147947e-05,
  "希腊": 2.2178160021147947e-05,
  "花园": 2.2178160021147947e-05,
  "四处": 2.2178160021147947e-05,
  "术": 2.2178160021147947e-05,
  "订婚": 2.2178160021147947e-05,
  "世": 2.2148350666280815e-05,
  "豁免权": 2.2148350666280815e-05,
  "郡": 2.2148350666280815e-05,
  "草": 2.2148350666280815e-05,
  "遭": 2.2148350666280815e-05,
  "罐": 2.211854131141368e-05,
  "广播": 2.211854131141368e-05,
  "西班牙语": 2.211854131141368e-05,
  "威士忌": 2.211854131141368e-05,
  "厌倦": 2.211854131141368e-05,
  "大声": 2.2088731956546544e-05,
  "天空": 2.2088731956546544e-05,
  "粘": 2.2058922601679412e-05,
  "妙": 2.2058922601679412e-05,
  "本地": 2.2058922601679412e-05,
  "冰箱": 2.2029113246812276e-05,
  "沙": 2.2029113246812276e-05,
  "万岁": 2.2029113246812276e-05,
  "合伙人": 2.1999303891945144e-05,
  "视频": 2.1999303891945144e-05,
  "答": 2.1999303891945144e-05,
  "治安": 2.196949453707801e-05,
  "穿着": 2.196949453707801e-05,
  "出卖": 2.196949453707801e-05,
  "标记": 2.196949453707801e-05,
  "全身": 2.196949453707801e-05,
  "专门": 2.196949453707801e-05,
  "外科": 2.1939685182210873e-05,
  "钢琴": 2.1939685182210873e-05,
  "会面": 2.1939685182210873e-05,
  "女郎": 2.1939685182210873e-05,
  "复仇": 2.1939685182210873e-05,
  "数学": 2.190987582734374e-05,
  "至于": 2.190987582734374e-05,
  "商": 2.190987582734374e-05,
  "篮球": 2.1880066472476605e-05,
  "登记": 2.1880066472476605e-05,
  "尝": 2.1880066472476605e-05,
  "骂": 2.1880066472476605e-05,
  "护": 2.185025711760947e-05,
  "指导": 2.185025711760947e-05,
  "界": 2.185025711760947e-05,
  "诊所": 2.1820447762742338e-05,
  "流行": 2.1820447762742338e-05,
  "材料": 2.1820447762742338e-05,
  "揭晓": 2.1820447762742338e-05,
  "不安": 2.1790638407875202e-05,
  "昏迷": 2.1790638407875202e-05,
  "帮帮": 2.1790638407875202e-05,
  "搜": 2.1790638407875202e-05,
  "午夜": 2.1760829053008067e-05,
  "相关": 2.1760829053008067e-05,
  "身材": 2.1731019698140934e-05,
  "汤米": 2.1731019698140934e-05,
  "讽刺": 2.17012103432738e-05,
  "齐": 2.1671400988406663e-05,
  "凌晨": 2.1671400988406663e-05,
  "校": 2.1671400988406663e-05,
  "侮辱": 2.1671400988406663e-05,
  "海岸": 2.1671400988406663e-05,
  "晋级": 2.164159163353953e-05,
  "直觉": 2.164159163353953e-05,
  "兹": 2.1611782278672396e-05,
  "作出": 2.1611782278672396e-05,
  "古": 2.1552163568938128e-05,
  "保罗": 2.1522354214070992e-05,
  "废物": 2.1522354214070992e-05,
  "暴露": 2.1522354214070992e-05,
  "绅士": 2.149254485920386e-05,
  "虫子": 2.149254485920386e-05,
  "台词": 2.1462735504336725e-05,
  "地盘": 2.143292614946959e-05,
  "公民": 2.143292614946959e-05,
  "抓紧": 2.143292614946959e-05,
  "看起来": 2.143292614946959e-05,
  "鸡蛋": 2.143292614946959e-05,
  "残忍": 2.1403116794602457e-05,
  "摄像头": 2.137330743973532e-05,
  "关上": 2.137330743973532e-05,
  "播": 2.137330743973532e-05,
  "造型": 2.137330743973532e-05,
  "孩儿": 2.137330743973532e-05,
  "对话": 2.1343498084868186e-05,
  "圆": 2.1343498084868186e-05,
  "不论": 2.1343498084868186e-05,
  "镇上": 2.1313688730001054e-05,
  "我家": 2.128387937513392e-05,
  "小姑娘": 2.128387937513392e-05,
  "沉默": 2.128387937513392e-05,
  "详细": 2.128387937513392e-05,
  "严肃": 2.1254070020266783e-05,
  "嫌疑犯": 2.1254070020266783e-05,
  "钻": 2.1254070020266783e-05,
  "迹象": 2.1254070020266783e-05,
  "神圣": 2.1254070020266783e-05,
  "空中": 2.122426066539965e-05,
  "度假": 2.122426066539965e-05,
  "整整": 2.122426066539965e-05,
  "航空": 2.122426066539965e-05,
  "探长": 2.122426066539965e-05,
  "开火": 2.1194451310532515e-05,
  "仓库": 2.1194451310532515e-05,
  "吉他": 2.116464195566538e-05,
  "码头": 2.116464195566538e-05,
  "庭": 2.1134832600798247e-05,
  "顺": 2.1134832600798247e-05,
  "散": 2.1134832600798247e-05,
  "随着": 2.1134832600798247e-05,
  "放到": 2.1105023245931112e-05,
  "巧合": 2.1105023245931112e-05,
  "山姆": 2.107521389106398e-05,
  "怀": 2.1045404536196844e-05,
  "配合": 2.1045404536196844e-05,
  "称呼": 2.1045404536196844e-05,
  "女子": 2.1045404536196844e-05,
  "具有": 2.101559518132971e-05,
  "好样": 2.101559518132971e-05,
  "大不了": 2.101559518132971e-05,
  "刚好": 2.101559518132971e-05,
  "本人": 2.101559518132971e-05,
  "补偿": 2.0985785826462576e-05,
  "忏悔": 2.0985785826462576e-05,
  "跟着": 2.0985785826462576e-05,
  "明早": 2.0985785826462576e-05,
  "第六": 2.0985785826462576e-05,
  "自行车": 2.0985785826462576e-05,
  "喜": 2.095597647159544e-05,
  "休": 2.0926167116728305e-05,
  "犹太": 2.0926167116728305e-05,
  "逗": 2.0926167116728305e-05,
  "标志": 2.0926167116728305e-05,
  "现": 2.0926167116728305e-05,
  "患": 2.0896357761861173e-05,
  "蜘蛛": 2.0896357761861173e-05,
  "狗屁": 2.0896357761861173e-05,
  "汉堡": 2.0896357761861173e-05,
  "着急": 2.0866548406994038e-05,
  "冲动": 2.0866548406994038e-05,
  "带子": 2.0866548406994038e-05,
  "演奏": 2.0836739052126902e-05,
  "亲眼": 2.0836739052126902e-05,
  "善": 2.080692969725977e-05,
  "富有": 2.080692969725977e-05,
  "幻觉": 2.0777120342392634e-05,
  "封面": 2.0777120342392634e-05,
  "赚钱": 2.0777120342392634e-05,
  "缠": 2.0777120342392634e-05,
  "羊": 2.0777120342392634e-05,
  "周六": 2.07473109875255e-05,
  "偷偷": 2.07473109875255e-05,
  "对抗": 2.0717501632658367e-05,
  "城堡": 2.0717501632658367e-05,
  "蛮": 2.0717501632658367e-05,
  "降落": 2.068769227779123e-05,
  "巧": 2.068769227779123e-05,
  "杀人犯": 2.0657882922924096e-05,
  "平常": 2.0657882922924096e-05,
  "摇": 2.0657882922924096e-05,
  "按摩": 2.0657882922924096e-05,
  "本身": 2.0657882922924096e-05,
  "疑犯": 2.0657882922924096e-05,
  "奴隶": 2.0628073568056964e-05,
  "熬": 2.0628073568056964e-05,
  "赶上": 2.0628073568056964e-05,
  "吓人": 2.0628073568056964e-05,
  "枪击": 2.0598264213189828e-05,
  "迈克尔": 2.0598264213189828e-05,
  "功夫": 2.0598264213189828e-05,
  "乡村": 2.0598264213189828e-05,
  "完整": 2.0568454858322696e-05,
  "苏格兰": 2.0568454858322696e-05,
  "在意": 2.0568454858322696e-05,
  "嘴巴": 2.053864550345556e-05,
  "老大": 2.053864550345556e-05,
  "大道": 2.0508836148588425e-05,
  "拜访": 2.0508836148588425e-05,
  "迈克": 2.0508836148588425e-05,
  "詹姆斯": 2.0508836148588425e-05,
  "相互": 2.0508836148588425e-05,
  "样本": 2.0479026793721293e-05,
  "决不": 2.0479026793721293e-05,
  "黑帮": 2.0479026793721293e-05,
  "肩膀": 2.0449217438854157e-05,
  "宣传": 2.0449217438854157e-05,
  "严格": 2.0449217438854157e-05,
  "奖励": 2.0449217438854157e-05,
  "悲剧": 2.041940808398702e-05,
  "买卖": 2.041940808398702e-05,
  "交谈": 2.041940808398702e-05,
  "引擎": 2.0359789374252754e-05,
  "遇": 2.0359789374252754e-05,
  "膝盖": 2.0359789374252754e-05,
  "印第安": 2.032998001938562e-05,
  "谈判": 2.032998001938562e-05,
  "股": 2.032998001938562e-05,
  "形": 2.032998001938562e-05,
  "瘦": 2.032998001938562e-05,
  "医学": 2.0300170664518486e-05,
  "以下": 2.0300170664518486e-05,
  "日记": 2.0300170664518486e-05,
  "蕾": 2.0300170664518486e-05,
  "隔壁": 2.0300170664518486e-05,
  "运动员": 2.027036130965135e-05,
  "商业": 2.027036130965135e-05,
  "食品": 2.027036130965135e-05,
  "自私": 2.027036130965135e-05,
  "解开": 2.0240551954784215e-05,
  "下手": 2.0240551954784215e-05,
  "乖乖": 2.0240551954784215e-05,
  "闯进": 2.0240551954784215e-05,
  "提高": 2.0240551954784215e-05,
  "晚点": 2.0240551954784215e-05,
  "宰": 2.0240551954784215e-05,
  "其他人": 2.0180933245049947e-05,
  "贼": 2.0180933245049947e-05,
  "沙漠": 2.0180933245049947e-05,
  "档": 2.0180933245049947e-05,
  "凯文": 2.0151123890182815e-05,
  "亿": 2.0151123890182815e-05,
  "手套": 2.0151123890182815e-05,
  "偶尔": 2.0151123890182815e-05,
  "种族": 2.012131453531568e-05,
  "必": 2.012131453531568e-05,
  "色情": 2.012131453531568e-05,
  "宫": 2.012131453531568e-05,
  "面临": 2.012131453531568e-05,
  "等于": 2.012131453531568e-05,
  "赶到": 2.0091505180448544e-05,
  "当心": 2.0091505180448544e-05,
  "入侵": 2.0091505180448544e-05,
  "经营": 2.0061695825581412e-05,
  "出席": 2.0061695825581412e-05,
  "量": 2.0061695825581412e-05,
  "课程": 2.0061695825581412e-05,
  "字母": 2.0031886470714276e-05,
  "家长": 2.0031886470714276e-05,
  "萝": 2.0031886470714276e-05,
  "舌头": 2.0031886470714276e-05,
  "消灭": 2.000207711584714e-05,
  "胖子": 2.000207711584714e-05,
  "仔": 1.997226776098001e-05,
  "项链": 1.997226776098001e-05,
  "实际": 1.997226776098001e-05,
  "缝": 1.997226776098001e-05,
  "乐趣": 1.997226776098001e-05,
  "得知": 1.997226776098001e-05,
  "虐待": 1.9942458406112873e-05,
  "舔": 1.9942458406112873e-05,
  "幕": 1.9942458406112873e-05,
  "面具": 1.9942458406112873e-05,
  "快速": 1.9942458406112873e-05,
  "预约": 1.9942458406112873e-05,
  "比利": 1.9942458406112873e-05,
  "电视台": 1.9912649051245738e-05,
  "起飞": 1.9912649051245738e-05,
  "友好": 1.9882839696378606e-05,
  "薪水": 1.9882839696378606e-05,
  "哈里": 1.985303034151147e-05,
  "相反": 1.985303034151147e-05,
  "惊": 1.9823220986644334e-05,
  "没用": 1.9823220986644334e-05,
  "波士顿": 1.9793411631777202e-05,
  "劝": 1.9763602276910067e-05,
  "资金": 1.9763602276910067e-05,
  "室友": 1.9763602276910067e-05,
  "做好": 1.9763602276910067e-05,
  "明晚": 1.9763602276910067e-05,
  "原则": 1.9763602276910067e-05,
  "妹": 1.9763602276910067e-05,
  "理智": 1.9763602276910067e-05,
  "哪怕": 1.9763602276910067e-05,
  "封锁": 1.973379292204293e-05,
  "夹": 1.973379292204293e-05,
  "诉讼": 1.973379292204293e-05,
  "吞": 1.973379292204293e-05,
  "高度": 1.97039835671758e-05,
  "纪录": 1.97039835671758e-05,
  "玉米": 1.97039835671758e-05,
  "基因": 1.97039835671758e-05,
  "上司": 1.97039835671758e-05,
  "宠物": 1.9674174212308664e-05,
  "灰": 1.9674174212308664e-05,
  "晚会": 1.9674174212308664e-05,
  "瞒": 1.9674174212308664e-05,
  "广场": 1.964436485744153e-05,
  "职位": 1.9614555502574396e-05,
  "称为": 1.9614555502574396e-05,
  "黄色": 1.9614555502574396e-05,
  "可恶": 1.958474614770726e-05,
  "星星": 1.958474614770726e-05,
  "踏": 1.958474614770726e-05,
  "一百": 1.958474614770726e-05,
  "扎": 1.9554936792840128e-05,
  "制": 1.9554936792840128e-05,
  "确切": 1.9554936792840128e-05,
  "族": 1.9554936792840128e-05,
  "支援": 1.9554936792840128e-05,
  "限制": 1.9554936792840128e-05,
  "找回": 1.9554936792840128e-05,
  "之下": 1.9525127437972993e-05,
  "肮脏": 1.9525127437972993e-05,
  "大夫": 1.9495318083105857e-05,
  "澡": 1.9495318083105857e-05,
  "无数": 1.9495318083105857e-05,
  "排练": 1.9495318083105857e-05,
  "评论": 1.9465508728238725e-05,
  "与众不同": 1.9465508728238725e-05,
  "烫": 1.9465508728238725e-05,
  "善良": 1.9465508728238725e-05,
  "可悲": 1.943569937337159e-05,
  "不准": 1.943569937337159e-05,
  "基金": 1.943569937337159e-05,
  "球队": 1.943569937337159e-05,
  "友谊": 1.9405890018504454e-05,
  "侧": 1.9405890018504454e-05,
  "餐": 1.9376080663637322e-05,
  "出门": 1.9376080663637322e-05,
  "王八": 1.9346271308770186e-05,
  "大会": 1.931646195390305e-05,
  "位子": 1.931646195390305e-05,
  "不会": 1.931646195390305e-05,
  "上场": 1.931646195390305e-05,
  "投降": 1.931646195390305e-05,
  "表面": 1.931646195390305e-05,
  "击中": 1.928665259903592e-05,
  "欢呼": 1.928665259903592e-05,
  "足": 1.928665259903592e-05,
  "主席": 1.928665259903592e-05,
  "准确": 1.928665259903592e-05,
  "智慧": 1.928665259903592e-05,
  "灵感": 1.922703388930165e-05,
  "漫画": 1.922703388930165e-05,
  "莎拉": 1.922703388930165e-05,
  "性爱": 1.922703388930165e-05,
  "易": 1.922703388930165e-05,
  "饭店": 1.922703388930165e-05,
  "主动": 1.922703388930165e-05,
  "平时": 1.9197224534434515e-05,
  "钉": 1.916741517956738e-05,
  "对面": 1.9137605824700248e-05,
  "囚犯": 1.9137605824700248e-05,
  "骗人": 1.9137605824700248e-05,
  "且": 1.9137605824700248e-05,
  "联合": 1.9137605824700248e-05,
  "异": 1.9107796469833112e-05,
  "角落": 1.9107796469833112e-05,
  "漏": 1.9107796469833112e-05,
  "预言": 1.9107796469833112e-05,
  "大师": 1.9077987114965976e-05,
  "气氛": 1.9077987114965976e-05,
  "批准": 1.9077987114965976e-05,
  "静": 1.9077987114965976e-05,
  "脾气": 1.9048177760098844e-05,
  "碎片": 1.9048177760098844e-05,
  "无罪": 1.9048177760098844e-05,
  "逃脱": 1.9048177760098844e-05,
  "价格": 1.9048177760098844e-05,
  "策略": 1.9048177760098844e-05,
  "老头": 1.9048177760098844e-05,
  "嘻": 1.9048177760098844e-05,
  "可靠": 1.901836840523171e-05,
  "领先": 1.901836840523171e-05,
  "装备": 1.901836840523171e-05,
  "体验": 1.901836840523171e-05,
  "亲爱的": 1.901836840523171e-05,
  "妳": 1.901836840523171e-05,
  "素": 1.901836840523171e-05,
  "坏蛋": 1.901836840523171e-05,
  "中午": 1.8988559050364573e-05,
  "录音": 1.8988559050364573e-05,
  "照看": 1.8988559050364573e-05,
  "阿门": 1.8988559050364573e-05,
  "货车": 1.895874969549744e-05,
  "得分": 1.895874969549744e-05,
  "编辑": 1.8928940340630306e-05,
  "忘掉": 1.8928940340630306e-05,
  "性格": 1.8928940340630306e-05,
  "流氓": 1.8928940340630306e-05,
  "独舞": 1.8928940340630306e-05,
  "优势": 1.8928940340630306e-05,
  "声明": 1.8928940340630306e-05,
  "馅饼": 1.8928940340630306e-05,
  "行事": 1.8928940340630306e-05,
  "临时": 1.8928940340630306e-05,
  "黄金": 1.8928940340630306e-05,
  "明年": 1.889913098576317e-05,
  "懂得": 1.889913098576317e-05,
  "排除": 1.889913098576317e-05,
  "欲": 1.8869321630896038e-05,
  "小孩子": 1.8869321630896038e-05,
  "克里斯": 1.8869321630896038e-05,
  "温柔": 1.8869321630896038e-05,
  "夫妻": 1.8839512276028902e-05,
  "成交": 1.8839512276028902e-05,
  "耳": 1.8809702921161767e-05,
  "皇后": 1.8809702921161767e-05,
  "鼓励": 1.8809702921161767e-05,
  "签字": 1.8809702921161767e-05,
  "金钱": 1.8779893566294635e-05,
  "尽可能": 1.8779893566294635e-05,
  "读书": 1.8779893566294635e-05,
  "成就": 1.8779893566294635e-05,
  "教会": 1.8779893566294635e-05,
  "老人": 1.8779893566294635e-05,
  "率": 1.87500842114275e-05,
  "消防": 1.87500842114275e-05,
  "方案": 1.87500842114275e-05,
  "形容": 1.87500842114275e-05,
  "警卫": 1.87500842114275e-05,
  "矮": 1.87500842114275e-05,
  "树林": 1.8720274856560367e-05,
  "吼": 1.8720274856560367e-05,
  "到此为止": 1.8720274856560367e-05,
  "一无所知": 1.8720274856560367e-05,
  "设": 1.8720274856560367e-05,
  "利益": 1.8720274856560367e-05,
  "寻求": 1.8720274856560367e-05,
  "古巴": 1.869046550169323e-05,
  "收回": 1.869046550169323e-05,
  "发动": 1.8660656146826096e-05,
  "怪异": 1.8660656146826096e-05,
  "心跳": 1.8660656146826096e-05,
  "集团": 1.8630846791958964e-05,
  "地铁": 1.8630846791958964e-05,
  "询问": 1.8630846791958964e-05,
  "道路": 1.8630846791958964e-05,
  "军事": 1.8630846791958964e-05,
  "捐": 1.8630846791958964e-05,
  "协助": 1.8601037437091828e-05,
  "及时": 1.8601037437091828e-05,
  "超人": 1.8601037437091828e-05,
  "销售": 1.8571228082224693e-05,
  "迷路": 1.8571228082224693e-05,
  "体育": 1.8571228082224693e-05,
  "结论": 1.8571228082224693e-05,
  "平衡": 1.8571228082224693e-05,
  "鲨鱼": 1.8571228082224693e-05,
  "接吻": 1.8571228082224693e-05,
  "乘客": 1.8571228082224693e-05,
  "精": 1.854141872735756e-05,
  "隔": 1.854141872735756e-05,
  "通道": 1.854141872735756e-05,
  "价钱": 1.854141872735756e-05,
  "人群": 1.854141872735756e-05,
  "动力": 1.8511609372490425e-05,
  "西蒙": 1.8511609372490425e-05,
  "托尼": 1.848180001762329e-05,
  "阴谋": 1.848180001762329e-05,
  "慢慢来": 1.848180001762329e-05,
  "良好": 1.848180001762329e-05,
  "尺": 1.848180001762329e-05,
  "性命": 1.8451990662756157e-05,
  "桌": 1.8451990662756157e-05,
  "为此": 1.8451990662756157e-05,
  "赶走": 1.842218130788902e-05,
  "二十": 1.842218130788902e-05,
  "手枪": 1.8392371953021886e-05,
  "工人": 1.8392371953021886e-05,
  "自愿": 1.8392371953021886e-05,
  "维加斯": 1.8362562598154754e-05,
  "孤单": 1.8362562598154754e-05,
  "棵": 1.8362562598154754e-05,
  "协会": 1.8362562598154754e-05,
  "啰": 1.8362562598154754e-05,
  "喉咙": 1.833275324328762e-05,
  "足球": 1.827313453355335e-05,
  "目击": 1.827313453355335e-05,
  "爆发": 1.827313453355335e-05,
  "祝福": 1.827313453355335e-05,
  "清白": 1.827313453355335e-05,
  "一两": 1.827313453355335e-05,
  "争": 1.827313453355335e-05,
  "措施": 1.827313453355335e-05,
  "困扰": 1.8213515823819083e-05,
  "陷害": 1.8213515823819083e-05,
  "进一步": 1.8183706468951948e-05,
  "胡": 1.8183706468951948e-05,
  "款": 1.8183706468951948e-05,
  "瞄准": 1.8183706468951948e-05,
  "化学": 1.8183706468951948e-05,
  "荒唐": 1.8153897114084812e-05,
  "调整": 1.8153897114084812e-05,
  "审讯": 1.8153897114084812e-05,
  "随意": 1.8153897114084812e-05,
  "人选": 1.8153897114084812e-05,
  "少校": 1.8153897114084812e-05,
  "场景": 1.812408775921768e-05,
  "飞行员": 1.812408775921768e-05,
  "惊人": 1.8094278404350544e-05,
  "围": 1.8094278404350544e-05,
  "一家": 1.8094278404350544e-05,
  "康复": 1.806446904948341e-05,
  "策划": 1.806446904948341e-05,
  "火灾": 1.8034659694616277e-05,
  "费用": 1.8034659694616277e-05,
  "弥补": 1.8034659694616277e-05,
  "胃": 1.800485033974914e-05,
  "大门": 1.800485033974914e-05,
  "连接": 1.800485033974914e-05,
  "韩国": 1.7975040984882006e-05,
  "理想": 1.7975040984882006e-05,
  "党": 1.7975040984882006e-05,
  "过敏": 1.7975040984882006e-05,
  "凯特": 1.7945231630014873e-05,
  "吉姆": 1.7915422275147738e-05,
  "点子": 1.7915422275147738e-05,
  "科技": 1.7915422275147738e-05,
  "包裹": 1.7915422275147738e-05,
  "工资": 1.7915422275147738e-05,
  "杜": 1.7915422275147738e-05,
  "小小的": 1.7915422275147738e-05,
  "衣": 1.7915422275147738e-05,
  "妇女": 1.7885612920280602e-05,
  "来源": 1.7885612920280602e-05,
  "判决": 1.7885612920280602e-05,
  "刻": 1.7885612920280602e-05,
  "路线": 1.7885612920280602e-05,
  "地毯": 1.785580356541347e-05,
  "依靠": 1.785580356541347e-05,
  "扔掉": 1.785580356541347e-05,
  "裸体": 1.785580356541347e-05,
  "陷阱": 1.785580356541347e-05,
  "公正": 1.785580356541347e-05,
  "总算": 1.785580356541347e-05,
  "真心": 1.7825994210546335e-05,
  "来着": 1.7825994210546335e-05,
  "古老": 1.7825994210546335e-05,
  "不妙": 1.7825994210546335e-05,
  "伪装": 1.7825994210546335e-05,
  "兮": 1.7825994210546335e-05,
  "宴会": 1.7825994210546335e-05,
  "委托": 1.7825994210546335e-05,
  "白宫": 1.7796184855679202e-05,
  "发送": 1.7796184855679202e-05,
  "犬": 1.7796184855679202e-05,
  "冲突": 1.7796184855679202e-05,
  "指示": 1.7766375500812067e-05,
  "只好": 1.7766375500812067e-05,
  "柜": 1.7766375500812067e-05,
  "散步": 1.7766375500812067e-05,
  "化妆": 1.7766375500812067e-05,
  "郎": 1.773656614594493e-05,
  "莎": 1.773656614594493e-05,
  "别提": 1.773656614594493e-05,
  "博": 1.773656614594493e-05,
  "上午": 1.773656614594493e-05,
  "捅": 1.773656614594493e-05,
  "剧院": 1.77067567910778e-05,
  "卑鄙": 1.77067567910778e-05,
  "端": 1.77067567910778e-05,
  "怀念": 1.77067567910778e-05,
  "宽恕": 1.77067567910778e-05,
  "握": 1.77067567910778e-05,
  "原本": 1.77067567910778e-05,
  "见识": 1.77067567910778e-05,
  "贝": 1.7676947436210664e-05,
  "所作所为": 1.7676947436210664e-05,
  "创意": 1.7647138081343528e-05,
  "代替": 1.7647138081343528e-05,
  "汁": 1.7647138081343528e-05,
  "人士": 1.7647138081343528e-05,
  "干脆": 1.7617328726476396e-05,
  "户": 1.7617328726476396e-05,
  "脆弱": 1.7617328726476396e-05,
  "水果": 1.7617328726476396e-05,
  "这家": 1.7617328726476396e-05,
  "局里": 1.7617328726476396e-05,
  "玩玩": 1.758751937160926e-05,
  "幸": 1.758751937160926e-05,
  "争霸": 1.758751937160926e-05,
  "侵犯": 1.758751937160926e-05,
  "一百万": 1.758751937160926e-05,
  "无意": 1.758751937160926e-05,
  "温暖": 1.7557710016742125e-05,
  "珠宝": 1.7557710016742125e-05,
  "提起": 1.7557710016742125e-05,
  "大伙": 1.7527900661874993e-05,
  "器官": 1.7527900661874993e-05,
  "讨": 1.7527900661874993e-05,
  "出版": 1.7527900661874993e-05,
  "切断": 1.7527900661874993e-05,
  "玫瑰": 1.7527900661874993e-05,
  "崇拜": 1.7498091307007857e-05,
  "前妻": 1.7498091307007857e-05,
  "失败者": 1.7498091307007857e-05,
  "考验": 1.7498091307007857e-05,
  "罪行": 1.7498091307007857e-05,
  "效劳": 1.746828195214072e-05,
  "时装": 1.746828195214072e-05,
  "稍后": 1.746828195214072e-05,
  "搬家": 1.746828195214072e-05,
  "主持": 1.746828195214072e-05,
  "男子": 1.746828195214072e-05,
  "罪恶": 1.746828195214072e-05,
  "活儿": 1.746828195214072e-05,
  "用来": 1.743847259727359e-05,
  "视": 1.743847259727359e-05,
  "远远": 1.743847259727359e-05,
  "哈利": 1.743847259727359e-05,
  "扫描": 1.7408663242406454e-05,
  "假期": 1.7408663242406454e-05,
  "题": 1.7408663242406454e-05,
  "缺乏": 1.737885388753932e-05,
  "义务": 1.737885388753932e-05,
  "连续": 1.737885388753932e-05,
  "一时": 1.737885388753932e-05,
  "猛": 1.737885388753932e-05,
  "白天": 1.7349044532672186e-05,
  "欲望": 1.7349044532672186e-05,
  "魔术": 1.7349044532672186e-05,
  "连环": 1.7349044532672186e-05,
  "蜜蜂": 1.731923517780505e-05,
  "之所以": 1.731923517780505e-05,
  "拉斯维加斯": 1.731923517780505e-05,
  "除": 1.731923517780505e-05,
  "实力": 1.731923517780505e-05,
  "精灵": 1.731923517780505e-05,
  "夸张": 1.728942582293792e-05,
  "失控": 1.728942582293792e-05,
  "桌上": 1.728942582293792e-05,
  "一千": 1.728942582293792e-05,
  "赌博": 1.728942582293792e-05,
  "处境": 1.7259616468070783e-05,
  "礼服": 1.7259616468070783e-05,
  "卧底": 1.7259616468070783e-05,
  "零": 1.7259616468070783e-05,
  "专辑": 1.7229807113203648e-05,
  "保存": 1.7229807113203648e-05,
  "晃": 1.7229807113203648e-05,
  "修好": 1.7229807113203648e-05,
  "曼": 1.7229807113203648e-05,
  "感动": 1.7229807113203648e-05,
  "继承": 1.7229807113203648e-05,
  "如今": 1.7199997758336515e-05,
  "打球": 1.7199997758336515e-05,
  "染": 1.7199997758336515e-05,
  "祖母": 1.7199997758336515e-05,
  "老爹": 1.7199997758336515e-05,
  "企图": 1.717018840346938e-05,
  "沾": 1.717018840346938e-05,
  "不如": 1.717018840346938e-05,
  "裤": 1.717018840346938e-05,
  "雇佣": 1.717018840346938e-05,
  "保险箱": 1.717018840346938e-05,
  "隔离": 1.717018840346938e-05,
  "西装": 1.717018840346938e-05,
  "福": 1.717018840346938e-05,
  "罚": 1.7140379048602244e-05,
  "晓得": 1.7140379048602244e-05,
  "旅": 1.7140379048602244e-05,
  "厨": 1.7140379048602244e-05,
  "迟早": 1.7140379048602244e-05,
  "电台": 1.7140379048602244e-05,
  "无能为力": 1.7140379048602244e-05,
  "生涯": 1.7110569693735112e-05,
  "护照": 1.7110569693735112e-05,
  "後": 1.7080760338867977e-05,
  "知识": 1.7080760338867977e-05,
  "开会": 1.7080760338867977e-05,
  "支付": 1.7080760338867977e-05,
  "领袖": 1.705095098400084e-05,
  "小偷": 1.705095098400084e-05,
  "观看": 1.705095098400084e-05,
  "挣扎": 1.705095098400084e-05,
  "球员": 1.705095098400084e-05,
  "丁": 1.705095098400084e-05,
  "英寸": 1.705095098400084e-05,
  "推荐": 1.705095098400084e-05,
  "骚扰": 1.702114162913371e-05,
  "收养": 1.702114162913371e-05,
  "引爆": 1.6991332274266573e-05,
  "裸": 1.6991332274266573e-05,
  "节日": 1.6991332274266573e-05,
  "难堪": 1.6991332274266573e-05,
  "硬币": 1.6991332274266573e-05,
  "许可": 1.6991332274266573e-05,
  "成年人": 1.6991332274266573e-05,
  "深呼吸": 1.6991332274266573e-05,
  "吻合": 1.6991332274266573e-05,
  "汇报": 1.6961522919399438e-05,
  "丢脸": 1.6961522919399438e-05,
  "难受": 1.6961522919399438e-05,
  "放屁": 1.6961522919399438e-05,
  "鼓掌": 1.6961522919399438e-05,
  "旅程": 1.6931713564532306e-05,
  "奖金": 1.6931713564532306e-05,
  "热狗": 1.6931713564532306e-05,
  "马丁": 1.6931713564532306e-05,
  "片子": 1.690190420966517e-05,
  "末日": 1.690190420966517e-05,
  "糖果": 1.690190420966517e-05,
  "目击者": 1.690190420966517e-05,
  "地面": 1.6872094854798035e-05,
  "待会儿": 1.6872094854798035e-05,
  "过度": 1.6872094854798035e-05,
  "撕": 1.6872094854798035e-05,
  "桩": 1.6872094854798035e-05,
  "捉": 1.6872094854798035e-05,
  "声称": 1.6872094854798035e-05,
  "亚瑟": 1.6842285499930902e-05,
  "咨询": 1.6842285499930902e-05,
  "出庭": 1.6842285499930902e-05,
  "包围": 1.6842285499930902e-05,
  "提示": 1.6842285499930902e-05,
  "肺": 1.6842285499930902e-05,
  "糊涂": 1.6842285499930902e-05,
  "院": 1.6842285499930902e-05,
  "燃烧": 1.6812476145063767e-05,
  "豪华": 1.6782666790196635e-05,
  "毒气": 1.6782666790196635e-05,
  "拳击": 1.6782666790196635e-05,
  "亚当": 1.67528574353295e-05,
  "修女": 1.67528574353295e-05,
  "混合": 1.67528574353295e-05,
  "争吵": 1.67528574353295e-05,
  "私": 1.67528574353295e-05,
  "轻易": 1.6723048080462364e-05,
  "青": 1.6723048080462364e-05,
  "幽默": 1.6723048080462364e-05,
  "明智": 1.6723048080462364e-05,
  "走走": 1.669323872559523e-05,
  "后退": 1.669323872559523e-05,
  "桶": 1.669323872559523e-05,
  "困惑": 1.669323872559523e-05,
  "武装": 1.669323872559523e-05,
  "指甲": 1.6663429370728096e-05,
  "透露": 1.6663429370728096e-05,
  "斗争": 1.6663429370728096e-05,
  "录像带": 1.6663429370728096e-05,
  "感恩节": 1.6663429370728096e-05,
  "计": 1.6663429370728096e-05,
  "灯光": 1.6663429370728096e-05,
  "基督": 1.6663429370728096e-05,
  "酱": 1.663362001586096e-05,
  "选举": 1.663362001586096e-05,
  "威廉": 1.663362001586096e-05,
  "劫": 1.6603810660993828e-05,
  "追查": 1.6603810660993828e-05,
  "上车": 1.6603810660993828e-05,
  "环": 1.6603810660993828e-05,
  "冰淇淋": 1.6603810660993828e-05,
  "用不着": 1.6574001306126693e-05,
  "好受": 1.6574001306126693e-05,
  "足以": 1.6574001306126693e-05,
  "相爱": 1.6574001306126693e-05,
  "厂": 1.6574001306126693e-05,
  "不赖": 1.6544191951259557e-05,
  "软": 1.6544191951259557e-05,
  "人口": 1.6544191951259557e-05,
  "出名": 1.6544191951259557e-05,
  "夹克": 1.6544191951259557e-05,
  "触": 1.6514382596392425e-05,
  "鼠": 1.6514382596392425e-05,
  "违法": 1.6514382596392425e-05,
  "帮派": 1.6514382596392425e-05,
  "隐私": 1.6514382596392425e-05,
  "陈": 1.6514382596392425e-05,
  "街头": 1.6514382596392425e-05,
  "内衣": 1.648457324152529e-05,
  "银": 1.648457324152529e-05,
  "夏威夷": 1.648457324152529e-05,
  "稳": 1.648457324152529e-05,
  "功能": 1.648457324152529e-05,
  "第七": 1.6454763886658154e-05,
  "明确": 1.6454763886658154e-05,
  "口音": 1.6454763886658154e-05,
  "闯入": 1.6424954531791022e-05,
  "旋转": 1.6424954531791022e-05,
  "品牌": 1.6424954531791022e-05,
  "穿越": 1.6395145176923886e-05,
  "刷": 1.6395145176923886e-05,
  "虎": 1.6395145176923886e-05,
  "有意": 1.6395145176923886e-05,
  "回顾": 1.6395145176923886e-05,
  "扁": 1.6365335822056754e-05,
  "孙子": 1.6365335822056754e-05,
  "把握": 1.6365335822056754e-05,
  "嫌疑人": 1.6365335822056754e-05,
  "激烈": 1.6365335822056754e-05,
  "汗": 1.633552646718962e-05,
  "丢掉": 1.633552646718962e-05,
  "相机": 1.633552646718962e-05,
  "授权": 1.633552646718962e-05,
  "象是": 1.6305717112322483e-05,
  "恕": 1.6305717112322483e-05,
  "欢乐": 1.6305717112322483e-05,
  "毒贩": 1.6305717112322483e-05,
  "委托人": 1.6305717112322483e-05,
  "收入": 1.6305717112322483e-05,
  "老弟": 1.6305717112322483e-05,
  "钓鱼": 1.627590775745535e-05,
  "酸": 1.627590775745535e-05,
  "公里": 1.627590775745535e-05,
  "扶": 1.6246098402588215e-05,
  "集合": 1.6246098402588215e-05,
  "车站": 1.6246098402588215e-05,
  "私下": 1.6246098402588215e-05,
  "抚养": 1.6246098402588215e-05,
  "秘书": 1.6246098402588215e-05,
  "环节": 1.6246098402588215e-05,
  "同伴": 1.6246098402588215e-05,
  "闯": 1.621628904772108e-05,
  "非得": 1.621628904772108e-05,
  "堂": 1.621628904772108e-05,
  "全体": 1.621628904772108e-05,
  "事先": 1.621628904772108e-05,
  "说了算": 1.621628904772108e-05,
  "凯蒂": 1.6186479692853948e-05,
  "尽情": 1.6186479692853948e-05,
  "狠": 1.6156670337986812e-05,
  "扭": 1.6156670337986812e-05,
  "啦啦队": 1.6156670337986812e-05,
  "这部": 1.6156670337986812e-05,
  "做饭": 1.6156670337986812e-05,
  "怪兽": 1.6156670337986812e-05,
  "基础": 1.6126860983119677e-05,
  "残酷": 1.6126860983119677e-05,
  "使命": 1.6126860983119677e-05,
  "返回": 1.6126860983119677e-05,
  "杯子": 1.6126860983119677e-05,
  "害羞": 1.6126860983119677e-05,
  "帝国": 1.6126860983119677e-05,
  "寻": 1.6097051628252544e-05,
  "场合": 1.6097051628252544e-05,
  "酒精": 1.6097051628252544e-05,
  "星期五": 1.606724227338541e-05,
  "游泳池": 1.606724227338541e-05,
  "幽灵": 1.606724227338541e-05,
  "模型": 1.606724227338541e-05,
  "诡异": 1.606724227338541e-05,
  "直说": 1.606724227338541e-05,
  "准时": 1.606724227338541e-05,
  "画面": 1.606724227338541e-05,
  "部长": 1.606724227338541e-05,
  "牛肉": 1.6037432918518273e-05,
  "下降": 1.6037432918518273e-05,
  "可疑": 1.6037432918518273e-05,
  "恶梦": 1.6037432918518273e-05,
  "复制": 1.6037432918518273e-05,
  "然": 1.6037432918518273e-05,
  "疼痛": 1.6037432918518273e-05,
  "粉": 1.600762356365114e-05,
  "摄影": 1.600762356365114e-05,
  "闪电": 1.600762356365114e-05,
  "积极": 1.600762356365114e-05,
  "灭": 1.600762356365114e-05,
  "假释": 1.600762356365114e-05,
  "巴斯": 1.600762356365114e-05,
  "评估": 1.5977814208784006e-05,
  "解除": 1.5977814208784006e-05,
  "免": 1.5977814208784006e-05,
  "车库": 1.5977814208784006e-05,
  "通讯": 1.5977814208784006e-05,
  "早安": 1.5977814208784006e-05,
  "身后": 1.594800485391687e-05,
  "降": 1.594800485391687e-05,
  "华生": 1.594800485391687e-05,
  "早点": 1.594800485391687e-05,
  "盘子": 1.594800485391687e-05,
  "着呢": 1.5918195499049738e-05,
  "如同": 1.5918195499049738e-05,
  "给予": 1.5918195499049738e-05,
  "建造": 1.5918195499049738e-05,
  "典型": 1.5918195499049738e-05,
  "呵呵": 1.5918195499049738e-05,
  "破产": 1.5918195499049738e-05,
  "获": 1.5918195499049738e-05,
  "查看": 1.5888386144182602e-05,
  "伪造": 1.5888386144182602e-05,
  "出场": 1.5888386144182602e-05,
  "名义": 1.5888386144182602e-05,
  "崔": 1.5888386144182602e-05,
  "半夜": 1.5888386144182602e-05,
  "赌场": 1.5888386144182602e-05,
  "富": 1.5888386144182602e-05,
  "力气": 1.585857678931547e-05,
  "立": 1.585857678931547e-05,
  "掩盖": 1.585857678931547e-05,
  "官司": 1.585857678931547e-05,
  "东京": 1.585857678931547e-05,
  "过夜": 1.585857678931547e-05,
  "发作": 1.5828767434448335e-05,
  "以上": 1.5828767434448335e-05,
  "挑选": 1.5828767434448335e-05,
  "团结": 1.5828767434448335e-05,
  "除掉": 1.57989580795812e-05,
  "救援": 1.57989580795812e-05,
  "速": 1.57989580795812e-05,
  "趴": 1.57989580795812e-05,
  "民": 1.5769148724714067e-05,
  "翘": 1.5769148724714067e-05,
  "开头": 1.5769148724714067e-05,
  "一模一样": 1.573933936984693e-05,
  "入口": 1.573933936984693e-05,
  "险": 1.573933936984693e-05,
  "接手": 1.573933936984693e-05,
  "收看": 1.573933936984693e-05,
  "诱惑": 1.5709530014979796e-05,
  "窗": 1.5709530014979796e-05,
  "十二": 1.5679720660112664e-05,
  "遭到": 1.5679720660112664e-05,
  "火箭": 1.5679720660112664e-05,
  "胡扯": 1.5679720660112664e-05,
  "眼里": 1.5679720660112664e-05,
  "安迪": 1.5649911305245528e-05,
  "伴": 1.5649911305245528e-05,
  "瓦": 1.5649911305245528e-05,
  "袜子": 1.5649911305245528e-05,
  "容": 1.5649911305245528e-05,
  "暂停": 1.5620101950378393e-05,
  "华": 1.5620101950378393e-05,
  "做法": 1.5620101950378393e-05,
  "负担": 1.5620101950378393e-05,
  "惹麻烦": 1.5620101950378393e-05,
  "从不": 1.559029259551126e-05,
  "沙滩": 1.559029259551126e-05,
  "社交": 1.559029259551126e-05,
  "烦恼": 1.559029259551126e-05,
  "着火": 1.5560483240644125e-05,
  "轮胎": 1.5560483240644125e-05,
  "移民": 1.5560483240644125e-05,
  "团体": 1.5560483240644125e-05,
  "上来": 1.5560483240644125e-05,
  "有用": 1.5560483240644125e-05,
  "得了": 1.5560483240644125e-05,
  "抹": 1.553067388577699e-05,
  "抢走": 1.553067388577699e-05,
  "村": 1.553067388577699e-05,
  "查尔斯": 1.553067388577699e-05,
  "举办": 1.553067388577699e-05,
  "眼泪": 1.553067388577699e-05,
  "营": 1.553067388577699e-05,
  "思": 1.5500864530909857e-05,
  "待命": 1.5500864530909857e-05,
  "关联": 1.5500864530909857e-05,
  "倾向": 1.5500864530909857e-05,
  "日期": 1.5500864530909857e-05,
  "赞成": 1.5500864530909857e-05,
  "战场": 1.5500864530909857e-05,
  "热爱": 1.5500864530909857e-05,
  "摩托车": 1.5500864530909857e-05,
  "鹿": 1.5471055176042722e-05,
  "保住": 1.5471055176042722e-05,
  "击败": 1.5471055176042722e-05,
  "转身": 1.5471055176042722e-05,
  "统治": 1.5471055176042722e-05,
  "遭遇": 1.5471055176042722e-05,
  "无线电": 1.5471055176042722e-05,
  "取决于": 1.5471055176042722e-05,
  "游行": 1.5441245821175586e-05,
  "胡说八道": 1.5441245821175586e-05,
  "形式": 1.5441245821175586e-05,
  "嘴唇": 1.5441245821175586e-05,
  "妻": 1.5441245821175586e-05,
  "谷": 1.5411436466308454e-05,
  "矛盾": 1.5411436466308454e-05,
  "弃": 1.5411436466308454e-05,
  "现象": 1.5411436466308454e-05,
  "结合": 1.5411436466308454e-05,
  "怪人": 1.5411436466308454e-05,
  "相似": 1.5411436466308454e-05,
  "后备": 1.538162711144132e-05,
  "玩偶": 1.538162711144132e-05,
  "领域": 1.538162711144132e-05,
  "边缘": 1.538162711144132e-05,
  "头部": 1.538162711144132e-05,
  "清单": 1.538162711144132e-05,
  "振作": 1.538162711144132e-05,
  "充分": 1.538162711144132e-05,
  "复活": 1.538162711144132e-05,
  "双胞胎": 1.538162711144132e-05,
  "决": 1.538162711144132e-05,
  "一阵子": 1.538162711144132e-05,
  "哪些": 1.538162711144132e-05,
  "修理": 1.5351817756574186e-05,
  "肖恩": 1.5351817756574186e-05,
  "希特勒": 1.5351817756574186e-05,
  "笑容": 1.532200840170705e-05,
  "价": 1.532200840170705e-05,
  "据说": 1.532200840170705e-05,
  "电池": 1.532200840170705e-05,
  "厅": 1.532200840170705e-05,
  "居民": 1.532200840170705e-05,
  "平安": 1.5292199046839915e-05,
  "搬走": 1.5292199046839915e-05,
  "蜡烛": 1.5292199046839915e-05,
  "星期六": 1.5292199046839915e-05,
  "亲人": 1.5292199046839915e-05,
  "厄": 1.5292199046839915e-05,
  "家乡": 1.5292199046839915e-05,
  "菲": 1.5292199046839915e-05,
  "可卡因": 1.5262389691972783e-05,
  "迅速": 1.5262389691972783e-05,
  "精神病": 1.5262389691972783e-05,
  "棺材": 1.5262389691972783e-05,
  "测": 1.5232580337105648e-05,
  "领带": 1.5232580337105648e-05,
  "牛排": 1.5232580337105648e-05,
  "情形": 1.5232580337105648e-05,
  "差劲": 1.5232580337105648e-05,
  "前途": 1.5232580337105648e-05,
  "边上": 1.5232580337105648e-05,
  "立场": 1.5232580337105648e-05,
  "意志": 1.5232580337105648e-05,
  "仁慈": 1.5232580337105648e-05,
  "手表": 1.5232580337105648e-05,
  "隧道": 1.5202770982238514e-05,
  "现代": 1.5202770982238514e-05,
  "导弹": 1.5202770982238514e-05,
  "无比": 1.5202770982238514e-05,
  "一向": 1.5202770982238514e-05,
  "成立": 1.5202770982238514e-05,
  "甜蜜": 1.5202770982238514e-05,
  "野兽": 1.5172961627371378e-05,
  "弱": 1.5172961627371378e-05,
  "移植": 1.5172961627371378e-05,
  "本事": 1.5172961627371378e-05,
  "突破": 1.5172961627371378e-05,
  "曼哈顿": 1.5172961627371378e-05,
  "尾": 1.5143152272504244e-05,
  "妨碍": 1.5143152272504244e-05,
  "评审": 1.5143152272504244e-05,
  "摩": 1.5143152272504244e-05,
  "爱人": 1.5143152272504244e-05,
  "液": 1.511334291763711e-05,
  "未婚妻": 1.511334291763711e-05,
  "双手": 1.511334291763711e-05,
  "挥": 1.511334291763711e-05,
  "一共": 1.511334291763711e-05,
  "巫师": 1.5083533562769975e-05,
  "终": 1.5083533562769975e-05,
  "碰巧": 1.5083533562769975e-05,
  "指令": 1.5083533562769975e-05,
  "装饰": 1.5053724207902841e-05,
  "伦": 1.5053724207902841e-05,
  "鲍尔": 1.5053724207902841e-05,
  "麦克斯": 1.5053724207902841e-05,
  "石油": 1.5053724207902841e-05,
  "舌": 1.5023914853035707e-05,
  "朗": 1.5023914853035707e-05,
  "保释": 1.5023914853035707e-05,
  "写信": 1.5023914853035707e-05,
  "诊断": 1.4994105498168574e-05,
  "撤退": 1.4994105498168574e-05,
  "姓名": 1.4994105498168574e-05,
  "奶油": 1.4994105498168574e-05,
  "沿着": 1.4994105498168574e-05,
  "老天爷": 1.4994105498168574e-05,
  "悲惨": 1.4964296143301438e-05,
  "资源": 1.4964296143301438e-05,
  "瓶子": 1.4964296143301438e-05,
  "叛徒": 1.4964296143301438e-05,
  "成人": 1.4964296143301438e-05,
  "模式": 1.4934486788434304e-05,
  "抗": 1.490467743356717e-05,
  "鸡肉": 1.490467743356717e-05,
  "教师": 1.490467743356717e-05,
  "中士": 1.4874868078700035e-05,
  "君": 1.4874868078700035e-05,
  "忽略": 1.4874868078700035e-05,
  "风暴": 1.4874868078700035e-05,
  "基于": 1.4874868078700035e-05,
  "西部": 1.4874868078700035e-05,
  "预测": 1.4874868078700035e-05,
  "一阵": 1.4874868078700035e-05,
  "优雅": 1.4845058723832901e-05,
  "外表": 1.4845058723832901e-05,
  "埃及": 1.4845058723832901e-05,
  "幕后": 1.4815249368965767e-05,
  "沃尔特": 1.4815249368965767e-05,
  "小事": 1.4815249368965767e-05,
  "苏": 1.4815249368965767e-05,
  "独特": 1.4815249368965767e-05,
  "法医": 1.4815249368965767e-05,
  "额外": 1.4785440014098633e-05,
  "沉": 1.4785440014098633e-05,
  "同一个": 1.4785440014098633e-05,
  "干扰": 1.4785440014098633e-05,
  "减少": 1.4755630659231498e-05,
  "房租": 1.4755630659231498e-05,
  "田": 1.4755630659231498e-05,
  "国会": 1.4755630659231498e-05,
  "作案": 1.4755630659231498e-05,
  "牵": 1.4755630659231498e-05,
  "防守": 1.4755630659231498e-05,
  "欺负": 1.4755630659231498e-05,
  "挽救": 1.4725821304364364e-05,
  "数据库": 1.4725821304364364e-05,
  "体会": 1.4725821304364364e-05,
  "腰": 1.469601194949723e-05,
  "生产": 1.469601194949723e-05,
  "上台": 1.469601194949723e-05,
  "泥": 1.4666202594630094e-05,
  "珍妮": 1.4666202594630094e-05,
  "一万": 1.4666202594630094e-05,
  "街道": 1.4666202594630094e-05,
  "播放": 1.4666202594630094e-05,
  "大海": 1.463639323976296e-05,
  "医师": 1.463639323976296e-05,
  "脱离": 1.463639323976296e-05,
  "酗酒": 1.463639323976296e-05,
  "光明": 1.463639323976296e-05,
  "贷款": 1.4606583884895827e-05,
  "此刻": 1.4606583884895827e-05,
  "羞辱": 1.4606583884895827e-05,
  "哈罗": 1.4606583884895827e-05,
  "寻常": 1.4576774530028693e-05,
  "女神": 1.4576774530028693e-05,
  "质疑": 1.4546965175161557e-05,
  "节奏": 1.4546965175161557e-05,
  "胆小鬼": 1.4546965175161557e-05,
  "补": 1.4546965175161557e-05,
  "柏林": 1.4546965175161557e-05,
  "狠狠": 1.4546965175161557e-05,
  "堵": 1.4546965175161557e-05,
  "歌词": 1.4517155820294424e-05,
  "钓": 1.4517155820294424e-05,
  "亲戚": 1.4517155820294424e-05,
  "高尔夫": 1.4517155820294424e-05,
  "拼命": 1.4517155820294424e-05,
  "枕头": 1.4517155820294424e-05,
  "香水": 1.4517155820294424e-05,
  "路过": 1.4517155820294424e-05,
  "英": 1.4517155820294424e-05,
  "外婆": 1.448734646542729e-05,
  "旧金山": 1.448734646542729e-05,
  "加速": 1.448734646542729e-05,
  "地震": 1.448734646542729e-05,
  "才华": 1.448734646542729e-05,
  "机票": 1.448734646542729e-05,
  "早饭": 1.448734646542729e-05,
  "情节": 1.4457537110560154e-05,
  "玩儿": 1.4457537110560154e-05,
  "弗": 1.4457537110560154e-05,
  "昏": 1.4457537110560154e-05,
  "警员": 1.4457537110560154e-05,
  "转变": 1.4457537110560154e-05,
  "操作": 1.4457537110560154e-05,
  "最初": 1.442772775569302e-05,
  "死因": 1.442772775569302e-05,
  "组成": 1.442772775569302e-05,
  "施": 1.442772775569302e-05,
  "各自": 1.442772775569302e-05,
  "武士": 1.442772775569302e-05,
  "摘": 1.442772775569302e-05,
  "喜爱": 1.442772775569302e-05,
  "人体": 1.442772775569302e-05,
  "专心": 1.4397918400825886e-05,
  "屏幕": 1.4397918400825886e-05,
  "参观": 1.4397918400825886e-05,
  "杰夫": 1.4397918400825886e-05,
  "一番": 1.4397918400825886e-05,
  "演唱会": 1.4368109045958751e-05,
  "枪杀": 1.4368109045958751e-05,
  "告别": 1.4368109045958751e-05,
  "吊": 1.4338299691091617e-05,
  "亲吻": 1.4338299691091617e-05,
  "简": 1.4338299691091617e-05,
  "贡献": 1.4308490336224483e-05,
  "地位": 1.4308490336224483e-05,
  "琼斯": 1.4308490336224483e-05,
  "内疚": 1.4308490336224483e-05,
  "运作": 1.4308490336224483e-05,
  "不利": 1.4308490336224483e-05,
  "深处": 1.4308490336224483e-05,
  "荡妇": 1.4308490336224483e-05,
  "靴子": 1.4308490336224483e-05,
  "住处": 1.4308490336224483e-05,
  "始终": 1.4308490336224483e-05,
  "车辆": 1.427868098135735e-05,
  "呵": 1.427868098135735e-05,
  "火鸡": 1.427868098135735e-05,
  "唇": 1.427868098135735e-05,
  "打交道": 1.427868098135735e-05,
  "几百": 1.427868098135735e-05,
  "过于": 1.427868098135735e-05,
  "凯尔": 1.4248871626490214e-05,
  "隆": 1.4248871626490214e-05,
  "安妮": 1.4248871626490214e-05,
  "井": 1.4248871626490214e-05,
  "毙": 1.4248871626490214e-05,
  "账户": 1.4248871626490214e-05,
  "图像": 1.4248871626490214e-05,
  "撒旦": 1.4248871626490214e-05,
  "致": 1.4248871626490214e-05,
  "同伙": 1.4248871626490214e-05,
  "赶来": 1.421906227162308e-05,
  "股票": 1.421906227162308e-05,
  "丰富": 1.421906227162308e-05,
  "插手": 1.421906227162308e-05,
  "访问": 1.421906227162308e-05,
  "设法": 1.4189252916755946e-05,
  "哎呀": 1.4189252916755946e-05,
  "慷慨": 1.4189252916755946e-05,
  "迷失": 1.4189252916755946e-05,
  "细胞": 1.4189252916755946e-05,
  "验尸": 1.4189252916755946e-05,
  "每晚": 1.4189252916755946e-05,
  "押": 1.4189252916755946e-05,
  "汉": 1.415944356188881e-05,
  "形成": 1.415944356188881e-05,
  "来临": 1.415944356188881e-05,
  "了结": 1.415944356188881e-05,
  "行业": 1.415944356188881e-05,
  "苏联": 1.415944356188881e-05,
  "潜力": 1.415944356188881e-05,
  "外遇": 1.4129634207021677e-05,
  "沙拉": 1.4129634207021677e-05,
  "遵命": 1.4129634207021677e-05,
  "主持人": 1.4099824852154543e-05,
  "举动": 1.4099824852154543e-05,
  "倒数": 1.4099824852154543e-05,
  "费城": 1.4099824852154543e-05,
  "看不到": 1.4070015497287409e-05,
  "鸽子": 1.4070015497287409e-05,
  "戏剧": 1.4070015497287409e-05,
  "少女": 1.4070015497287409e-05,
  "就算": 1.4070015497287409e-05,
  "小队": 1.4040206142420273e-05,
  "奈": 1.4040206142420273e-05,
  "执照": 1.4040206142420273e-05,
  "保镖": 1.4040206142420273e-05,
  "童": 1.4040206142420273e-05,
  "热线": 1.4040206142420273e-05,
  "抗议": 1.4040206142420273e-05,
  "军人": 1.401039678755314e-05,
  "周年": 1.3980587432686006e-05,
  "身份证": 1.3980587432686006e-05,
  "偏": 1.3980587432686006e-05,
  "沟通": 1.3980587432686006e-05,
  "旅游": 1.3980587432686006e-05,
  "政策": 1.395077807781887e-05,
  "指责": 1.395077807781887e-05,
  "八卦": 1.395077807781887e-05,
  "偶": 1.395077807781887e-05,
  "汽油": 1.395077807781887e-05,
  "哭泣": 1.395077807781887e-05,
  "财富": 1.395077807781887e-05,
  "没门": 1.395077807781887e-05,
  "伯": 1.395077807781887e-05,
  "星期天": 1.395077807781887e-05,
  "献": 1.3920968722951736e-05,
  "侄子": 1.3920968722951736e-05,
  "泰勒": 1.3920968722951736e-05,
  "叶": 1.3920968722951736e-05,
  "良心": 1.3920968722951736e-05,
  "公": 1.3920968722951736e-05,
  "舞步": 1.3891159368084603e-05,
  "永不": 1.3891159368084603e-05,
  "嗑": 1.3891159368084603e-05,
  "容忍": 1.3891159368084603e-05,
  "周日": 1.3861350013217469e-05,
  "空军": 1.3861350013217469e-05,
  "依": 1.3861350013217469e-05,
  "使得": 1.3861350013217469e-05,
  "卡片": 1.3861350013217469e-05,
  "恤": 1.3861350013217469e-05,
  "脱衣舞": 1.3861350013217469e-05,
  "健身": 1.3861350013217469e-05,
  "驾": 1.3861350013217469e-05,
  "分离": 1.3831540658350333e-05,
  "后门": 1.3831540658350333e-05,
  "战胜": 1.3831540658350333e-05,
  "纯": 1.3831540658350333e-05,
  "佛罗里达": 1.3831540658350333e-05,
  "倒下": 1.3831540658350333e-05,
  "披": 1.38017313034832e-05,
  "渣": 1.38017313034832e-05,
  "果汁": 1.38017313034832e-05,
  "被迫": 1.38017313034832e-05,
  "毛巾": 1.3771921948616065e-05,
  "大众": 1.3771921948616065e-05,
  "狂欢": 1.3771921948616065e-05,
  "亲手": 1.3771921948616065e-05,
  "寂寞": 1.3771921948616065e-05,
  "未婚夫": 1.3771921948616065e-05,
  "清除": 1.3771921948616065e-05,
  "尊严": 1.3771921948616065e-05,
  "演戏": 1.3771921948616065e-05,
  "定位": 1.374211259374893e-05,
  "帽": 1.374211259374893e-05,
  "没准": 1.374211259374893e-05,
  "芯片": 1.374211259374893e-05,
  "核弹": 1.374211259374893e-05,
  "单位": 1.374211259374893e-05,
  "收音机": 1.3712303238881796e-05,
  "手铐": 1.3712303238881796e-05,
  "百老汇": 1.3712303238881796e-05,
  "作战": 1.3712303238881796e-05,
  "论文": 1.3682493884014662e-05,
  "韩": 1.3682493884014662e-05,
  "遗嘱": 1.3682493884014662e-05,
  "平民": 1.3682493884014662e-05,
  "作者": 1.3682493884014662e-05,
  "多亏": 1.3652684529147527e-05,
  "艳": 1.3652684529147527e-05,
  "体重": 1.3652684529147527e-05,
  "向前": 1.3652684529147527e-05,
  "伴侣": 1.3652684529147527e-05,
  "巴西": 1.3652684529147527e-05,
  "预感": 1.3652684529147527e-05,
  "固定": 1.3622875174280393e-05,
  "业": 1.3622875174280393e-05,
  "友": 1.3622875174280393e-05,
  "口味": 1.3622875174280393e-05,
  "锻炼": 1.3622875174280393e-05,
  "感冒": 1.3622875174280393e-05,
  "小朋友": 1.3593065819413259e-05,
  "注册": 1.3593065819413259e-05,
  "遭受": 1.3593065819413259e-05,
  "肿瘤": 1.3593065819413259e-05,
  "状": 1.3563256464546125e-05,
  "气味": 1.3563256464546125e-05,
  "名声": 1.3563256464546125e-05,
  "发布": 1.3563256464546125e-05,
  "英俊": 1.3563256464546125e-05,
  "工作室": 1.3563256464546125e-05,
  "木头": 1.3563256464546125e-05,
  "预算": 1.3563256464546125e-05,
  "果然": 1.353344710967899e-05,
  "锁定": 1.353344710967899e-05,
  "图片": 1.353344710967899e-05,
  "首席": 1.353344710967899e-05,
  "公布": 1.353344710967899e-05,
  "患者": 1.353344710967899e-05,
  "余生": 1.353344710967899e-05,
  "敲门": 1.353344710967899e-05,
  "新年": 1.353344710967899e-05,
  "品": 1.3503637754811856e-05,
  "痕": 1.3503637754811856e-05,
  "引发": 1.3503637754811856e-05,
  "戴夫": 1.3503637754811856e-05,
  "阴影": 1.3503637754811856e-05,
  "影片": 1.3503637754811856e-05,
  "高手": 1.3503637754811856e-05,
  "村子": 1.3473828399944722e-05,
  "滋味": 1.3473828399944722e-05,
  "手法": 1.3473828399944722e-05,
  "鲍比": 1.3473828399944722e-05,
  "右手": 1.3473828399944722e-05,
  "海洋": 1.3473828399944722e-05,
  "霍华德": 1.3473828399944722e-05,
  "爱好": 1.3473828399944722e-05,
  "乐观": 1.3444019045077586e-05,
  "创伤": 1.3444019045077586e-05,
  "至今": 1.3444019045077586e-05,
  "预备": 1.3444019045077586e-05,
  "损伤": 1.3444019045077586e-05,
  "作弊": 1.3444019045077586e-05,
  "涉及": 1.3444019045077586e-05,
  "征服": 1.3444019045077586e-05,
  "果": 1.3444019045077586e-05,
  "小屋": 1.3414209690210453e-05,
  "罗杰": 1.3414209690210453e-05,
  "搬进": 1.3384400335343319e-05,
  "认罪": 1.3384400335343319e-05,
  "友善": 1.3384400335343319e-05,
  "称之为": 1.3384400335343319e-05,
  "骨折": 1.3384400335343319e-05,
  "报仇": 1.3384400335343319e-05,
  "蝙蝠": 1.3384400335343319e-05,
  "全家": 1.3384400335343319e-05,
  "禁": 1.3384400335343319e-05,
  "春天": 1.3354590980476185e-05,
  "浑身": 1.3354590980476185e-05,
  "打搅": 1.3354590980476185e-05,
  "荣": 1.3354590980476185e-05,
  "亲近": 1.3354590980476185e-05,
  "争论": 1.3354590980476185e-05,
  "人数": 1.3354590980476185e-05,
  "众": 1.332478162560905e-05,
  "回归": 1.332478162560905e-05,
  "公车": 1.332478162560905e-05,
  "安全带": 1.332478162560905e-05,
  "州长": 1.332478162560905e-05,
  "丹尼斯": 1.3294972270741915e-05,
  "布置": 1.3294972270741915e-05,
  "上升": 1.3294972270741915e-05,
  "听话": 1.3294972270741915e-05,
  "收藏": 1.3294972270741915e-05,
  "鲁": 1.3294972270741915e-05,
  "尽头": 1.3294972270741915e-05,
  "泄露": 1.3265162915874782e-05,
  "治愈": 1.3265162915874782e-05,
  "名片": 1.3265162915874782e-05,
  "勒索": 1.3265162915874782e-05,
  "天上": 1.3265162915874782e-05,
  "陌生": 1.3265162915874782e-05,
  "商场": 1.3235353561007646e-05,
  "着迷": 1.3235353561007646e-05,
  "佳": 1.3235353561007646e-05,
  "回复": 1.3235353561007646e-05,
  "当晚": 1.3235353561007646e-05,
  "典礼": 1.3235353561007646e-05,
  "驾照": 1.3235353561007646e-05,
  "参赛": 1.3235353561007646e-05,
  "鸭子": 1.3235353561007646e-05,
  "业余": 1.3235353561007646e-05,
  "炸药": 1.3235353561007646e-05,
  "安息": 1.3205544206140512e-05,
  "召唤": 1.3205544206140512e-05,
  "皆": 1.3205544206140512e-05,
  "巴士": 1.3205544206140512e-05,
  "索": 1.3205544206140512e-05,
  "产": 1.3205544206140512e-05,
  "抵抗": 1.3205544206140512e-05,
  "战术": 1.3205544206140512e-05,
  "传送": 1.3205544206140512e-05,
  "人才": 1.3205544206140512e-05,
  "重建": 1.3175734851273378e-05,
  "批评": 1.3175734851273378e-05,
  "说是": 1.3175734851273378e-05,
  "深入": 1.3175734851273378e-05,
  "局面": 1.3175734851273378e-05,
  "浪": 1.3175734851273378e-05,
  "操纵": 1.3175734851273378e-05,
  "逃离": 1.3175734851273378e-05,
  "设置": 1.3145925496406245e-05,
  "回应": 1.3145925496406245e-05,
  "滚蛋": 1.3145925496406245e-05,
  "失业": 1.3145925496406245e-05,
  "香烟": 1.3145925496406245e-05,
  "毫不": 1.3145925496406245e-05,
  "将要": 1.3116116141539109e-05,
  "歪": 1.3116116141539109e-05,
  "问好": 1.3116116141539109e-05,
  "难怪": 1.3116116141539109e-05,
  "克服": 1.3116116141539109e-05,
  "上门": 1.3116116141539109e-05,
  "全面": 1.3116116141539109e-05,
  "鸡尾酒": 1.3116116141539109e-05,
  "按钮": 1.3116116141539109e-05,
  "超市": 1.3116116141539109e-05,
  "探索者": 1.3086306786671975e-05,
  "两者": 1.3086306786671975e-05,
  "计算": 1.3086306786671975e-05,
  "公爵": 1.3086306786671975e-05,
  "收获": 1.3086306786671975e-05,
  "瘾君子": 1.3086306786671975e-05,
  "奇妙": 1.3086306786671975e-05,
  "消除": 1.3056497431804841e-05,
  "守卫": 1.3056497431804841e-05,
  "歇": 1.3056497431804841e-05,
  "是不是": 1.3056497431804841e-05,
  "代理": 1.3056497431804841e-05,
  "克鲁": 1.3056497431804841e-05,
  "喘": 1.3056497431804841e-05,
  "牢房": 1.3056497431804841e-05,
  "有利": 1.3056497431804841e-05,
  "排队": 1.3056497431804841e-05,
  "要不然": 1.3056497431804841e-05,
  "厨师": 1.3056497431804841e-05,
  "捐赠": 1.3026688076937706e-05,
  "例如": 1.3026688076937706e-05,
  "扮": 1.3026688076937706e-05,
  "莉莉": 1.2996878722070572e-05,
  "冬天": 1.2996878722070572e-05,
  "佛": 1.2996878722070572e-05,
  "场面": 1.2996878722070572e-05,
  "当年": 1.2996878722070572e-05,
  "纯粹": 1.2996878722070572e-05,
  "尖": 1.2996878722070572e-05,
  "有史以来": 1.2996878722070572e-05,
  "约定": 1.2996878722070572e-05,
  "防止": 1.2996878722070572e-05,
  "无关紧要": 1.2967069367203438e-05,
  "来电": 1.2967069367203438e-05,
  "窝": 1.2967069367203438e-05,
  "报应": 1.2967069367203438e-05,
  "海边": 1.2967069367203438e-05,
  "荣耀": 1.2967069367203438e-05,
  "脑海": 1.2967069367203438e-05,
  "控告": 1.2967069367203438e-05,
  "幢": 1.2967069367203438e-05,
  "镇子": 1.2937260012336304e-05,
  "轿车": 1.2937260012336304e-05,
  "超越": 1.2937260012336304e-05,
  "明明": 1.2937260012336304e-05,
  "谨慎": 1.2937260012336304e-05,
  "合约": 1.2937260012336304e-05,
  "斯坦": 1.2937260012336304e-05,
  "植物": 1.2937260012336304e-05,
  "官员": 1.2907450657469169e-05,
  "呦": 1.2907450657469169e-05,
  "原始": 1.2907450657469169e-05,
  "时空": 1.2877641302602035e-05,
  "甲": 1.2877641302602035e-05,
  "凯瑟琳": 1.2877641302602035e-05,
  "神经病": 1.2877641302602035e-05,
  "塑料": 1.2877641302602035e-05,
  "服用": 1.2847831947734901e-05,
  "不惜": 1.2847831947734901e-05,
  "全美超": 1.2847831947734901e-05,
  "发火": 1.2847831947734901e-05,
  "祷告": 1.2847831947734901e-05,
  "服务员": 1.2847831947734901e-05,
  "犹豫": 1.2847831947734901e-05,
  "永恒": 1.2818022592867765e-05,
  "从此": 1.2818022592867765e-05,
  "出价": 1.2818022592867765e-05,
  "放学": 1.2818022592867765e-05,
  "祖父": 1.2818022592867765e-05,
  "回见": 1.2818022592867765e-05,
  "弱点": 1.2818022592867765e-05,
  "穷": 1.2788213238000632e-05,
  "恶作剧": 1.2788213238000632e-05,
  "下载": 1.2788213238000632e-05,
  "蜜月": 1.2788213238000632e-05,
  "投诉": 1.2788213238000632e-05,
  "雇员": 1.2788213238000632e-05,
  "月亮": 1.2788213238000632e-05,
  "家具": 1.2788213238000632e-05,
  "凯": 1.2788213238000632e-05,
  "企业": 1.2788213238000632e-05,
  "狮子": 1.2758403883133498e-05,
  "凉": 1.2758403883133498e-05,
  "拽": 1.2758403883133498e-05,
  "赞": 1.2758403883133498e-05,
  "旅途": 1.2758403883133498e-05,
  "高潮": 1.2758403883133498e-05,
  "服从": 1.2728594528266362e-05,
  "盐": 1.2728594528266362e-05,
  "真诚": 1.2728594528266362e-05,
  "信念": 1.2728594528266362e-05,
  "住嘴": 1.2728594528266362e-05,
  "第八": 1.2728594528266362e-05,
  "老家伙": 1.2728594528266362e-05,
  "火焰": 1.2728594528266362e-05,
  "音乐会": 1.2728594528266362e-05,
  "温度": 1.2728594528266362e-05,
  "极度": 1.2698785173399228e-05,
  "接通": 1.2698785173399228e-05,
  "市民": 1.2698785173399228e-05,
  "深深": 1.2698785173399228e-05,
  "青少年": 1.2698785173399228e-05,
  "皇家": 1.2698785173399228e-05,
  "贿赂": 1.2698785173399228e-05,
  "基本上": 1.2698785173399228e-05,
  "展开": 1.2698785173399228e-05,
  "后台": 1.2668975818532095e-05,
  "卡拉": 1.2668975818532095e-05,
  "奥斯卡": 1.2668975818532095e-05,
  "故障": 1.2668975818532095e-05,
  "出售": 1.2668975818532095e-05,
  "金子": 1.2668975818532095e-05,
  "饱": 1.2668975818532095e-05,
  "伯爵": 1.2668975818532095e-05,
  "女巫": 1.2668975818532095e-05,
  "签署": 1.2668975818532095e-05,
  "猜测": 1.263916646366496e-05,
  "相比": 1.263916646366496e-05,
  "双方": 1.263916646366496e-05,
  "数量": 1.263916646366496e-05,
  "罗伯特": 1.263916646366496e-05,
  "对了": 1.263916646366496e-05,
  "舱": 1.263916646366496e-05,
  "颈": 1.263916646366496e-05,
  "匹配": 1.2609357108797825e-05,
  "窒息": 1.2609357108797825e-05,
  "僵尸": 1.2609357108797825e-05,
  "象征": 1.2579547753930691e-05,
  "打仗": 1.2579547753930691e-05,
  "创作": 1.2579547753930691e-05,
  "牌子": 1.2579547753930691e-05,
  "卫生": 1.2579547753930691e-05,
  "处女": 1.2579547753930691e-05,
  "陷": 1.2579547753930691e-05,
  "小声": 1.2549738399063557e-05,
  "分散": 1.2549738399063557e-05,
  "逛": 1.2549738399063557e-05,
  "开放": 1.2549738399063557e-05,
  "老是": 1.2549738399063557e-05,
  "大型": 1.2519929044196422e-05,
  "搜寻": 1.2519929044196422e-05,
  "冻": 1.2519929044196422e-05,
  "忍不住": 1.2519929044196422e-05,
  "住院": 1.2519929044196422e-05,
  "浴缸": 1.2519929044196422e-05,
  "球场": 1.2519929044196422e-05,
  "何不": 1.2519929044196422e-05,
  "告知": 1.2519929044196422e-05,
  "指出": 1.2490119689329288e-05,
  "迪克": 1.2490119689329288e-05,
  "哈哈哈": 1.2490119689329288e-05,
  "咋": 1.2490119689329288e-05,
  "竟": 1.2460310334462154e-05,
  "坟墓": 1.2460310334462154e-05,
  "降临": 1.2460310334462154e-05,
  "文明": 1.2460310334462154e-05,
  "官方": 1.2460310334462154e-05,
  "候选人": 1.2460310334462154e-05,
  "夜总会": 1.2460310334462154e-05,
  "勇士": 1.2460310334462154e-05,
  "牙医": 1.2460310334462154e-05,
  "三十": 1.2460310334462154e-05,
  "棕色": 1.2460310334462154e-05,
  "宗": 1.2460310334462154e-05,
  "晒": 1.2460310334462154e-05,
  "推测": 1.2460310334462154e-05,
  "审问": 1.243050097959502e-05,
  "舰队": 1.243050097959502e-05,
  "计算机": 1.243050097959502e-05,
  "曲子": 1.243050097959502e-05,
  "实施": 1.243050097959502e-05,
  "舒适": 1.243050097959502e-05,
  "见证": 1.243050097959502e-05,
  "核": 1.243050097959502e-05,
  "大象": 1.2400691624727885e-05,
  "魔力": 1.2400691624727885e-05,
  "头疼": 1.2400691624727885e-05,
  "呜": 1.2400691624727885e-05,
  "厚": 1.2400691624727885e-05,
  "晚宴": 1.2400691624727885e-05,
  "玛": 1.2400691624727885e-05,
  "贵族": 1.2400691624727885e-05,
  "附": 1.2370882269860751e-05,
  "以防万一": 1.2370882269860751e-05,
  "弯": 1.2370882269860751e-05,
  "威": 1.2341072914993617e-05,
  "戳": 1.2341072914993617e-05,
  "敞开": 1.2341072914993617e-05,
  "因素": 1.2341072914993617e-05,
  "郁闷": 1.2341072914993617e-05,
  "陈述": 1.2341072914993617e-05,
  "普通人": 1.2341072914993617e-05,
  "希": 1.2341072914993617e-05,
  "不足": 1.2311263560126482e-05,
  "好听": 1.2311263560126482e-05,
  "帕": 1.2311263560126482e-05,
  "赐": 1.2311263560126482e-05,
  "边境": 1.2311263560126482e-05,
  "仙": 1.2311263560126482e-05,
  "发给": 1.2281454205259348e-05,
  "疗法": 1.2281454205259348e-05,
  "壮": 1.2281454205259348e-05,
  "掩饰": 1.2281454205259348e-05,
  "疑问": 1.2281454205259348e-05,
  "挡住": 1.2281454205259348e-05,
  "操心": 1.2281454205259348e-05,
  "维护": 1.2251644850392214e-05,
  "雾": 1.2251644850392214e-05,
  "例子": 1.2251644850392214e-05,
  "献给": 1.2251644850392214e-05,
  "终点": 1.2251644850392214e-05,
  "做成": 1.2251644850392214e-05,
  "条子": 1.2251644850392214e-05,
  "纳粹": 1.2251644850392214e-05,
  "亚洲": 1.222183549552508e-05,
  "屠杀": 1.222183549552508e-05,
  "走向": 1.222183549552508e-05,
  "野蛮": 1.222183549552508e-05,
  "会议室": 1.222183549552508e-05,
  "芬": 1.222183549552508e-05,
  "望": 1.222183549552508e-05,
  "提名": 1.222183549552508e-05,
  "调情": 1.222183549552508e-05,
  "亚历克斯": 1.222183549552508e-05,
  "董事会": 1.222183549552508e-05,
  "躲避": 1.222183549552508e-05,
  "生死": 1.222183549552508e-05,
  "口香糖": 1.2192026140657945e-05,
  "从前": 1.2192026140657945e-05,
  "豆": 1.2192026140657945e-05,
  "火炬": 1.2192026140657945e-05,
  "厌恶": 1.2192026140657945e-05,
  "花样": 1.2192026140657945e-05,
  "留意": 1.2192026140657945e-05,
  "完事": 1.216221678579081e-05,
  "播出": 1.216221678579081e-05,
  "亲生": 1.216221678579081e-05,
  "运用": 1.216221678579081e-05,
  "天真": 1.216221678579081e-05,
  "仆人": 1.216221678579081e-05,
  "暖": 1.216221678579081e-05,
  "滑稽": 1.216221678579081e-05,
  "鼓": 1.216221678579081e-05,
  "怎么着": 1.216221678579081e-05,
  "漫长": 1.2132407430923677e-05,
  "解脱": 1.2132407430923677e-05,
  "懦夫": 1.2132407430923677e-05,
  "责怪": 1.2132407430923677e-05,
  "终结": 1.2132407430923677e-05,
  "港": 1.2132407430923677e-05,
  "共事": 1.2132407430923677e-05,
  "西雅图": 1.2132407430923677e-05,
  "来不及": 1.2102598076056541e-05,
  "狂热": 1.2102598076056541e-05,
  "赞助": 1.2102598076056541e-05,
  "大人物": 1.2102598076056541e-05,
  "土豆": 1.2102598076056541e-05,
  "新泽西": 1.2072788721189407e-05,
  "德克萨斯": 1.2072788721189407e-05,
  "裂缝": 1.2072788721189407e-05,
  "工程": 1.2072788721189407e-05,
  "偶然": 1.2072788721189407e-05,
  "烦人": 1.2072788721189407e-05,
  "讲讲": 1.2072788721189407e-05,
  "康": 1.2072788721189407e-05,
  "舞伴": 1.2042979366322274e-05,
  "谜": 1.2042979366322274e-05,
  "正当": 1.2042979366322274e-05,
  "堕落": 1.2042979366322274e-05,
  "翅膀": 1.2042979366322274e-05,
  "丹尼尔": 1.2042979366322274e-05,
  "掌声": 1.2042979366322274e-05,
  "杰瑞": 1.2042979366322274e-05,
  "结尾": 1.2042979366322274e-05,
  "有名": 1.2042979366322274e-05,
  "预料": 1.2042979366322274e-05,
  "高速": 1.2013170011455138e-05,
  "赞同": 1.2013170011455138e-05,
  "合并": 1.2013170011455138e-05,
  "台步": 1.2013170011455138e-05,
  "上演": 1.2013170011455138e-05,
  "史蒂夫": 1.1983360656588004e-05,
  "用于": 1.1983360656588004e-05,
  "奖学金": 1.1983360656588004e-05,
  "辩": 1.1983360656588004e-05,
  "伊丽莎白": 1.1983360656588004e-05,
  "丢人": 1.1983360656588004e-05,
  "做事": 1.1983360656588004e-05,
  "处在": 1.1983360656588004e-05,
  "撤": 1.1983360656588004e-05,
  "负责人": 1.1983360656588004e-05,
  "狱": 1.1983360656588004e-05,
  "小费": 1.195355130172087e-05,
  "极端": 1.195355130172087e-05,
  "实习生": 1.195355130172087e-05,
  "丛林": 1.195355130172087e-05,
  "听证会": 1.195355130172087e-05,
  "链": 1.195355130172087e-05,
  "杰西": 1.195355130172087e-05,
  "年度": 1.195355130172087e-05,
  "列车": 1.195355130172087e-05,
  "看出": 1.1923741946853737e-05,
  "极其": 1.1923741946853737e-05,
  "师傅": 1.1923741946853737e-05,
  "线路": 1.1923741946853737e-05,
  "香肠": 1.1923741946853737e-05,
  "拖车": 1.1893932591986601e-05,
  "机械": 1.1893932591986601e-05,
  "届": 1.1864123237119467e-05,
  "可乐": 1.1864123237119467e-05,
  "共度": 1.1864123237119467e-05,
  "舰": 1.1864123237119467e-05,
  "纸条": 1.1864123237119467e-05,
  "助": 1.1864123237119467e-05,
  "污染": 1.1864123237119467e-05,
  "拘留": 1.1864123237119467e-05,
  "决心": 1.1864123237119467e-05,
  "坚信": 1.1864123237119467e-05,
  "刹车": 1.1834313882252333e-05,
  "从事": 1.1834313882252333e-05,
  "位于": 1.1834313882252333e-05,
  "马戏团": 1.1834313882252333e-05,
  "传播": 1.1834313882252333e-05,
  "每当": 1.1834313882252333e-05,
  "幸好": 1.1804504527385198e-05,
  "裁判": 1.1804504527385198e-05,
  "商人": 1.1804504527385198e-05,
  "大胆": 1.1804504527385198e-05,
  "雇用": 1.1804504527385198e-05,
  "宽": 1.1804504527385198e-05,
  "歌唱": 1.1804504527385198e-05,
  "融入": 1.1804504527385198e-05,
  "花钱": 1.1804504527385198e-05,
  "避开": 1.1804504527385198e-05,
  "巡逻": 1.1774695172518064e-05,
  "小小": 1.1774695172518064e-05,
  "暴": 1.1774695172518064e-05,
  "吸烟": 1.1774695172518064e-05,
  "分裂": 1.1774695172518064e-05,
  "笔记本": 1.1774695172518064e-05,
  "香蕉": 1.1774695172518064e-05,
  "军官": 1.1774695172518064e-05,
  "婆": 1.1774695172518064e-05,
  "侵入": 1.1774695172518064e-05,
  "伏特": 1.1774695172518064e-05,
  "马桶": 1.1774695172518064e-05,
  "少年": 1.1774695172518064e-05,
  "噪音": 1.1774695172518064e-05,
  "单子": 1.1774695172518064e-05,
  "确": 1.174488581765093e-05,
  "兔": 1.174488581765093e-05,
  "扫": 1.174488581765093e-05,
  "把戏": 1.174488581765093e-05,
  "独": 1.174488581765093e-05,
  "各地": 1.174488581765093e-05,
  "置": 1.174488581765093e-05,
  "迎接": 1.174488581765093e-05,
  "手头": 1.1715076462783796e-05,
  "头痛": 1.1715076462783796e-05,
  "蝴蝶": 1.1715076462783796e-05,
  "彩": 1.1715076462783796e-05,
  "碟": 1.1715076462783796e-05,
  "呕吐": 1.1715076462783796e-05,
  "定义": 1.1715076462783796e-05,
  "反而": 1.1715076462783796e-05,
  "真话": 1.168526710791666e-05,
  "孤儿": 1.168526710791666e-05,
  "想像": 1.168526710791666e-05,
  "下巴": 1.168526710791666e-05,
  "发泄": 1.1655457753049527e-05,
  "恐吓": 1.1655457753049527e-05,
  "影像": 1.1655457753049527e-05,
  "清洁": 1.1655457753049527e-05,
  "折": 1.1655457753049527e-05,
  "口径": 1.1655457753049527e-05,
  "童年": 1.1655457753049527e-05,
  "哈佛": 1.1655457753049527e-05,
  "总裁": 1.1655457753049527e-05,
  "茱": 1.1655457753049527e-05,
  "羞耻": 1.1655457753049527e-05,
  "粗": 1.1625648398182393e-05,
  "追捕": 1.1625648398182393e-05,
  "罩": 1.1625648398182393e-05,
  "尾巴": 1.1625648398182393e-05,
  "串": 1.1625648398182393e-05,
  "视线": 1.1625648398182393e-05,
  "帐篷": 1.1625648398182393e-05,
  "轨道": 1.1625648398182393e-05,
  "剪刀": 1.1595839043315257e-05,
  "箭": 1.1595839043315257e-05,
  "点心": 1.1595839043315257e-05,
  "卡住": 1.1595839043315257e-05,
  "氧气": 1.1595839043315257e-05,
  "遗传": 1.1595839043315257e-05,
  "抽屉": 1.1595839043315257e-05,
  "嚼": 1.1595839043315257e-05,
  "困境": 1.1595839043315257e-05,
  "头绪": 1.1595839043315257e-05,
  "血压": 1.1595839043315257e-05,
  "十足": 1.1566029688448124e-05,
  "会员": 1.1566029688448124e-05,
  "长期": 1.1566029688448124e-05,
  "朵": 1.1566029688448124e-05,
  "拉拉": 1.1566029688448124e-05,
  "中学": 1.153622033358099e-05,
  "勾引": 1.153622033358099e-05,
  "此事": 1.153622033358099e-05,
  "巨人": 1.153622033358099e-05,
  "携带": 1.153622033358099e-05,
  "急救": 1.153622033358099e-05,
  "克罗伊": 1.153622033358099e-05,
  "马车": 1.153622033358099e-05,
  "守护": 1.1506410978713856e-05,
  "阵": 1.1506410978713856e-05,
  "不明": 1.1506410978713856e-05,
  "焦虑": 1.1506410978713856e-05,
  "狡猾": 1.1506410978713856e-05,
  "海伦": 1.1506410978713856e-05,
  "刻薄": 1.1506410978713856e-05,
  "检验": 1.1506410978713856e-05,
  "过世": 1.1506410978713856e-05,
  "宿": 1.147660162384672e-05,
  "德州": 1.147660162384672e-05,
  "误解": 1.147660162384672e-05,
  "鉴于": 1.147660162384672e-05,
  "风景": 1.147660162384672e-05,
  "鼻": 1.147660162384672e-05,
  "一下子": 1.147660162384672e-05,
  "贱": 1.147660162384672e-05,
  "写作": 1.147660162384672e-05,
  "无效": 1.147660162384672e-05,
  "共同点": 1.147660162384672e-05,
  "大厦": 1.1446792268979587e-05,
  "寸": 1.1446792268979587e-05,
  "著": 1.1446792268979587e-05,
  "例外": 1.1446792268979587e-05,
  "震撼": 1.1446792268979587e-05,
  "垮": 1.1446792268979587e-05,
  "慌": 1.1446792268979587e-05,
  "海洛因": 1.1446792268979587e-05,
  "丑陋": 1.1446792268979587e-05,
  "打动": 1.1416982914112453e-05,
  "赞美": 1.1416982914112453e-05,
  "回合": 1.1416982914112453e-05,
  "假发": 1.1416982914112453e-05,
  "电视剧": 1.1416982914112453e-05,
  "减肥": 1.1387173559245317e-05,
  "来得及": 1.1387173559245317e-05,
  "其余": 1.1387173559245317e-05,
  "地步": 1.1387173559245317e-05,
  "执法": 1.1387173559245317e-05,
  "星期一": 1.1387173559245317e-05,
  "打包": 1.1387173559245317e-05,
  "威利": 1.1387173559245317e-05,
  "跳跃": 1.1387173559245317e-05,
  "电力": 1.1387173559245317e-05,
  "自在": 1.1387173559245317e-05,
  "保卫": 1.1387173559245317e-05,
  "原地": 1.1387173559245317e-05,
  "服务生": 1.1387173559245317e-05,
  "掐": 1.1387173559245317e-05,
  "民主": 1.1387173559245317e-05,
  "撤销": 1.1357364204378183e-05,
  "宾馆": 1.1357364204378183e-05,
  "说来": 1.1357364204378183e-05,
  "妄想": 1.1357364204378183e-05,
  "磨": 1.1357364204378183e-05,
  "事务": 1.1357364204378183e-05,
  "命名": 1.1357364204378183e-05,
  "防御": 1.1357364204378183e-05,
  "指引": 1.132755484951105e-05,
  "院子": 1.132755484951105e-05,
  "解放": 1.132755484951105e-05,
  "司法": 1.132755484951105e-05,
  "创": 1.132755484951105e-05,
  "客厅": 1.132755484951105e-05,
  "一无所有": 1.132755484951105e-05,
  "预定": 1.132755484951105e-05,
  "跪下": 1.132755484951105e-05,
  "标": 1.132755484951105e-05,
  "轮椅": 1.1297745494643914e-05,
  "软弱": 1.1297745494643914e-05,
  "谣言": 1.1297745494643914e-05,
  "新人": 1.1297745494643914e-05,
  "结构": 1.1297745494643914e-05,
  "回想": 1.1297745494643914e-05,
  "鹰": 1.1297745494643914e-05,
  "咒": 1.1297745494643914e-05,
  "越南": 1.1297745494643914e-05,
  "无视": 1.1297745494643914e-05,
  "好转": 1.126793613977678e-05,
  "大小": 1.126793613977678e-05,
  "装作": 1.126793613977678e-05,
  "版本": 1.126793613977678e-05,
  "管道": 1.126793613977678e-05,
  "十字架": 1.126793613977678e-05,
  "接管": 1.126793613977678e-05,
  "乱七八糟": 1.126793613977678e-05,
  "洒": 1.126793613977678e-05,
  "被害人": 1.126793613977678e-05,
  "缺少": 1.1238126784909646e-05,
  "校园": 1.1238126784909646e-05,
  "报酬": 1.1238126784909646e-05,
  "备": 1.1238126784909646e-05,
  "动静": 1.1238126784909646e-05,
  "教室": 1.1238126784909646e-05,
  "证件": 1.1238126784909646e-05,
  "雅": 1.1238126784909646e-05,
  "监禁": 1.1238126784909646e-05,
  "热烈": 1.1238126784909646e-05,
  "发言": 1.1208317430042512e-05,
  "不是": 1.1208317430042512e-05,
  "后院": 1.1208317430042512e-05,
  "兽": 1.1208317430042512e-05,
  "谎话": 1.1178508075175377e-05,
  "无论是": 1.1178508075175377e-05,
  "艾米": 1.1178508075175377e-05,
  "摔倒": 1.1178508075175377e-05,
  "泰德": 1.1178508075175377e-05,
  "辩论": 1.1178508075175377e-05,
  "仇恨": 1.1178508075175377e-05,
  "代码": 1.1178508075175377e-05,
  "能源": 1.1178508075175377e-05,
  "大使": 1.1148698720308243e-05,
  "领养": 1.1148698720308243e-05,
  "聚集": 1.1148698720308243e-05,
  "布鲁克林": 1.1148698720308243e-05,
  "胃口": 1.1148698720308243e-05,
  "周二": 1.111888936544111e-05,
  "值钱": 1.111888936544111e-05,
  "流放": 1.111888936544111e-05,
  "着想": 1.111888936544111e-05,
  "丧失": 1.111888936544111e-05,
  "雪茄": 1.111888936544111e-05,
  "琳达": 1.111888936544111e-05,
  "展": 1.111888936544111e-05,
  "上衣": 1.111888936544111e-05,
  "人性": 1.111888936544111e-05,
  "铺": 1.1089080010573974e-05,
  "粗鲁": 1.1089080010573974e-05,
  "离家": 1.1089080010573974e-05,
  "叫醒": 1.1089080010573974e-05,
  "开场": 1.1089080010573974e-05,
  "辐射": 1.1089080010573974e-05,
  "卢": 1.1089080010573974e-05,
  "减": 1.1089080010573974e-05,
  "下落": 1.105927065570684e-05,
  "落后": 1.105927065570684e-05,
  "带领": 1.105927065570684e-05,
  "拉丁": 1.105927065570684e-05,
  "萨拉": 1.105927065570684e-05,
  "传染": 1.105927065570684e-05,
  "童子军": 1.105927065570684e-05,
  "休假": 1.105927065570684e-05,
  "逊": 1.105927065570684e-05,
  "撤离": 1.1029461300839706e-05,
  "不要紧": 1.1029461300839706e-05,
  "朝鲜": 1.1029461300839706e-05,
  "额": 1.1029461300839706e-05,
  "山上": 1.1029461300839706e-05,
  "手腕": 1.1029461300839706e-05,
  "特征": 1.1029461300839706e-05,
  "实习": 1.1029461300839706e-05,
  "睡眠": 1.1029461300839706e-05,
  "真名": 1.0999651945972572e-05,
  "购买": 1.0999651945972572e-05,
  "恐慌": 1.0999651945972572e-05,
  "前科": 1.0999651945972572e-05,
  "挪": 1.0999651945972572e-05,
  "忽视": 1.0999651945972572e-05,
  "误": 1.0999651945972572e-05,
  "提升": 1.0999651945972572e-05,
  "感应": 1.0999651945972572e-05,
  "前任": 1.0969842591105437e-05,
  "迫不及待": 1.0969842591105437e-05,
  "歌声": 1.0969842591105437e-05,
  "老虎": 1.0969842591105437e-05,
  "议会": 1.0969842591105437e-05,
  "大火": 1.0940033236238303e-05,
  "卷入": 1.0940033236238303e-05,
  "蛋蛋": 1.0940033236238303e-05,
  "赔偿": 1.0940033236238303e-05,
  "潜水": 1.0940033236238303e-05,
  "咒语": 1.0940033236238303e-05,
  "游艇": 1.0910223881371169e-05,
  "念头": 1.0910223881371169e-05,
  "甩掉": 1.0910223881371169e-05,
  "药品": 1.0910223881371169e-05,
  "健": 1.0910223881371169e-05,
  "暗杀": 1.0910223881371169e-05,
  "办事": 1.0910223881371169e-05,
  "异性": 1.0910223881371169e-05,
  "光荣": 1.0910223881371169e-05,
  "小鬼": 1.0880414526504033e-05,
  "赐予": 1.0880414526504033e-05,
  "逻辑": 1.0880414526504033e-05,
  "挨": 1.0880414526504033e-05,
  "宾": 1.0880414526504033e-05,
  "违背": 1.0880414526504033e-05,
  "雷斯": 1.0880414526504033e-05,
  "瞬间": 1.08506051716369e-05,
  "酒鬼": 1.08506051716369e-05,
  "正经": 1.08506051716369e-05,
  "遗产": 1.08506051716369e-05,
  "通往": 1.08506051716369e-05,
  "物理": 1.08506051716369e-05,
  "较": 1.08506051716369e-05,
  "圈套": 1.08506051716369e-05,
  "肥皂": 1.08506051716369e-05,
  "倒是": 1.08506051716369e-05,
  "看待": 1.0820795816769766e-05,
  "降低": 1.0820795816769766e-05,
  "云": 1.0820795816769766e-05,
  "薯条": 1.0820795816769766e-05,
  "路边": 1.0820795816769766e-05,
  "毯子": 1.0820795816769766e-05,
  "惊奇": 1.0790986461902632e-05,
  "输入": 1.0790986461902632e-05,
  "前夫": 1.0790986461902632e-05,
  "含": 1.0790986461902632e-05,
  "扔下": 1.0790986461902632e-05,
  "管子": 1.0790986461902632e-05,
  "登场": 1.0790986461902632e-05,
  "人格": 1.0790986461902632e-05,
  "拿下": 1.0790986461902632e-05,
  "拦": 1.0790986461902632e-05,
  "绳": 1.0790986461902632e-05,
  "轻轻": 1.0761177107035496e-05,
  "用品": 1.0761177107035496e-05,
  "账单": 1.0761177107035496e-05,
  "戴维": 1.0761177107035496e-05,
  "布鲁斯": 1.0761177107035496e-05,
  "取笑": 1.0761177107035496e-05,
  "罐子": 1.0761177107035496e-05,
  "沃恩": 1.0761177107035496e-05,
  "四周": 1.0761177107035496e-05,
  "珍贵": 1.0761177107035496e-05,
  "不得": 1.0731367752168362e-05,
  "头盔": 1.0731367752168362e-05,
  "车牌": 1.0731367752168362e-05,
  "思维": 1.0731367752168362e-05,
  "帮手": 1.0731367752168362e-05,
  "起立": 1.0731367752168362e-05,
  "眼中": 1.0731367752168362e-05,
  "相遇": 1.0731367752168362e-05,
  "质量": 1.0731367752168362e-05,
  "焦": 1.0701558397301229e-05,
  "先进": 1.0701558397301229e-05,
  "心理学": 1.0701558397301229e-05,
  "无家可归": 1.0701558397301229e-05,
  "宝贵": 1.0701558397301229e-05,
  "夏": 1.0701558397301229e-05,
  "论": 1.0701558397301229e-05,
  "赔": 1.0701558397301229e-05,
  "真理": 1.0671749042434093e-05,
  "市中心": 1.0671749042434093e-05,
  "来信": 1.0671749042434093e-05,
  "永": 1.0671749042434093e-05,
  "级别": 1.0671749042434093e-05,
  "马路": 1.0671749042434093e-05,
  "竞赛": 1.0671749042434093e-05,
  "三点": 1.0671749042434093e-05,
  "想不到": 1.064193968756696e-05,
  "情景": 1.064193968756696e-05,
  "妆": 1.064193968756696e-05,
  "赛季": 1.064193968756696e-05,
  "搅": 1.064193968756696e-05,
  "察觉": 1.064193968756696e-05,
  "医": 1.064193968756696e-05,
  "病情": 1.064193968756696e-05,
  "概念": 1.0612130332699825e-05,
  "毒药": 1.0612130332699825e-05,
  "誓": 1.0612130332699825e-05,
  "学期": 1.0612130332699825e-05,
  "匿名": 1.0612130332699825e-05,
  "招待": 1.0612130332699825e-05,
  "垫": 1.0612130332699825e-05,
  "扎克": 1.0612130332699825e-05,
  "评判": 1.058232097783269e-05,
  "认得": 1.058232097783269e-05,
  "短暂": 1.058232097783269e-05,
  "引导": 1.058232097783269e-05,
  "安装": 1.058232097783269e-05,
  "荷兰": 1.058232097783269e-05,
  "逐渐": 1.058232097783269e-05,
  "修改": 1.058232097783269e-05,
  "革命": 1.058232097783269e-05,
  "选票": 1.058232097783269e-05,
  "岩石": 1.058232097783269e-05,
  "嫌疑": 1.0552511622965556e-05,
  "迷惑": 1.0552511622965556e-05,
  "船员": 1.0552511622965556e-05,
  "湾": 1.0552511622965556e-05,
  "学位": 1.0552511622965556e-05,
  "干涉": 1.0552511622965556e-05,
  "前门": 1.0552511622965556e-05,
  "相符": 1.0552511622965556e-05,
  "发光": 1.0522702268098422e-05,
  "细": 1.0522702268098422e-05,
  "英格兰": 1.0522702268098422e-05,
  "泳池": 1.0522702268098422e-05,
  "星系": 1.0522702268098422e-05,
  "结案": 1.0522702268098422e-05,
  "交叉": 1.0522702268098422e-05,
  "元首": 1.0492892913231288e-05,
  "意愿": 1.0492892913231288e-05,
  "取代": 1.0492892913231288e-05,
  "闷": 1.0492892913231288e-05,
  "饶": 1.0492892913231288e-05,
  "切除": 1.0492892913231288e-05,
  "睡衣": 1.0492892913231288e-05,
  "接收": 1.0492892913231288e-05,
  "证物": 1.0492892913231288e-05,
  "遗忘": 1.0463083558364153e-05,
  "恐": 1.0463083558364153e-05,
  "刀子": 1.0463083558364153e-05,
  "备用": 1.0463083558364153e-05,
  "本该": 1.0463083558364153e-05,
  "扳机": 1.0463083558364153e-05,
  "枪支": 1.0433274203497019e-05,
  "分别": 1.0433274203497019e-05,
  "珀": 1.0433274203497019e-05,
  "艾伦": 1.0433274203497019e-05,
  "独一无二": 1.0433274203497019e-05,
  "梅林": 1.0433274203497019e-05,
  "这时": 1.0433274203497019e-05,
  "人间": 1.0433274203497019e-05,
  "娘娘腔": 1.0433274203497019e-05,
  "誓言": 1.0403464848629885e-05,
  "计时": 1.0403464848629885e-05,
  "嗓音": 1.0403464848629885e-05,
  "成千上万": 1.0403464848629885e-05,
  "梅": 1.0403464848629885e-05,
  "羞愧": 1.0403464848629885e-05,
  "民众": 1.0403464848629885e-05,
  "本能": 1.0403464848629885e-05,
  "大大": 1.037365549376275e-05,
  "俄": 1.037365549376275e-05,
  "督察": 1.037365549376275e-05,
  "蔬菜": 1.037365549376275e-05,
  "修复": 1.037365549376275e-05,
  "迈尔斯": 1.037365549376275e-05,
  "从小": 1.037365549376275e-05,
  "装满": 1.037365549376275e-05,
  "阿曼": 1.037365549376275e-05,
  "斯科特": 1.037365549376275e-05,
  "专": 1.037365549376275e-05,
  "吓唬": 1.037365549376275e-05,
  "认定": 1.0343846138895616e-05,
  "语气": 1.0343846138895616e-05,
  "此时": 1.0343846138895616e-05,
  "灌": 1.0343846138895616e-05,
  "难忘": 1.0343846138895616e-05,
  "左手": 1.0343846138895616e-05,
  "天天": 1.0343846138895616e-05,
  "拳头": 1.0343846138895616e-05,
  "添": 1.0343846138895616e-05,
  "碰上": 1.0343846138895616e-05,
  "握手": 1.0314036784028482e-05,
  "设施": 1.0314036784028482e-05,
  "奋斗": 1.0314036784028482e-05,
  "难度": 1.0314036784028482e-05,
  "抵达": 1.0314036784028482e-05,
  "南部": 1.0314036784028482e-05,
  "一秒": 1.0314036784028482e-05,
  "手术室": 1.0314036784028482e-05,
  "行星": 1.0314036784028482e-05,
  "有力": 1.0314036784028482e-05,
  "赌注": 1.0314036784028482e-05,
  "一流": 1.0314036784028482e-05,
  "珍惜": 1.0314036784028482e-05,
  "成果": 1.0314036784028482e-05,
  "培养": 1.0314036784028482e-05,
  "周四": 1.0284227429161348e-05,
  "先知": 1.0284227429161348e-05,
  "秩序": 1.0284227429161348e-05,
  "里斯": 1.0284227429161348e-05,
  "哩": 1.0284227429161348e-05,
  "男士": 1.0284227429161348e-05,
  "锅": 1.0284227429161348e-05,
  "形状": 1.0284227429161348e-05,
  "打倒": 1.0284227429161348e-05,
  "猎人": 1.0284227429161348e-05,
  "悲哀": 1.0254418074294212e-05,
  "中毒": 1.0254418074294212e-05,
  "艺": 1.0254418074294212e-05,
  "发觉": 1.0254418074294212e-05,
  "私家": 1.0254418074294212e-05,
  "改造": 1.0254418074294212e-05,
  "短裤": 1.0254418074294212e-05,
  "砰": 1.0254418074294212e-05,
  "坑": 1.0254418074294212e-05,
  "跑步": 1.0254418074294212e-05,
  "呈": 1.0254418074294212e-05,
  "韦恩": 1.0254418074294212e-05,
  "傻事": 1.0254418074294212e-05,
  "傲慢": 1.0224608719427079e-05,
  "头号": 1.0224608719427079e-05,
  "胶": 1.0224608719427079e-05,
  "装修": 1.0224608719427079e-05,
  "离去": 1.0224608719427079e-05,
  "门票": 1.0224608719427079e-05,
  "勾": 1.0224608719427079e-05,
  "反击": 1.0224608719427079e-05,
  "开通": 1.0224608719427079e-05,
  "日落": 1.0224608719427079e-05,
  "爱德华": 1.0224608719427079e-05,
  "中校": 1.0194799364559945e-05,
  "影子": 1.0194799364559945e-05,
  "催": 1.0194799364559945e-05,
  "没错": 1.0194799364559945e-05,
  "居住": 1.0194799364559945e-05,
  "卫生间": 1.0194799364559945e-05,
  "癖": 1.0194799364559945e-05,
  "军方": 1.0194799364559945e-05,
  "成分": 1.0194799364559945e-05,
  "阴": 1.0194799364559945e-05,
  "其次": 1.016499000969281e-05,
  "别墅": 1.016499000969281e-05,
  "艾迪": 1.016499000969281e-05,
  "凶杀": 1.016499000969281e-05,
  "网球": 1.016499000969281e-05,
  "呈现": 1.016499000969281e-05,
  "莫里斯": 1.016499000969281e-05,
  "大叔": 1.0135180654825675e-05,
  "诺言": 1.0135180654825675e-05,
  "吉尔": 1.0135180654825675e-05,
  "拍卖": 1.0135180654825675e-05,
  "筹": 1.0135180654825675e-05,
  "笼子": 1.0135180654825675e-05,
  "买家": 1.0135180654825675e-05,
  "国土": 1.0135180654825675e-05,
  "已婚": 1.0135180654825675e-05,
  "憎恨": 1.0135180654825675e-05,
  "驾车": 1.0135180654825675e-05,
  "社": 1.0135180654825675e-05,
  "识别": 1.0105371299958541e-05,
  "狙击手": 1.0105371299958541e-05,
  "走过": 1.0105371299958541e-05,
  "小学": 1.0105371299958541e-05,
  "和解": 1.0105371299958541e-05,
  "青蛙": 1.0105371299958541e-05,
  "火星": 1.0105371299958541e-05,
  "失误": 1.0105371299958541e-05,
  "元素": 1.0105371299958541e-05,
  "扑克": 1.0105371299958541e-05,
  "等候": 1.0105371299958541e-05,
  "臀部": 1.0105371299958541e-05,
  "蜜": 1.0075561945091408e-05,
  "大战": 1.0075561945091408e-05,
  "薄": 1.0075561945091408e-05,
  "露出": 1.0075561945091408e-05,
  "房屋": 1.0075561945091408e-05,
  "编排": 1.0075561945091408e-05,
  "贪婪": 1.0075561945091408e-05,
  "缩小": 1.0075561945091408e-05,
  "铃": 1.0075561945091408e-05,
  "虚构": 1.0075561945091408e-05,
  "底线": 1.0075561945091408e-05,
  "税": 1.0075561945091408e-05,
  "程": 1.0075561945091408e-05,
  "传达": 1.0075561945091408e-05,
  "以色列": 1.0075561945091408e-05,
  "镇定": 1.0045752590224272e-05,
  "阁楼": 1.0045752590224272e-05,
  "打招呼": 1.0045752590224272e-05,
  "捏": 1.0045752590224272e-05,
  "村庄": 1.0045752590224272e-05,
  "卫": 1.0045752590224272e-05,
  "报导": 1.0045752590224272e-05,
  "阿富汗": 1.0045752590224272e-05,
  "清晰": 1.0045752590224272e-05,
  "主教": 1.0045752590224272e-05,
  "法案": 1.0045752590224272e-05,
  "汉城": 1.0045752590224272e-05,
  "就绪": 1.0045752590224272e-05,
  "宿舍": 1.0015943235357138e-05,
  "废": 1.0015943235357138e-05,
  "麻醉": 1.0015943235357138e-05,
  "实话实说": 1.0015943235357138e-05,
  "细菌": 1.0015943235357138e-05,
  "队友": 1.0015943235357138e-05,
  "仪器": 1.0015943235357138e-05,
  "品味": 1.0015943235357138e-05,
  "标签": 1.0015943235357138e-05,
  "客房": 1.0015943235357138e-05,
  "无知": 1.0015943235357138e-05,
  "眼光": 1.0015943235357138e-05,
  "表格": 1.0015943235357138e-05,
  "王国": 1.0015943235357138e-05,
  "大便": 9.986133880490004e-06,
  "往常": 9.986133880490004e-06,
  "毛衣": 9.986133880490004e-06,
  "麻": 9.986133880490004e-06,
  "亲热": 9.986133880490004e-06,
  "放大": 9.986133880490004e-06,
  "星际": 9.986133880490004e-06,
  "赖": 9.986133880490004e-06,
  "杰出": 9.986133880490004e-06,
  "督": 9.986133880490004e-06,
  "低调": 9.986133880490004e-06,
  "耶鲁": 9.986133880490004e-06,
  "棕榈": 9.986133880490004e-06,
  "除此之外": 9.986133880490004e-06,
  "急诊室": 9.986133880490004e-06,
  "比特": 9.986133880490004e-06,
  "婚纱": 9.956324525622869e-06,
  "坦克": 9.956324525622869e-06,
  "风趣": 9.956324525622869e-06,
  "首相": 9.956324525622869e-06,
  "诞生": 9.956324525622869e-06,
  "乳": 9.956324525622869e-06,
  "呗": 9.926515170755735e-06,
  "痒": 9.926515170755735e-06,
  "死神": 9.926515170755735e-06,
  "金色": 9.926515170755735e-06,
  "持": 9.926515170755735e-06,
  "适当": 9.926515170755735e-06,
  "忠实": 9.926515170755735e-06,
  "享用": 9.926515170755735e-06,
  "微": 9.926515170755735e-06,
  "浓": 9.926515170755735e-06,
  "指定": 9.896705815888601e-06,
  "着陆": 9.896705815888601e-06,
  "管理员": 9.896705815888601e-06,
  "以便": 9.896705815888601e-06,
  "小型": 9.896705815888601e-06,
  "怒": 9.896705815888601e-06,
  "巨": 9.896705815888601e-06,
  "符号": 9.896705815888601e-06,
  "旗": 9.896705815888601e-06,
  "摔跤": 9.896705815888601e-06,
  "鉴定": 9.866896461021466e-06,
  "仿佛": 9.866896461021466e-06,
  "没收": 9.866896461021466e-06,
  "肾": 9.866896461021466e-06,
  "必需": 9.866896461021466e-06,
  "阅读": 9.866896461021466e-06,
  "花花": 9.866896461021466e-06,
  "伤亡": 9.866896461021466e-06,
  "护理": 9.866896461021466e-06,
  "这时候": 9.837087106154332e-06,
  "凯伦": 9.837087106154332e-06,
  "来讲": 9.837087106154332e-06,
  "蹦": 9.837087106154332e-06,
  "递给": 9.837087106154332e-06,
  "纤维": 9.837087106154332e-06,
  "选中": 9.837087106154332e-06,
  "骑马": 9.837087106154332e-06,
  "盗窃": 9.837087106154332e-06,
  "当真": 9.837087106154332e-06,
  "奖品": 9.837087106154332e-06,
  "肚": 9.837087106154332e-06,
  "公子": 9.837087106154332e-06,
  "梦幻": 9.837087106154332e-06,
  "无疑": 9.837087106154332e-06,
  "推销": 9.837087106154332e-06,
  "尿布": 9.837087106154332e-06,
  "布莱恩": 9.837087106154332e-06,
  "今日": 9.837087106154332e-06,
  "源": 9.837087106154332e-06,
  "宣誓": 9.837087106154332e-06,
  "要不": 9.807277751287198e-06,
  "心思": 9.807277751287198e-06,
  "浴": 9.807277751287198e-06,
  "贩毒": 9.807277751287198e-06,
  "道别": 9.807277751287198e-06,
  "勃": 9.807277751287198e-06,
  "柜子": 9.807277751287198e-06,
  "终身": 9.777468396420064e-06,
  "史密斯": 9.777468396420064e-06,
  "寿": 9.777468396420064e-06,
  "跪": 9.777468396420064e-06,
  "信封": 9.777468396420064e-06,
  "几千": 9.777468396420064e-06,
  "应当": 9.777468396420064e-06,
  "长久": 9.777468396420064e-06,
  "开拍": 9.777468396420064e-06,
  "墓地": 9.777468396420064e-06,
  "需求": 9.777468396420064e-06,
  "煎": 9.777468396420064e-06,
  "升级": 9.777468396420064e-06,
  "堪": 9.777468396420064e-06,
  "瑞士": 9.777468396420064e-06,
  "捣乱": 9.777468396420064e-06,
  "纠缠": 9.777468396420064e-06,
  "雷达": 9.777468396420064e-06,
  "哄": 9.777468396420064e-06,
  "猎": 9.747659041552929e-06,
  "安心": 9.747659041552929e-06,
  "淹死": 9.747659041552929e-06,
  "福利": 9.747659041552929e-06,
  "赛车": 9.747659041552929e-06,
  "出狱": 9.747659041552929e-06,
  "瑟": 9.747659041552929e-06,
  "宝藏": 9.747659041552929e-06,
  "畜生": 9.747659041552929e-06,
  "甘": 9.747659041552929e-06,
  "花费": 9.747659041552929e-06,
  "卡特": 9.717849686685795e-06,
  "性骚扰": 9.717849686685795e-06,
  "牵扯": 9.717849686685795e-06,
  "雕像": 9.717849686685795e-06,
  "说来话长": 9.717849686685795e-06,
  "没空": 9.717849686685795e-06,
  "争执": 9.717849686685795e-06,
  "循环": 9.717849686685795e-06,
  "一早": 9.717849686685795e-06,
  "探索": 9.717849686685795e-06,
  "停手": 9.717849686685795e-06,
  "马特": 9.717849686685795e-06,
  "驱逐": 9.717849686685795e-06,
  "病房": 9.717849686685795e-06,
  "大衣": 9.688040331818661e-06,
  "付给": 9.688040331818661e-06,
  "局势": 9.688040331818661e-06,
  "军士": 9.688040331818661e-06,
  "清洗": 9.688040331818661e-06,
  "主妇": 9.688040331818661e-06,
  "财务": 9.688040331818661e-06,
  "菜单": 9.688040331818661e-06,
  "业务": 9.688040331818661e-06,
  "怪胎": 9.688040331818661e-06,
  "顺序": 9.688040331818661e-06,
  "柠檬": 9.658230976951525e-06,
  "自身": 9.658230976951525e-06,
  "剥": 9.658230976951525e-06,
  "峡谷": 9.658230976951525e-06,
  "肉体": 9.658230976951525e-06,
  "运行": 9.658230976951525e-06,
  "运输": 9.658230976951525e-06,
  "仪": 9.658230976951525e-06,
  "貌似": 9.658230976951525e-06,
  "梦见": 9.658230976951525e-06,
  "终止": 9.658230976951525e-06,
  "模样": 9.658230976951525e-06,
  "上网": 9.658230976951525e-06,
  "北方": 9.658230976951525e-06,
  "葡萄酒": 9.658230976951525e-06,
  "制定": 9.658230976951525e-06,
  "猴": 9.658230976951525e-06,
  "瑞秋": 9.658230976951525e-06,
  "熏": 9.658230976951525e-06,
  "枪声": 9.628421622084391e-06,
  "青年": 9.628421622084391e-06,
  "正直": 9.628421622084391e-06,
  "专注": 9.628421622084391e-06,
  "出走": 9.628421622084391e-06,
  "登陆": 9.628421622084391e-06,
  "肝脏": 9.628421622084391e-06,
  "收据": 9.628421622084391e-06,
  "含义": 9.628421622084391e-06,
  "传言": 9.628421622084391e-06,
  "频率": 9.628421622084391e-06,
  "看守": 9.598612267217258e-06,
  "尊": 9.598612267217258e-06,
  "资助": 9.598612267217258e-06,
  "筹码": 9.598612267217258e-06,
  "老远": 9.598612267217258e-06,
  "传递": 9.598612267217258e-06,
  "拖延": 9.568802912350124e-06,
  "徽章": 9.568802912350124e-06,
  "骗局": 9.568802912350124e-06,
  "以往": 9.568802912350124e-06,
  "优先": 9.568802912350124e-06,
  "八点": 9.568802912350124e-06,
  "动物园": 9.568802912350124e-06,
  "凑": 9.568802912350124e-06,
  "安全感": 9.568802912350124e-06,
  "争夺": 9.568802912350124e-06,
  "探险": 9.568802912350124e-06,
  "辩护律师": 9.568802912350124e-06,
  "挖掘": 9.568802912350124e-06,
  "杀戮": 9.568802912350124e-06,
  "宁可": 9.538993557482988e-06,
  "逍遥法外": 9.538993557482988e-06,
  "乡下": 9.538993557482988e-06,
  "赋予": 9.538993557482988e-06,
  "回避": 9.538993557482988e-06,
  "圈子": 9.538993557482988e-06,
  "工程师": 9.538993557482988e-06,
  "哈维": 9.538993557482988e-06,
  "强盗": 9.538993557482988e-06,
  "一块儿": 9.509184202615854e-06,
  "裁决": 9.509184202615854e-06,
  "燃料": 9.509184202615854e-06,
  "妥协": 9.509184202615854e-06,
  "大陆": 9.509184202615854e-06,
  "堡": 9.509184202615854e-06,
  "自首": 9.509184202615854e-06,
  "草莓": 9.509184202615854e-06,
  "败": 9.509184202615854e-06,
  "兼": 9.509184202615854e-06,
  "警惕": 9.509184202615854e-06,
  "神话": 9.509184202615854e-06,
  "命中": 9.509184202615854e-06,
  "桃": 9.509184202615854e-06,
  "暑假": 9.509184202615854e-06,
  "供应": 9.47937484774872e-06,
  "天下": 9.47937484774872e-06,
  "料到": 9.47937484774872e-06,
  "催眠": 9.47937484774872e-06,
  "消": 9.47937484774872e-06,
  "当天": 9.47937484774872e-06,
  "脚趾": 9.47937484774872e-06,
  "耽误": 9.47937484774872e-06,
  "精确": 9.47937484774872e-06,
  "流浪汉": 9.47937484774872e-06,
  "显": 9.47937484774872e-06,
  "大块头": 9.47937484774872e-06,
  "问候": 9.449565492881585e-06,
  "语音": 9.449565492881585e-06,
  "点燃": 9.449565492881585e-06,
  "份子": 9.449565492881585e-06,
  "待遇": 9.449565492881585e-06,
  "之上": 9.449565492881585e-06,
  "通信": 9.449565492881585e-06,
  "模拟": 9.449565492881585e-06,
  "张开": 9.449565492881585e-06,
  "棘手": 9.449565492881585e-06,
  "过量": 9.449565492881585e-06,
  "紧紧": 9.449565492881585e-06,
  "胜过": 9.419756138014451e-06,
  "拦住": 9.419756138014451e-06,
  "维多利亚": 9.419756138014451e-06,
  "血管": 9.419756138014451e-06,
  "血统": 9.419756138014451e-06,
  "姨妈": 9.419756138014451e-06,
  "今后": 9.419756138014451e-06,
  "摆平": 9.419756138014451e-06,
  "提问": 9.419756138014451e-06,
  "钞票": 9.419756138014451e-06,
  "小鸟": 9.389946783147317e-06,
  "知名": 9.389946783147317e-06,
  "依赖": 9.389946783147317e-06,
  "林肯": 9.389946783147317e-06,
  "朴": 9.389946783147317e-06,
  "演绎": 9.389946783147317e-06,
  "上瘾": 9.389946783147317e-06,
  "穆斯林": 9.389946783147317e-06,
  "夜里": 9.389946783147317e-06,
  "顶级": 9.389946783147317e-06,
  "气色": 9.360137428280183e-06,
  "意图": 9.360137428280183e-06,
  "核心": 9.360137428280183e-06,
  "琴": 9.360137428280183e-06,
  "打工": 9.360137428280183e-06,
  "坚定": 9.360137428280183e-06,
  "开发": 9.360137428280183e-06,
  "非凡": 9.360137428280183e-06,
  "脸色": 9.360137428280183e-06,
  "倾听": 9.360137428280183e-06,
  "提取": 9.360137428280183e-06,
  "好日子": 9.360137428280183e-06,
  "等到": 9.360137428280183e-06,
  "加强": 9.360137428280183e-06,
  "镑": 9.360137428280183e-06,
  "电源": 9.360137428280183e-06,
  "萨姆": 9.360137428280183e-06,
  "虾": 9.360137428280183e-06,
  "维修": 9.330328073413048e-06,
  "玩弄": 9.330328073413048e-06,
  "不光": 9.330328073413048e-06,
  "文字": 9.330328073413048e-06,
  "姜": 9.330328073413048e-06,
  "新郎": 9.330328073413048e-06,
  "预见": 9.330328073413048e-06,
  "亚伦": 9.300518718545914e-06,
  "进屋": 9.300518718545914e-06,
  "职员": 9.300518718545914e-06,
  "保龄球": 9.300518718545914e-06,
  "编剧": 9.300518718545914e-06,
  "市区": 9.300518718545914e-06,
  "数目": 9.300518718545914e-06,
  "诗人": 9.300518718545914e-06,
  "家园": 9.300518718545914e-06,
  "第九": 9.300518718545914e-06,
  "开工": 9.300518718545914e-06,
  "鲜血": 9.300518718545914e-06,
  "英镑": 9.300518718545914e-06,
  "隐形": 9.300518718545914e-06,
  "召集": 9.300518718545914e-06,
  "获取": 9.300518718545914e-06,
  "肯尼迪": 9.300518718545914e-06,
  "吩咐": 9.300518718545914e-06,
  "无情": 9.300518718545914e-06,
  "童话": 9.300518718545914e-06,
  "法子": 9.300518718545914e-06,
  "查克": 9.27070936367878e-06,
  "姑妈": 9.27070936367878e-06,
  "集会": 9.27070936367878e-06,
  "下场": 9.27070936367878e-06,
  "渐渐": 9.27070936367878e-06,
  "丫头": 9.27070936367878e-06,
  "豪": 9.27070936367878e-06,
  "电视机": 9.27070936367878e-06,
  "月球": 9.27070936367878e-06,
  "闪开": 9.27070936367878e-06,
  "尚": 9.27070936367878e-06,
  "老二": 9.27070936367878e-06,
  "保管": 9.240900008811645e-06,
  "脱身": 9.240900008811645e-06,
  "唐": 9.240900008811645e-06,
  "行踪": 9.240900008811645e-06,
  "乳房": 9.240900008811645e-06,
  "上诉": 9.240900008811645e-06,
  "均": 9.240900008811645e-06,
  "质": 9.240900008811645e-06,
  "吸引力": 9.240900008811645e-06,
  "高尚": 9.240900008811645e-06,
  "光线": 9.240900008811645e-06,
  "浮": 9.240900008811645e-06,
  "伤痕": 9.240900008811645e-06,
  "本质": 9.240900008811645e-06,
  "偏见": 9.240900008811645e-06,
  "解散": 9.21109065394451e-06,
  "坦诚": 9.21109065394451e-06,
  "定罪": 9.21109065394451e-06,
  "阴道": 9.21109065394451e-06,
  "海上": 9.21109065394451e-06,
  "情人节": 9.21109065394451e-06,
  "麦克风": 9.21109065394451e-06,
  "躲开": 9.21109065394451e-06,
  "弟兄": 9.181281299077377e-06,
  "焦点": 9.181281299077377e-06,
  "无耻": 9.181281299077377e-06,
  "抱抱": 9.181281299077377e-06,
  "仍旧": 9.181281299077377e-06,
  "季节": 9.181281299077377e-06,
  "战略": 9.181281299077377e-06,
  "伏": 9.181281299077377e-06,
  "篮": 9.181281299077377e-06,
  "水管": 9.181281299077377e-06,
  "打住": 9.151471944210241e-06,
  "恶意": 9.151471944210241e-06,
  "手脚": 9.151471944210241e-06,
  "统一": 9.151471944210241e-06,
  "遇害": 9.151471944210241e-06,
  "攻": 9.151471944210241e-06,
  "模糊": 9.151471944210241e-06,
  "肩": 9.151471944210241e-06,
  "水晶": 9.151471944210241e-06,
  "外国": 9.121662589343108e-06,
  "剧场": 9.121662589343108e-06,
  "指向": 9.121662589343108e-06,
  "叮": 9.121662589343108e-06,
  "己": 9.121662589343108e-06,
  "封闭": 9.121662589343108e-06,
  "手册": 9.121662589343108e-06,
  "首要": 9.121662589343108e-06,
  "厌烦": 9.121662589343108e-06,
  "衬衣": 9.121662589343108e-06,
  "管家": 9.121662589343108e-06,
  "脉搏": 9.121662589343108e-06,
  "埃文": 9.121662589343108e-06,
  "补充": 9.091853234475974e-06,
  "走私": 9.091853234475974e-06,
  "不怕": 9.091853234475974e-06,
  "死人": 9.091853234475974e-06,
  "分配": 9.091853234475974e-06,
  "嘉宾": 9.091853234475974e-06,
  "低估": 9.091853234475974e-06,
  "花生": 9.091853234475974e-06,
  "紫色": 9.091853234475974e-06,
  "出路": 9.091853234475974e-06,
  "瓜": 9.06204387960884e-06,
  "纪念日": 9.06204387960884e-06,
  "动脉": 9.06204387960884e-06,
  "头骨": 9.06204387960884e-06,
  "开庭": 9.06204387960884e-06,
  "掏": 9.06204387960884e-06,
  "介": 9.06204387960884e-06,
  "带有": 9.06204387960884e-06,
  "魂": 9.06204387960884e-06,
  "赶回": 9.032234524741704e-06,
  "路易斯": 9.032234524741704e-06,
  "艺术品": 9.032234524741704e-06,
  "凤凰": 9.032234524741704e-06,
  "形势": 9.00242516987457e-06,
  "引诱": 9.00242516987457e-06,
  "山羊": 9.00242516987457e-06,
  "目睹": 9.00242516987457e-06,
  "潜在": 9.00242516987457e-06,
  "恶化": 9.00242516987457e-06,
  "终极": 9.00242516987457e-06,
  "别处": 9.00242516987457e-06,
  "未知": 9.00242516987457e-06,
  "键": 9.00242516987457e-06,
  "求救": 9.00242516987457e-06,
  "越狱": 9.00242516987457e-06,
  "讲述": 9.00242516987457e-06,
  "多数": 8.972615815007437e-06,
  "真人": 8.972615815007437e-06,
  "胸口": 8.972615815007437e-06,
  "介入": 8.972615815007437e-06,
  "软件": 8.972615815007437e-06,
  "福特": 8.972615815007437e-06,
  "出自": 8.972615815007437e-06,
  "平等": 8.972615815007437e-06,
  "行不通": 8.972615815007437e-06,
  "随后": 8.972615815007437e-06,
  "忠": 8.972615815007437e-06,
  "滑雪": 8.972615815007437e-06,
  "共和党": 8.942806460140301e-06,
  "零件": 8.942806460140301e-06,
  "多余": 8.942806460140301e-06,
  "援助": 8.942806460140301e-06,
  "枪手": 8.942806460140301e-06,
  "青春": 8.942806460140301e-06,
  "祭": 8.942806460140301e-06,
  "独处": 8.942806460140301e-06,
  "浅": 8.942806460140301e-06,
  "持有": 8.942806460140301e-06,
  "南瓜": 8.942806460140301e-06,
  "顾": 8.942806460140301e-06,
  "勋章": 8.942806460140301e-06,
  "会计": 8.942806460140301e-06,
  "相片": 8.942806460140301e-06,
  "莫斯科": 8.942806460140301e-06,
  "乘坐": 8.942806460140301e-06,
  "发抖": 8.912997105273167e-06,
  "监督": 8.912997105273167e-06,
  "阻碍": 8.912997105273167e-06,
  "开启": 8.912997105273167e-06,
  "称作": 8.912997105273167e-06,
  "宪法": 8.912997105273167e-06,
  "道具": 8.912997105273167e-06,
  "疏散": 8.912997105273167e-06,
  "超出": 8.912997105273167e-06,
  "幼稚": 8.912997105273167e-06,
  "背包": 8.912997105273167e-06,
  "歧视": 8.883187750406033e-06,
  "极限": 8.883187750406033e-06,
  "击球": 8.883187750406033e-06,
  "胆": 8.883187750406033e-06,
  "诺亚": 8.883187750406033e-06,
  "煎饼": 8.883187750406033e-06,
  "气球": 8.883187750406033e-06,
  "星期二": 8.883187750406033e-06,
  "那位": 8.883187750406033e-06,
  "从头": 8.883187750406033e-06,
  "严厉": 8.883187750406033e-06,
  "丢失": 8.883187750406033e-06,
  "面子": 8.883187750406033e-06,
  "工业": 8.883187750406033e-06,
  "激励": 8.883187750406033e-06,
  "往后": 8.883187750406033e-06,
  "水手": 8.883187750406033e-06,
  "使劲": 8.8533783955389e-06,
  "廉价": 8.8533783955389e-06,
  "伊恩": 8.8533783955389e-06,
  "耳环": 8.8533783955389e-06,
  "残": 8.8533783955389e-06,
  "会上": 8.8533783955389e-06,
  "体贴": 8.8533783955389e-06,
  "特定": 8.8533783955389e-06,
  "耻辱": 8.8533783955389e-06,
  "有毒": 8.8533783955389e-06,
  "港口": 8.8533783955389e-06,
  "日常": 8.8533783955389e-06,
  "豆子": 8.823569040671764e-06,
  "撒尿": 8.823569040671764e-06,
  "走人": 8.823569040671764e-06,
  "引用": 8.823569040671764e-06,
  "怜悯": 8.823569040671764e-06,
  "才能": 8.823569040671764e-06,
  "信件": 8.823569040671764e-06,
  "电线": 8.823569040671764e-06,
  "曝光": 8.823569040671764e-06,
  "行程": 8.823569040671764e-06,
  "撞击": 8.823569040671764e-06,
  "扑": 8.823569040671764e-06,
  "也好": 8.823569040671764e-06,
  "本性": 8.823569040671764e-06,
  "埃迪": 8.823569040671764e-06,
  "露营": 8.79375968580463e-06,
  "草坪": 8.79375968580463e-06,
  "古董": 8.79375968580463e-06,
  "飘": 8.79375968580463e-06,
  "各个": 8.79375968580463e-06,
  "面条": 8.79375968580463e-06,
  "画家": 8.79375968580463e-06,
  "纯洁": 8.79375968580463e-06,
  "陪伴": 8.79375968580463e-06,
  "无限": 8.79375968580463e-06,
  "男孩子": 8.79375968580463e-06,
  "穷人": 8.763950330937496e-06,
  "唤醒": 8.763950330937496e-06,
  "加利福尼亚": 8.763950330937496e-06,
  "基金会": 8.763950330937496e-06,
  "体力": 8.763950330937496e-06,
  "致死": 8.763950330937496e-06,
  "性生活": 8.763950330937496e-06,
  "强硬": 8.763950330937496e-06,
  "正面": 8.763950330937496e-06,
  "周一": 8.73414097607036e-06,
  "珍": 8.73414097607036e-06,
  "贴心": 8.73414097607036e-06,
  "情侣": 8.73414097607036e-06,
  "窗外": 8.73414097607036e-06,
  "财宝": 8.73414097607036e-06,
  "国内": 8.73414097607036e-06,
  "随机": 8.73414097607036e-06,
  "压抑": 8.704331621203227e-06,
  "知觉": 8.704331621203227e-06,
  "气体": 8.704331621203227e-06,
  "访": 8.704331621203227e-06,
  "城镇": 8.704331621203227e-06,
  "发烧": 8.704331621203227e-06,
  "阿拉伯": 8.704331621203227e-06,
  "无能": 8.704331621203227e-06,
  "召": 8.704331621203227e-06,
  "渴": 8.704331621203227e-06,
  "冰激凌": 8.704331621203227e-06,
  "属": 8.674522266336093e-06,
  "重视": 8.674522266336093e-06,
  "流浪": 8.674522266336093e-06,
  "完了": 8.674522266336093e-06,
  "下令": 8.674522266336093e-06,
  "下水道": 8.674522266336093e-06,
  "苍蝇": 8.674522266336093e-06,
  "大腿": 8.674522266336093e-06,
  "杜威": 8.674522266336093e-06,
  "信箱": 8.674522266336093e-06,
  "艾玛": 8.674522266336093e-06,
  "精子": 8.674522266336093e-06,
  "灰色": 8.674522266336093e-06,
  "巴基斯坦": 8.674522266336093e-06,
  "面对面": 8.674522266336093e-06,
  "电击": 8.674522266336093e-06,
  "进化": 8.64471291146896e-06,
  "最低": 8.64471291146896e-06,
  "发行": 8.64471291146896e-06,
  "扭曲": 8.64471291146896e-06,
  "博客": 8.64471291146896e-06,
  "好友": 8.64471291146896e-06,
  "发脾气": 8.64471291146896e-06,
  "偷窃": 8.64471291146896e-06,
  "面孔": 8.64471291146896e-06,
  "哥伦比亚": 8.64471291146896e-06,
  "尼尔": 8.64471291146896e-06,
  "善于": 8.64471291146896e-06,
  "黄油": 8.64471291146896e-06,
  "推迟": 8.64471291146896e-06,
  "转转": 8.64471291146896e-06,
  "通行证": 8.64471291146896e-06,
  "烤肉": 8.64471291146896e-06,
  "每人": 8.64471291146896e-06,
  "缺点": 8.614903556601824e-06,
  "设定": 8.614903556601824e-06,
  "柯": 8.614903556601824e-06,
  "费耶德": 8.614903556601824e-06,
  "挽回": 8.614903556601824e-06,
  "遥远": 8.614903556601824e-06,
  "前来": 8.614903556601824e-06,
  "氏": 8.614903556601824e-06,
  "单词": 8.614903556601824e-06,
  "球迷": 8.614903556601824e-06,
  "彩排": 8.614903556601824e-06,
  "集体": 8.58509420173469e-06,
  "着手": 8.58509420173469e-06,
  "星期三": 8.58509420173469e-06,
  "改进": 8.58509420173469e-06,
  "洋葱": 8.58509420173469e-06,
  "头衔": 8.58509420173469e-06,
  "物体": 8.58509420173469e-06,
  "烧烤": 8.58509420173469e-06,
  "途径": 8.58509420173469e-06,
  "激光": 8.58509420173469e-06,
  "狐狸": 8.58509420173469e-06,
  "爱河": 8.58509420173469e-06,
  "同一": 8.58509420173469e-06,
  "房地产": 8.58509420173469e-06,
  "永久": 8.555284846867556e-06,
  "吉娜": 8.555284846867556e-06,
  "勤": 8.555284846867556e-06,
  "时髦": 8.555284846867556e-06,
  "抉择": 8.555284846867556e-06,
  "丑闻": 8.555284846867556e-06,
  "姐": 8.555284846867556e-06,
  "双重": 8.555284846867556e-06,
  "铐": 8.555284846867556e-06,
  "脚踝": 8.555284846867556e-06,
  "出错": 8.555284846867556e-06,
  "硬盘": 8.555284846867556e-06,
  "五十": 8.555284846867556e-06,
  "英文": 8.555284846867556e-06,
  "上路": 8.555284846867556e-06,
  "照相": 8.555284846867556e-06,
  "加油站": 8.555284846867556e-06,
  "唠叨": 8.555284846867556e-06,
  "高跟鞋": 8.555284846867556e-06,
  "炫耀": 8.555284846867556e-06,
  "技能": 8.52547549200042e-06,
  "身子": 8.52547549200042e-06,
  "挣钱": 8.52547549200042e-06,
  "出租": 8.52547549200042e-06,
  "监视器": 8.52547549200042e-06,
  "轰": 8.52547549200042e-06,
  "画廊": 8.52547549200042e-06,
  "艾美": 8.52547549200042e-06,
  "帕特里克": 8.52547549200042e-06,
  "乳头": 8.52547549200042e-06,
  "警徽": 8.52547549200042e-06,
  "审": 8.52547549200042e-06,
  "口信": 8.52547549200042e-06,
  "破案": 8.52547549200042e-06,
  "芭蕾": 8.52547549200042e-06,
  "精英": 8.52547549200042e-06,
  "减轻": 8.495666137133287e-06,
  "有限": 8.495666137133287e-06,
  "急事": 8.495666137133287e-06,
  "男女": 8.495666137133287e-06,
  "分心": 8.495666137133287e-06,
  "米奇": 8.495666137133287e-06,
  "现代舞": 8.495666137133287e-06,
  "目光": 8.495666137133287e-06,
  "渡": 8.495666137133287e-06,
  "举手": 8.495666137133287e-06,
  "举止": 8.495666137133287e-06,
  "寡妇": 8.495666137133287e-06,
  "摇摆": 8.495666137133287e-06,
  "生长": 8.495666137133287e-06,
  "架子": 8.495666137133287e-06,
  "碰头": 8.495666137133287e-06,
  "甲板": 8.495666137133287e-06,
  "化妆品": 8.495666137133287e-06,
  "邮": 8.465856782266153e-06,
  "力克": 8.465856782266153e-06,
  "镇静": 8.465856782266153e-06,
  "保障": 8.465856782266153e-06,
  "打发": 8.465856782266153e-06,
  "吸收": 8.465856782266153e-06,
  "名誉": 8.465856782266153e-06,
  "处置": 8.465856782266153e-06,
  "采用": 8.465856782266153e-06,
  "笔记": 8.465856782266153e-06,
  "首都": 8.465856782266153e-06,
  "庆幸": 8.465856782266153e-06,
  "测验": 8.465856782266153e-06,
  "医学院": 8.465856782266153e-06,
  "演示": 8.465856782266153e-06,
  "他家": 8.465856782266153e-06,
  "弥": 8.436047427399017e-06,
  "解剖": 8.436047427399017e-06,
  "刑事": 8.436047427399017e-06,
  "路障": 8.436047427399017e-06,
  "靓": 8.436047427399017e-06,
  "走着瞧": 8.436047427399017e-06,
  "束": 8.436047427399017e-06,
  "精神病院": 8.436047427399017e-06,
  "诶": 8.436047427399017e-06,
  "统计": 8.436047427399017e-06,
  "服务器": 8.436047427399017e-06,
  "挑战赛": 8.436047427399017e-06,
  "与此同时": 8.436047427399017e-06,
  "腐烂": 8.436047427399017e-06,
  "护送": 8.436047427399017e-06,
  "容器": 8.436047427399017e-06,
  "高贵": 8.436047427399017e-06,
  "律": 8.436047427399017e-06,
  "担任": 8.436047427399017e-06,
  "生理": 8.436047427399017e-06,
  "空白": 8.406238072531883e-06,
  "幻": 8.406238072531883e-06,
  "发音": 8.406238072531883e-06,
  "窃听器": 8.406238072531883e-06,
  "联合国": 8.406238072531883e-06,
  "打猎": 8.406238072531883e-06,
  "川": 8.406238072531883e-06,
  "渡过": 8.406238072531883e-06,
  "泄漏": 8.406238072531883e-06,
  "怪不得": 8.406238072531883e-06,
  "陆战队": 8.406238072531883e-06,
  "洗手": 8.406238072531883e-06,
  "捞": 8.406238072531883e-06,
  "海选": 8.406238072531883e-06,
  "失常": 8.406238072531883e-06,
  "音乐剧": 8.406238072531883e-06,
  "推进": 8.406238072531883e-06,
  "融化": 8.406238072531883e-06,
  "门外": 8.37642871766475e-06,
  "前方": 8.37642871766475e-06,
  "伤疤": 8.37642871766475e-06,
  "跨": 8.37642871766475e-06,
  "裙": 8.37642871766475e-06,
  "鳄鱼": 8.37642871766475e-06,
  "皮带": 8.37642871766475e-06,
  "随身": 8.37642871766475e-06,
  "吉米": 8.346619362797616e-06,
  "奉献": 8.346619362797616e-06,
  "劫持": 8.346619362797616e-06,
  "场所": 8.346619362797616e-06,
  "馆": 8.346619362797616e-06,
  "转换": 8.346619362797616e-06,
  "祖国": 8.346619362797616e-06,
  "军团": 8.346619362797616e-06,
  "嗷": 8.346619362797616e-06,
  "布朗": 8.346619362797616e-06,
  "公事": 8.346619362797616e-06,
  "感人": 8.346619362797616e-06,
  "培训": 8.346619362797616e-06,
  "裔": 8.346619362797616e-06,
  "传球": 8.346619362797616e-06,
  "六点": 8.346619362797616e-06,
  "县": 8.31681000793048e-06,
  "解救": 8.31681000793048e-06,
  "飞往": 8.31681000793048e-06,
  "打碎": 8.31681000793048e-06,
  "霍": 8.31681000793048e-06,
  "自卫": 8.31681000793048e-06,
  "通向": 8.31681000793048e-06,
  "海报": 8.31681000793048e-06,
  "警戒": 8.31681000793048e-06,
  "闪亮": 8.31681000793048e-06,
  "顺着": 8.31681000793048e-06,
  "猎物": 8.31681000793048e-06,
  "要命": 8.287000653063346e-06,
  "幸存": 8.287000653063346e-06,
  "十五": 8.287000653063346e-06,
  "黛": 8.287000653063346e-06,
  "犯规": 8.287000653063346e-06,
  "常规": 8.287000653063346e-06,
  "改善": 8.287000653063346e-06,
  "酒后": 8.287000653063346e-06,
  "大吃一惊": 8.287000653063346e-06,
  "长相": 8.287000653063346e-06,
  "路易": 8.287000653063346e-06,
  "北部": 8.287000653063346e-06,
  "航": 8.287000653063346e-06,
  "精心": 8.287000653063346e-06,
  "无礼": 8.287000653063346e-06,
  "过错": 8.287000653063346e-06,
  "恶棍": 8.257191298196213e-06,
  "那年": 8.257191298196213e-06,
  "牵涉": 8.257191298196213e-06,
  "那段": 8.257191298196213e-06,
  "激怒": 8.257191298196213e-06,
  "安东尼": 8.257191298196213e-06,
  "太平洋": 8.257191298196213e-06,
  "高层": 8.257191298196213e-06,
  "表弟": 8.257191298196213e-06,
  "总共": 8.257191298196213e-06,
  "何处": 8.257191298196213e-06,
  "蠢事": 8.227381943329077e-06,
  "德语": 8.227381943329077e-06,
  "固执": 8.227381943329077e-06,
  "文学": 8.227381943329077e-06,
  "摄影机": 8.227381943329077e-06,
  "团伙": 8.227381943329077e-06,
  "冷酷": 8.227381943329077e-06,
  "疑": 8.227381943329077e-06,
  "一同": 8.227381943329077e-06,
  "床单": 8.227381943329077e-06,
  "陪审员": 8.227381943329077e-06,
  "桑": 8.227381943329077e-06,
  "眼睁睁": 8.197572588461943e-06,
  "理查德": 8.197572588461943e-06,
  "好比": 8.197572588461943e-06,
  "面部": 8.197572588461943e-06,
  "衰": 8.197572588461943e-06,
  "自尊": 8.197572588461943e-06,
  "窗口": 8.197572588461943e-06,
  "途中": 8.197572588461943e-06,
  "学费": 8.197572588461943e-06,
  "发掘": 8.16776323359481e-06,
  "茜": 8.16776323359481e-06,
  "打听": 8.16776323359481e-06,
  "贾": 8.16776323359481e-06,
  "打斗": 8.16776323359481e-06,
  "劳": 8.16776323359481e-06,
  "圣地亚哥": 8.16776323359481e-06,
  "血腥": 8.16776323359481e-06,
  "智": 8.16776323359481e-06,
  "登台": 8.16776323359481e-06,
  "星期四": 8.16776323359481e-06,
  "火花": 8.16776323359481e-06,
  "债": 8.16776323359481e-06,
  "不良": 8.137953878727675e-06,
  "坐标": 8.137953878727675e-06,
  "须": 8.137953878727675e-06,
  "脚下": 8.137953878727675e-06,
  "纪": 8.137953878727675e-06,
  "肤色": 8.137953878727675e-06,
  "处方": 8.137953878727675e-06,
  "苏打": 8.137953878727675e-06,
  "龙虾": 8.137953878727675e-06,
  "劳驾": 8.137953878727675e-06,
  "平均": 8.137953878727675e-06,
  "虚弱": 8.137953878727675e-06,
  "目的地": 8.137953878727675e-06,
  "勉强": 8.137953878727675e-06,
  "这项": 8.137953878727675e-06,
  "决斗": 8.137953878727675e-06,
  "功课": 8.137953878727675e-06,
  "彩虹": 8.137953878727675e-06,
  "和谐": 8.137953878727675e-06,
  "日程": 8.137953878727675e-06,
  "榜样": 8.137953878727675e-06,
  "情报局": 8.137953878727675e-06,
  "用心": 8.10814452386054e-06,
  "关照": 8.10814452386054e-06,
  "气息": 8.10814452386054e-06,
  "此外": 8.10814452386054e-06,
  "纠正": 8.10814452386054e-06,
  "巨星": 8.10814452386054e-06,
  "乱动": 8.10814452386054e-06,
  "贝丝": 8.10814452386054e-06,
  "赫尔": 8.10814452386054e-06,
  "生来": 8.10814452386054e-06,
  "条款": 8.10814452386054e-06,
  "制度": 8.10814452386054e-06,
  "让开": 8.078335168993406e-06,
  "纵火": 8.078335168993406e-06,
  "十万": 8.078335168993406e-06,
  "澳大利亚": 8.078335168993406e-06,
  "离谱": 8.078335168993406e-06,
  "炮": 8.078335168993406e-06,
  "房产": 8.078335168993406e-06,
  "劳拉": 8.078335168993406e-06,
  "谋杀罪": 8.078335168993406e-06,
  "托马斯": 8.078335168993406e-06,
  "羡慕": 8.078335168993406e-06,
  "鲍": 8.078335168993406e-06,
  "救世主": 8.078335168993406e-06,
  "海底": 8.078335168993406e-06,
  "抑郁": 8.078335168993406e-06,
  "侄女": 8.078335168993406e-06,
  "几率": 8.078335168993406e-06,
  "健身房": 8.078335168993406e-06,
  "锯": 8.048525814126272e-06,
  "透过": 8.048525814126272e-06,
  "猜想": 8.048525814126272e-06,
  "赛马": 8.048525814126272e-06,
  "包装": 8.048525814126272e-06,
  "损坏": 8.048525814126272e-06,
  "马歇尔": 8.048525814126272e-06,
  "持枪": 8.048525814126272e-06,
  "咪咪": 8.048525814126272e-06,
  "中断": 8.048525814126272e-06,
  "瘾": 8.048525814126272e-06,
  "入室": 8.048525814126272e-06,
  "赎": 8.048525814126272e-06,
  "乐园": 8.048525814126272e-06,
  "加里": 8.018716459259137e-06,
  "去掉": 8.018716459259137e-06,
  "鬼混": 8.018716459259137e-06,
  "情愿": 8.018716459259137e-06,
  "担保": 8.018716459259137e-06,
  "场地": 8.018716459259137e-06,
  "液体": 8.018716459259137e-06,
  "报答": 8.018716459259137e-06,
  "阴茎": 8.018716459259137e-06,
  "教导": 8.018716459259137e-06,
  "特权": 8.018716459259137e-06,
  "恐龙": 8.018716459259137e-06,
  "英勇": 8.018716459259137e-06,
  "棍子": 8.018716459259137e-06,
  "魔术师": 8.018716459259137e-06,
  "恰好": 8.018716459259137e-06,
  "番": 8.018716459259137e-06,
  "米歇尔": 8.018716459259137e-06,
  "甜美": 8.018716459259137e-06,
  "粒": 8.018716459259137e-06,
  "犯法": 8.018716459259137e-06,
  "势力": 7.988907104392003e-06,
  "认可": 7.988907104392003e-06,
  "筒": 7.988907104392003e-06,
  "闲": 7.988907104392003e-06,
  "住所": 7.988907104392003e-06,
  "采": 7.988907104392003e-06,
  "求助": 7.988907104392003e-06,
  "致敬": 7.988907104392003e-06,
  "扩大": 7.988907104392003e-06,
  "您好": 7.988907104392003e-06,
  "伽": 7.988907104392003e-06,
  "四分": 7.988907104392003e-06,
  "实": 7.988907104392003e-06,
  "杰克·鲍尔": 7.988907104392003e-06,
  "京": 7.988907104392003e-06,
  "老家": 7.988907104392003e-06,
  "相对": 7.988907104392003e-06,
  "罗伊": 7.988907104392003e-06,
  "单纯": 7.988907104392003e-06,
  "仗": 7.959097749524869e-06,
  "曲棍球": 7.959097749524869e-06,
  "好些": 7.959097749524869e-06,
  "袜": 7.959097749524869e-06,
  "可信": 7.959097749524869e-06,
  "资产": 7.959097749524869e-06,
  "钩": 7.959097749524869e-06,
  "锤子": 7.959097749524869e-06,
  "布什": 7.959097749524869e-06,
  "录取": 7.959097749524869e-06,
  "东部": 7.959097749524869e-06,
  "克隆": 7.959097749524869e-06,
  "国外": 7.959097749524869e-06,
  "交出": 7.959097749524869e-06,
  "干酪": 7.959097749524869e-06,
  "整形": 7.959097749524869e-06,
  "沙子": 7.959097749524869e-06,
  "占领": 7.959097749524869e-06,
  "注视": 7.929288394657735e-06,
  "甚": 7.929288394657735e-06,
  "加密": 7.929288394657735e-06,
  "套房": 7.929288394657735e-06,
  "飓风": 7.929288394657735e-06,
  "剥夺": 7.929288394657735e-06,
  "出血": 7.929288394657735e-06,
  "导师": 7.929288394657735e-06,
  "杰作": 7.929288394657735e-06,
  "征兆": 7.929288394657735e-06,
  "富翁": 7.929288394657735e-06,
  "病例": 7.929288394657735e-06,
  "销毁": 7.929288394657735e-06,
  "饥饿": 7.929288394657735e-06,
  "要紧": 7.8994790397906e-06,
  "阳台": 7.8994790397906e-06,
  "心意": 7.8994790397906e-06,
  "自称": 7.8994790397906e-06,
  "哈罗德": 7.8994790397906e-06,
  "画画": 7.8994790397906e-06,
  "火山": 7.8994790397906e-06,
  "上级": 7.8994790397906e-06,
  "愁": 7.8994790397906e-06,
  "牛仔裤": 7.8994790397906e-06,
  "涉嫌": 7.8994790397906e-06,
  "逃犯": 7.8994790397906e-06,
  "财政": 7.8994790397906e-06,
  "冰块": 7.869669684923466e-06,
  "依旧": 7.869669684923466e-06,
  "磕": 7.869669684923466e-06,
  "使者": 7.869669684923466e-06,
  "差别": 7.869669684923466e-06,
  "遗弃": 7.869669684923466e-06,
  "缺陷": 7.869669684923466e-06,
  "火力": 7.869669684923466e-06,
  "上个月": 7.869669684923466e-06,
  "剃": 7.869669684923466e-06,
  "憋": 7.869669684923466e-06,
  "火腿": 7.869669684923466e-06,
  "制止": 7.869669684923466e-06,
  "安定": 7.839860330056332e-06,
  "贱货": 7.839860330056332e-06,
  "门锁": 7.839860330056332e-06,
  "小伙": 7.839860330056332e-06,
  "好戏": 7.839860330056332e-06,
  "后背": 7.839860330056332e-06,
  "身高": 7.839860330056332e-06,
  "老太太": 7.839860330056332e-06,
  "漆": 7.839860330056332e-06,
  "赎金": 7.839860330056332e-06,
  "心烦": 7.839860330056332e-06,
  "言论": 7.839860330056332e-06,
  "活该": 7.839860330056332e-06,
  "简历": 7.839860330056332e-06,
  "欢": 7.839860330056332e-06,
  "利润": 7.839860330056332e-06,
  "恰当": 7.839860330056332e-06,
  "拨打": 7.839860330056332e-06,
  "部位": 7.839860330056332e-06,
  "传来": 7.839860330056332e-06,
  "罗斯": 7.839860330056332e-06,
  "胜任": 7.810050975189196e-06,
  "贝蒂": 7.810050975189196e-06,
  "看好": 7.810050975189196e-06,
  "脂肪": 7.810050975189196e-06,
  "妥": 7.810050975189196e-06,
  "副作用": 7.810050975189196e-06,
  "零钱": 7.810050975189196e-06,
  "自责": 7.810050975189196e-06,
  "同情心": 7.810050975189196e-06,
  "运转": 7.810050975189196e-06,
  "很难说": 7.810050975189196e-06,
  "开战": 7.810050975189196e-06,
  "窗帘": 7.810050975189196e-06,
  "切开": 7.810050975189196e-06,
  "收视率": 7.810050975189196e-06,
  "爹": 7.810050975189196e-06,
  "苏珊": 7.810050975189196e-06,
  "从中": 7.810050975189196e-06,
  "重量": 7.780241620322063e-06,
  "露面": 7.780241620322063e-06,
  "埋葬": 7.780241620322063e-06,
  "加快": 7.780241620322063e-06,
  "咖啡店": 7.780241620322063e-06,
  "步行": 7.780241620322063e-06,
  "塌": 7.780241620322063e-06,
  "预": 7.780241620322063e-06,
  "华丽": 7.780241620322063e-06,
  "常见": 7.780241620322063e-06,
  "烧伤": 7.780241620322063e-06,
  "请便": 7.780241620322063e-06,
  "布丁": 7.780241620322063e-06,
  "大喊大叫": 7.780241620322063e-06,
  "瑜": 7.780241620322063e-06,
  "磁带": 7.780241620322063e-06,
  "占据": 7.780241620322063e-06,
  "稳住": 7.780241620322063e-06,
  "丝毫": 7.780241620322063e-06,
  "综合症": 7.780241620322063e-06,
  "格林": 7.780241620322063e-06,
  "烟雾": 7.780241620322063e-06,
  "岗位": 7.750432265454929e-06,
  "植": 7.750432265454929e-06,
  "疤": 7.750432265454929e-06,
  "前提": 7.750432265454929e-06,
  "暖和": 7.750432265454929e-06,
  "不但": 7.750432265454929e-06,
  "粉红": 7.750432265454929e-06,
  "迷恋": 7.750432265454929e-06,
  "信徒": 7.750432265454929e-06,
  "正事": 7.750432265454929e-06,
  "睾丸": 7.750432265454929e-06,
  "取出": 7.750432265454929e-06,
  "横": 7.750432265454929e-06,
  "颁奖": 7.750432265454929e-06,
  "答复": 7.750432265454929e-06,
  "诡计": 7.750432265454929e-06,
  "懒": 7.750432265454929e-06,
  "虔诚": 7.750432265454929e-06,
  "激": 7.750432265454929e-06,
  "木偶": 7.750432265454929e-06,
  "参赛者": 7.750432265454929e-06,
  "凶杀案": 7.750432265454929e-06,
  "妖": 7.750432265454929e-06,
  "捆": 7.750432265454929e-06,
  "防护": 7.750432265454929e-06,
  "凯利": 7.720622910587793e-06,
  "媒": 7.720622910587793e-06,
  "商品": 7.720622910587793e-06,
  "反复": 7.720622910587793e-06,
  "波特": 7.720622910587793e-06,
  "中弹": 7.720622910587793e-06,
  "撬": 7.720622910587793e-06,
  "敌": 7.720622910587793e-06,
  "生化": 7.720622910587793e-06,
  "飙": 7.720622910587793e-06,
  "债务": 7.720622910587793e-06,
  "余地": 7.720622910587793e-06,
  "过时": 7.720622910587793e-06,
  "避": 7.720622910587793e-06,
  "片段": 7.720622910587793e-06,
  "大伙儿": 7.720622910587793e-06,
  "滑板": 7.720622910587793e-06,
  "删": 7.720622910587793e-06,
  "本案": 7.720622910587793e-06,
  "被害": 7.720622910587793e-06,
  "预计": 7.720622910587793e-06,
  "书店": 7.69081355572066e-06,
  "於": 7.69081355572066e-06,
  "说笑": 7.69081355572066e-06,
  "私事": 7.69081355572066e-06,
  "佐": 7.69081355572066e-06,
  "洞穴": 7.69081355572066e-06,
  "出差": 7.69081355572066e-06,
  "偷情": 7.69081355572066e-06,
  "盗": 7.69081355572066e-06,
  "阿拉": 7.69081355572066e-06,
  "沃": 7.69081355572066e-06,
  "摩托": 7.69081355572066e-06,
  "招供": 7.69081355572066e-06,
  "美分": 7.69081355572066e-06,
  "义": 7.69081355572066e-06,
  "服役": 7.661004200853525e-06,
  "性关系": 7.661004200853525e-06,
  "下车": 7.661004200853525e-06,
  "戒毒": 7.661004200853525e-06,
  "宣称": 7.661004200853525e-06,
  "首领": 7.661004200853525e-06,
  "崩": 7.661004200853525e-06,
  "请客": 7.661004200853525e-06,
  "抗拒": 7.661004200853525e-06,
  "织": 7.661004200853525e-06,
  "台阶": 7.661004200853525e-06,
  "口供": 7.661004200853525e-06,
  "演说": 7.661004200853525e-06,
  "民族": 7.661004200853525e-06,
  "西方": 7.661004200853525e-06,
  "国防部": 7.661004200853525e-06,
  "听众": 7.661004200853525e-06,
  "赤": 7.631194845986392e-06,
  "赦免": 7.631194845986392e-06,
  "麦片": 7.631194845986392e-06,
  "肋骨": 7.631194845986392e-06,
  "铃声": 7.631194845986392e-06,
  "脚步": 7.631194845986392e-06,
  "光芒": 7.631194845986392e-06,
  "难关": 7.631194845986392e-06,
  "掉头": 7.631194845986392e-06,
  "弹药": 7.631194845986392e-06,
  "坠入": 7.631194845986392e-06,
  "幽默感": 7.631194845986392e-06,
  "菲尔": 7.631194845986392e-06,
  "停电": 7.631194845986392e-06,
  "末": 7.631194845986392e-06,
  "过人": 7.631194845986392e-06,
  "时不时": 7.601385491119257e-06,
  "爆米花": 7.601385491119257e-06,
  "莎士比亚": 7.601385491119257e-06,
  "用力": 7.601385491119257e-06,
  "不满": 7.601385491119257e-06,
  "涨": 7.601385491119257e-06,
  "揭露": 7.601385491119257e-06,
  "突出": 7.601385491119257e-06,
  "辣椒": 7.601385491119257e-06,
  "粉色": 7.601385491119257e-06,
  "新生": 7.601385491119257e-06,
  "辛普森": 7.601385491119257e-06,
  "盛大": 7.601385491119257e-06,
  "大地": 7.571576136252122e-06,
  "近来": 7.571576136252122e-06,
  "多年": 7.571576136252122e-06,
  "知情": 7.571576136252122e-06,
  "来回": 7.571576136252122e-06,
  "因果": 7.571576136252122e-06,
  "出示": 7.571576136252122e-06,
  "说唱": 7.571576136252122e-06,
  "经受": 7.571576136252122e-06,
  "迷你": 7.571576136252122e-06,
  "拐": 7.571576136252122e-06,
  "野餐": 7.571576136252122e-06,
  "秋天": 7.571576136252122e-06,
  "办到": 7.571576136252122e-06,
  "探戈": 7.571576136252122e-06,
  "比方": 7.571576136252122e-06,
  "契约": 7.571576136252122e-06,
  "进出": 7.5417667813849875e-06,
  "聋": 7.5417667813849875e-06,
  "屈服": 7.5417667813849875e-06,
  "发狂": 7.5417667813849875e-06,
  "地道": 7.5417667813849875e-06,
  "广": 7.5417667813849875e-06,
  "裹": 7.5417667813849875e-06,
  "分成": 7.5417667813849875e-06,
  "尺寸": 7.5417667813849875e-06,
  "储": 7.5417667813849875e-06,
  "转向": 7.5417667813849875e-06,
  "家中": 7.5417667813849875e-06,
  "无敌": 7.5417667813849875e-06,
  "传真": 7.5417667813849875e-06,
  "破裂": 7.5417667813849875e-06,
  "强调": 7.511957426517854e-06,
  "空手": 7.511957426517854e-06,
  "肿": 7.511957426517854e-06,
  "监听": 7.511957426517854e-06,
  "膜": 7.511957426517854e-06,
  "辞": 7.511957426517854e-06,
  "两边": 7.511957426517854e-06,
  "弘": 7.511957426517854e-06,
  "奖杯": 7.511957426517854e-06,
  "沃特": 7.511957426517854e-06,
  "美梦": 7.511957426517854e-06,
  "鹅": 7.511957426517854e-06,
  "激活": 7.511957426517854e-06,
  "胸罩": 7.482148071650719e-06,
  "优点": 7.482148071650719e-06,
  "好意": 7.482148071650719e-06,
  "空调": 7.482148071650719e-06,
  "记号": 7.482148071650719e-06,
  "诈骗": 7.482148071650719e-06,
  "是非": 7.482148071650719e-06,
  "诱饵": 7.482148071650719e-06,
  "飞龙": 7.482148071650719e-06,
  "莓": 7.482148071650719e-06,
  "崭新": 7.482148071650719e-06,
  "亦": 7.482148071650719e-06,
  "老鹰": 7.482148071650719e-06,
  "展览": 7.482148071650719e-06,
  "活跃": 7.482148071650719e-06,
  "马修": 7.482148071650719e-06,
  "转告": 7.482148071650719e-06,
  "人心": 7.482148071650719e-06,
  "借用": 7.482148071650719e-06,
  "琳": 7.482148071650719e-06,
  "笑声": 7.452338716783585e-06,
  "下雨": 7.452338716783585e-06,
  "履行": 7.452338716783585e-06,
  "九点": 7.452338716783585e-06,
  "宝石": 7.452338716783585e-06,
  "海湾": 7.452338716783585e-06,
  "祈求": 7.452338716783585e-06,
  "一无所获": 7.452338716783585e-06,
  "垃圾桶": 7.452338716783585e-06,
  "删除": 7.452338716783585e-06,
  "昂贵": 7.452338716783585e-06,
  "特警": 7.452338716783585e-06,
  "登机": 7.452338716783585e-06,
  "刺伤": 7.452338716783585e-06,
  "体温": 7.452338716783585e-06,
  "彩票": 7.452338716783585e-06,
  "照相机": 7.452338716783585e-06,
  "约瑟夫": 7.452338716783585e-06,
  "豆腐": 7.4225293619164504e-06,
  "回收": 7.4225293619164504e-06,
  "会长": 7.4225293619164504e-06,
  "祸": 7.4225293619164504e-06,
  "心碎": 7.4225293619164504e-06,
  "禽兽": 7.4225293619164504e-06,
  "沉重": 7.4225293619164504e-06,
  "汽水": 7.4225293619164504e-06,
  "处决": 7.4225293619164504e-06,
  "化验": 7.4225293619164504e-06,
  "出手": 7.4225293619164504e-06,
  "没戏": 7.4225293619164504e-06,
  "读者": 7.4225293619164504e-06,
  "毕": 7.4225293619164504e-06,
  "偏离": 7.4225293619164504e-06,
  "家属": 7.4225293619164504e-06,
  "选出": 7.4225293619164504e-06,
  "钟头": 7.4225293619164504e-06,
  "加倍": 7.392720007049317e-06,
  "整容": 7.392720007049317e-06,
  "配方": 7.392720007049317e-06,
  "蚂蚁": 7.392720007049317e-06,
  "那场": 7.392720007049317e-06,
  "分数": 7.392720007049317e-06,
  "舅舅": 7.392720007049317e-06,
  "偷看": 7.392720007049317e-06,
  "包里克": 7.392720007049317e-06,
  "歌剧": 7.392720007049317e-06,
  "摩根": 7.392720007049317e-06,
  "收费": 7.392720007049317e-06,
  "僵硬": 7.392720007049317e-06,
  "演习": 7.392720007049317e-06,
  "马蒂": 7.392720007049317e-06,
  "束缚": 7.392720007049317e-06,
  "平凡": 7.362910652182182e-06,
  "波兰": 7.362910652182182e-06,
  "认同": 7.362910652182182e-06,
  "达拉斯": 7.362910652182182e-06,
  "烂摊子": 7.362910652182182e-06,
  "全力以赴": 7.362910652182182e-06,
  "樱桃": 7.362910652182182e-06,
  "忧郁": 7.362910652182182e-06,
  "挑起": 7.362910652182182e-06,
  "功": 7.362910652182182e-06,
  "底特律": 7.362910652182182e-06,
  "袭": 7.362910652182182e-06,
  "夸": 7.362910652182182e-06,
  "亡": 7.362910652182182e-06,
  "活生生": 7.362910652182182e-06,
  "罪案": 7.362910652182182e-06,
  "传单": 7.333101297315047e-06,
  "减速": 7.333101297315047e-06,
  "瘫痪": 7.333101297315047e-06,
  "黎明": 7.333101297315047e-06,
  "阿姆斯特丹": 7.333101297315047e-06,
  "顽固": 7.333101297315047e-06,
  "狄": 7.333101297315047e-06,
  "圣母": 7.333101297315047e-06,
  "奴": 7.333101297315047e-06,
  "忽然": 7.333101297315047e-06,
  "鲜花": 7.333101297315047e-06,
  "免得": 7.333101297315047e-06,
  "上千": 7.333101297315047e-06,
  "泼": 7.333101297315047e-06,
  "基督徒": 7.333101297315047e-06,
  "办案": 7.333101297315047e-06,
  "贩卖": 7.333101297315047e-06,
  "入狱": 7.333101297315047e-06,
  "巴迪": 7.333101297315047e-06,
  "企鹅": 7.333101297315047e-06,
  "比喻": 7.333101297315047e-06,
  "湖边": 7.303291942447913e-06,
  "身旁": 7.303291942447913e-06,
  "奉": 7.303291942447913e-06,
  "中途": 7.303291942447913e-06,
  "加班": 7.303291942447913e-06,
  "包含": 7.303291942447913e-06,
  "亚历山大": 7.303291942447913e-06,
  "农民": 7.303291942447913e-06,
  "万能": 7.303291942447913e-06,
  "万分": 7.303291942447913e-06,
  "口红": 7.303291942447913e-06,
  "协调": 7.303291942447913e-06,
  "皇帝": 7.303291942447913e-06,
  "窃": 7.303291942447913e-06,
  "整夜": 7.303291942447913e-06,
  "比萨": 7.303291942447913e-06,
  "今夜": 7.303291942447913e-06,
  "收买": 7.303291942447913e-06,
  "外出": 7.273482587580779e-06,
  "凯撒": 7.273482587580779e-06,
  "代号": 7.273482587580779e-06,
  "镇静剂": 7.273482587580779e-06,
  "大学生": 7.273482587580779e-06,
  "奏效": 7.273482587580779e-06,
  "危害": 7.273482587580779e-06,
  "缘故": 7.273482587580779e-06,
  "跟随": 7.273482587580779e-06,
  "夸奖": 7.273482587580779e-06,
  "志愿者": 7.273482587580779e-06,
  "毒素": 7.273482587580779e-06,
  "铅笔": 7.273482587580779e-06,
  "会合": 7.273482587580779e-06,
  "诱人": 7.273482587580779e-06,
  "罕见": 7.273482587580779e-06,
  "狩猎": 7.273482587580779e-06,
  "拉开": 7.273482587580779e-06,
  "棍": 7.273482587580779e-06,
  "就此": 7.273482587580779e-06,
  "后座": 7.243673232713645e-06,
  "盾": 7.243673232713645e-06,
  "水中": 7.243673232713645e-06,
  "安宁": 7.243673232713645e-06,
  "为难": 7.243673232713645e-06,
  "恶劣": 7.243673232713645e-06,
  "炸掉": 7.243673232713645e-06,
  "升起": 7.243673232713645e-06,
  "铁路": 7.243673232713645e-06,
  "眨眼": 7.243673232713645e-06,
  "老头子": 7.243673232713645e-06,
  "兄": 7.243673232713645e-06,
  "上钩": 7.243673232713645e-06,
  "拼图": 7.243673232713645e-06,
  "妇": 7.243673232713645e-06,
  "兑现": 7.243673232713645e-06,
  "起初": 7.243673232713645e-06,
  "刺杀": 7.243673232713645e-06,
  "停留": 7.243673232713645e-06,
  "碰面": 7.243673232713645e-06,
  "各就各位": 7.243673232713645e-06,
  "默契": 7.243673232713645e-06,
  "追逐": 7.21386387784651e-06,
  "陆军": 7.21386387784651e-06,
  "计程车": 7.21386387784651e-06,
  "嘿嘿": 7.21386387784651e-06,
  "转弯": 7.21386387784651e-06,
  "截": 7.21386387784651e-06,
  "当场": 7.21386387784651e-06,
  "巫婆": 7.21386387784651e-06,
  "当面": 7.21386387784651e-06,
  "一级": 7.21386387784651e-06,
  "四点": 7.21386387784651e-06,
  "休想": 7.21386387784651e-06,
  "毫米": 7.21386387784651e-06,
  "腐败": 7.21386387784651e-06,
  "油漆": 7.1840545229793754e-06,
  "往事": 7.1840545229793754e-06,
  "片刻": 7.1840545229793754e-06,
  "方位": 7.1840545229793754e-06,
  "房东": 7.1840545229793754e-06,
  "脚印": 7.1840545229793754e-06,
  "辛": 7.1840545229793754e-06,
  "纪念品": 7.1840545229793754e-06,
  "分辨": 7.1840545229793754e-06,
  "激进": 7.1840545229793754e-06,
  "照着": 7.1840545229793754e-06,
  "责备": 7.1840545229793754e-06,
  "松鼠": 7.1840545229793754e-06,
  "春": 7.1840545229793754e-06,
  "月光": 7.1840545229793754e-06,
  "到位": 7.1840545229793754e-06,
  "显而易见": 7.1840545229793754e-06,
  "惊慌": 7.154245168112242e-06,
  "复": 7.154245168112242e-06,
  "夏洛特": 7.154245168112242e-06,
  "肝": 7.154245168112242e-06,
  "恩怨": 7.154245168112242e-06,
  "衣柜": 7.154245168112242e-06,
  "难得": 7.154245168112242e-06,
  "男子汉": 7.154245168112242e-06,
  "哲学": 7.154245168112242e-06,
  "视觉": 7.154245168112242e-06,
  "腰带": 7.154245168112242e-06,
  "拉里": 7.154245168112242e-06,
  "实情": 7.154245168112242e-06,
  "侏儒": 7.154245168112242e-06,
  "溅": 7.154245168112242e-06,
  "里头": 7.154245168112242e-06,
  "温": 7.154245168112242e-06,
  "巴库": 7.154245168112242e-06,
  "少数": 7.154245168112242e-06,
  "功劳": 7.154245168112242e-06,
  "法则": 7.154245168112242e-06,
  "早期": 7.154245168112242e-06,
  "众人": 7.154245168112242e-06,
  "剂量": 7.154245168112242e-06,
  "寇": 7.154245168112242e-06,
  "查明": 7.124435813245107e-06,
  "运送": 7.124435813245107e-06,
  "按时": 7.124435813245107e-06,
  "当局": 7.124435813245107e-06,
  "苔": 7.124435813245107e-06,
  "反映": 7.124435813245107e-06,
  "道奇": 7.124435813245107e-06,
  "伴娘": 7.124435813245107e-06,
  "弱智": 7.124435813245107e-06,
  "变形": 7.124435813245107e-06,
  "嚷嚷": 7.124435813245107e-06,
  "绰号": 7.124435813245107e-06,
  "安置": 7.094626458377973e-06,
  "摸摸": 7.094626458377973e-06,
  "增长": 7.094626458377973e-06,
  "宁静": 7.094626458377973e-06,
  "戴尔": 7.094626458377973e-06,
  "此地": 7.094626458377973e-06,
  "信赖": 7.094626458377973e-06,
  "红灯": 7.094626458377973e-06,
  "恺撒": 7.094626458377973e-06,
  "喝茶": 7.094626458377973e-06,
  "葡萄": 7.094626458377973e-06,
  "原告": 7.094626458377973e-06,
  "熟人": 7.094626458377973e-06,
  "环球": 7.094626458377973e-06,
  "行政": 7.094626458377973e-06,
  "入睡": 7.094626458377973e-06,
  "摇滚乐": 7.094626458377973e-06,
  "靠边": 7.094626458377973e-06,
  "得出": 7.094626458377973e-06,
  "编造": 7.064817103510838e-06,
  "体育馆": 7.064817103510838e-06,
  "伸出": 7.064817103510838e-06,
  "往往": 7.064817103510838e-06,
  "柏": 7.064817103510838e-06,
  "货物": 7.064817103510838e-06,
  "衣橱": 7.064817103510838e-06,
  "嫌": 7.064817103510838e-06,
  "瘟疫": 7.064817103510838e-06,
  "机关": 7.064817103510838e-06,
  "阻挡": 7.064817103510838e-06,
  "一部分": 7.064817103510838e-06,
  "氧": 7.064817103510838e-06,
  "这块": 7.064817103510838e-06,
  "跌": 7.064817103510838e-06,
  "战役": 7.064817103510838e-06,
  "猪头": 7.064817103510838e-06,
  "高尔夫球": 7.064817103510838e-06,
  "共享": 7.064817103510838e-06,
  "埃": 7.064817103510838e-06,
  "告发": 7.064817103510838e-06,
  "上楼": 7.064817103510838e-06,
  "传闻": 7.064817103510838e-06,
  "席": 7.064817103510838e-06,
  "替代": 7.064817103510838e-06,
  "柜台": 7.064817103510838e-06,
  "再也": 7.0350077486437045e-06,
  "极大": 7.0350077486437045e-06,
  "点火": 7.0350077486437045e-06,
  "凯西": 7.0350077486437045e-06,
  "权威": 7.0350077486437045e-06,
  "梯子": 7.0350077486437045e-06,
  "羞": 7.0350077486437045e-06,
  "偿还": 7.0350077486437045e-06,
  "言语": 7.0350077486437045e-06,
  "倾": 7.0350077486437045e-06,
  "牧场": 7.0350077486437045e-06,
  "猪肉": 7.0350077486437045e-06,
  "五点": 7.0350077486437045e-06,
  "墙壁": 7.0350077486437045e-06,
  "上下": 7.0350077486437045e-06,
  "作风": 7.0350077486437045e-06,
  "掺": 7.0350077486437045e-06,
  "味儿": 7.0350077486437045e-06,
  "拿到": 7.0350077486437045e-06,
  "龙卷风": 7.0350077486437045e-06,
  "滑冰": 7.0350077486437045e-06,
  "无权": 7.0350077486437045e-06,
  "垫底": 7.0350077486437045e-06,
  "殴打": 7.0350077486437045e-06,
  "破烂": 7.0350077486437045e-06,
  "肾上腺": 7.0350077486437045e-06,
  "以至于": 7.00519839377657e-06,
  "戈": 7.00519839377657e-06,
  "俄语": 7.00519839377657e-06,
  "小品": 7.00519839377657e-06,
  "立马": 7.00519839377657e-06,
  "更衣室": 7.00519839377657e-06,
  "克拉": 7.00519839377657e-06,
  "火车站": 7.00519839377657e-06,
  "倾诉": 7.00519839377657e-06,
  "池": 7.00519839377657e-06,
  "恰恰": 7.00519839377657e-06,
  "四十": 7.00519839377657e-06,
  "温馨": 7.00519839377657e-06,
  "越过": 7.00519839377657e-06,
  "游客": 7.00519839377657e-06,
  "签约": 7.00519839377657e-06,
  "抄": 6.975389038909435e-06,
  "天花板": 6.975389038909435e-06,
  "编号": 6.975389038909435e-06,
  "艾莉": 6.975389038909435e-06,
  "罢工": 6.975389038909435e-06,
  "无力": 6.975389038909435e-06,
  "爹地": 6.975389038909435e-06,
  "亚特兰大": 6.975389038909435e-06,
  "悄悄": 6.975389038909435e-06,
  "早已": 6.975389038909435e-06,
  "智商": 6.975389038909435e-06,
  "有请": 6.975389038909435e-06,
  "漏洞": 6.975389038909435e-06,
  "藏身": 6.975389038909435e-06,
  "眉毛": 6.975389038909435e-06,
  "迈": 6.945579684042301e-06,
  "击倒": 6.945579684042301e-06,
  "抖": 6.945579684042301e-06,
  "孕": 6.945579684042301e-06,
  "自以为是": 6.945579684042301e-06,
  "丧命": 6.945579684042301e-06,
  "帝": 6.945579684042301e-06,
  "住口": 6.945579684042301e-06,
  "天分": 6.945579684042301e-06,
  "脸部": 6.945579684042301e-06,
  "世人": 6.945579684042301e-06,
  "乌龟": 6.945579684042301e-06,
  "族人": 6.945579684042301e-06,
  "举起": 6.945579684042301e-06,
  "烧毁": 6.945579684042301e-06,
  "上士": 6.945579684042301e-06,
  "势": 6.945579684042301e-06,
  "一块": 6.945579684042301e-06,
  "兜": 6.945579684042301e-06,
  "传票": 6.915770329175167e-06,
  "抵押": 6.915770329175167e-06,
  "岩": 6.915770329175167e-06,
  "米勒": 6.915770329175167e-06,
  "贸易": 6.915770329175167e-06,
  "退缩": 6.915770329175167e-06,
  "炖": 6.915770329175167e-06,
  "骚": 6.915770329175167e-06,
  "泰国": 6.915770329175167e-06,
  "失效": 6.915770329175167e-06,
  "香港": 6.915770329175167e-06,
  "环保": 6.915770329175167e-06,
  "贝卡": 6.915770329175167e-06,
  "女仆": 6.915770329175167e-06,
  "讯": 6.915770329175167e-06,
  "接待": 6.915770329175167e-06,
  "赫": 6.885960974308033e-06,
  "鸟儿": 6.885960974308033e-06,
  "惊吓": 6.885960974308033e-06,
  "范": 6.885960974308033e-06,
  "华尔兹": 6.885960974308033e-06,
  "缩": 6.885960974308033e-06,
  "监护": 6.885960974308033e-06,
  "捐献": 6.885960974308033e-06,
  "电影院": 6.885960974308033e-06,
  "监护权": 6.885960974308033e-06,
  "营救": 6.885960974308033e-06,
  "通告": 6.885960974308033e-06,
  "庭审": 6.885960974308033e-06,
  "国民": 6.885960974308033e-06,
  "办公": 6.885960974308033e-06,
  "便利": 6.885960974308033e-06,
  "天主教": 6.885960974308033e-06,
  "强制": 6.885960974308033e-06,
  "高速公路": 6.885960974308033e-06,
  "荷": 6.885960974308033e-06,
  "政客": 6.885960974308033e-06,
  "后援": 6.856151619440898e-06,
  "戒酒": 6.856151619440898e-06,
  "朝着": 6.856151619440898e-06,
  "此时此刻": 6.856151619440898e-06,
  "溜走": 6.856151619440898e-06,
  "捕": 6.856151619440898e-06,
  "骆驼": 6.856151619440898e-06,
  "衫": 6.856151619440898e-06,
  "步枪": 6.856151619440898e-06,
  "敲诈": 6.856151619440898e-06,
  "山谷": 6.856151619440898e-06,
  "特色": 6.856151619440898e-06,
  "脏话": 6.856151619440898e-06,
  "发布会": 6.856151619440898e-06,
  "现身": 6.856151619440898e-06,
  "家门": 6.856151619440898e-06,
  "丹佛": 6.856151619440898e-06,
  "奇特": 6.856151619440898e-06,
  "免疫": 6.856151619440898e-06,
  "烹饪": 6.856151619440898e-06,
  "妓": 6.856151619440898e-06,
  "听从": 6.856151619440898e-06,
  "具备": 6.826342264573763e-06,
  "咳": 6.826342264573763e-06,
  "地带": 6.826342264573763e-06,
  "卷进": 6.826342264573763e-06,
  "小弟": 6.826342264573763e-06,
  "圣人": 6.826342264573763e-06,
  "澄清": 6.826342264573763e-06,
  "出众": 6.826342264573763e-06,
  "劫匪": 6.826342264573763e-06,
  "休息室": 6.826342264573763e-06,
  "蟑螂": 6.826342264573763e-06,
  "抬头": 6.826342264573763e-06,
  "不至于": 6.826342264573763e-06,
  "海里": 6.826342264573763e-06,
  "何况": 6.826342264573763e-06,
  "扩散": 6.826342264573763e-06,
  "顶尖": 6.826342264573763e-06,
  "逃亡": 6.826342264573763e-06,
  "辅导": 6.826342264573763e-06,
  "得意": 6.826342264573763e-06,
  "依据": 6.7965329097066295e-06,
  "一塌糊涂": 6.7965329097066295e-06,
  "性交": 6.7965329097066295e-06,
  "发起": 6.7965329097066295e-06,
  "兽医": 6.7965329097066295e-06,
  "担忧": 6.7965329097066295e-06,
  "扯淡": 6.7965329097066295e-06,
  "伊迪": 6.7965329097066295e-06,
  "默": 6.7965329097066295e-06,
  "眼下": 6.7965329097066295e-06,
  "深度": 6.7965329097066295e-06,
  "无助": 6.7965329097066295e-06,
  "竭尽全力": 6.7965329097066295e-06,
  "基督教": 6.7965329097066295e-06,
  "预期": 6.7965329097066295e-06,
  "陶": 6.7965329097066295e-06,
  "传输": 6.7965329097066295e-06,
  "强暴": 6.7965329097066295e-06,
  "过失": 6.7965329097066295e-06,
  "效力": 6.766723554839495e-06,
  "拧": 6.766723554839495e-06,
  "伞": 6.766723554839495e-06,
  "土耳其": 6.766723554839495e-06,
  "独家": 6.766723554839495e-06,
  "图案": 6.766723554839495e-06,
  "泡泡": 6.766723554839495e-06,
  "特点": 6.766723554839495e-06,
  "布拉格": 6.766723554839495e-06,
  "柔软": 6.766723554839495e-06,
  "松开": 6.766723554839495e-06,
  "宅": 6.766723554839495e-06,
  "吗啡": 6.766723554839495e-06,
  "虽": 6.766723554839495e-06,
  "悬": 6.766723554839495e-06,
  "吃醋": 6.766723554839495e-06,
  "一对": 6.766723554839495e-06,
  "找寻": 6.766723554839495e-06,
  "伤感": 6.766723554839495e-06,
  "畜": 6.766723554839495e-06,
  "身亡": 6.736914199972361e-06,
  "后代": 6.736914199972361e-06,
  "纪律": 6.736914199972361e-06,
  "化疗": 6.736914199972361e-06,
  "对比": 6.736914199972361e-06,
  "赏金": 6.736914199972361e-06,
  "羽毛": 6.736914199972361e-06,
  "杉": 6.736914199972361e-06,
  "秘": 6.736914199972361e-06,
  "似": 6.736914199972361e-06,
  "警车": 6.736914199972361e-06,
  "哈里斯": 6.736914199972361e-06,
  "卡通": 6.736914199972361e-06,
  "拿手": 6.736914199972361e-06,
  "清洁工": 6.736914199972361e-06,
  "老式": 6.736914199972361e-06,
  "汉堡包": 6.736914199972361e-06,
  "孔": 6.736914199972361e-06,
  "罪过": 6.736914199972361e-06,
  "王后": 6.736914199972361e-06,
  "规划": 6.736914199972361e-06,
  "悲痛": 6.707104845105226e-06,
  "演播室": 6.707104845105226e-06,
  "权限": 6.707104845105226e-06,
  "胡萝卜": 6.707104845105226e-06,
  "邀": 6.707104845105226e-06,
  "拘捕": 6.707104845105226e-06,
  "中止": 6.707104845105226e-06,
  "劲儿": 6.707104845105226e-06,
  "这笔": 6.707104845105226e-06,
  "游荡": 6.707104845105226e-06,
  "出入": 6.707104845105226e-06,
  "杜克": 6.707104845105226e-06,
  "自找": 6.707104845105226e-06,
  "色彩": 6.707104845105226e-06,
  "各种各样": 6.707104845105226e-06,
  "闪耀": 6.707104845105226e-06,
  "沃克": 6.707104845105226e-06,
  "执": 6.707104845105226e-06,
  "构成": 6.707104845105226e-06,
  "支撑": 6.707104845105226e-06,
  "条例": 6.707104845105226e-06,
  "强行": 6.707104845105226e-06,
  "抗争": 6.707104845105226e-06,
  "几百万": 6.707104845105226e-06,
  "航行": 6.707104845105226e-06,
  "陨石": 6.707104845105226e-06,
  "蘑菇": 6.6772954902380924e-06,
  "多次": 6.6772954902380924e-06,
  "姑姑": 6.6772954902380924e-06,
  "木乃伊": 6.6772954902380924e-06,
  "消化": 6.6772954902380924e-06,
  "眉": 6.6772954902380924e-06,
  "对准": 6.6772954902380924e-06,
  "薄饼": 6.6772954902380924e-06,
  "酒馆": 6.6772954902380924e-06,
  "围巾": 6.6772954902380924e-06,
  "尘": 6.6772954902380924e-06,
  "车道": 6.6772954902380924e-06,
  "淋": 6.6772954902380924e-06,
  "车厢": 6.6772954902380924e-06,
  "归来": 6.6772954902380924e-06,
  "壁橱": 6.6772954902380924e-06,
  "忆": 6.6772954902380924e-06,
  "阿根廷": 6.6772954902380924e-06,
  "性行为": 6.6772954902380924e-06,
  "话说": 6.6772954902380924e-06,
  "战利品": 6.6772954902380924e-06,
  "警监": 6.6772954902380924e-06,
  "同胞": 6.647486135370958e-06,
  "中风": 6.647486135370958e-06,
  "想象力": 6.647486135370958e-06,
  "心扉": 6.647486135370958e-06,
  "十几": 6.647486135370958e-06,
  "疫苗": 6.647486135370958e-06,
  "牵连": 6.647486135370958e-06,
  "悬崖": 6.647486135370958e-06,
  "第十": 6.647486135370958e-06,
  "伴随": 6.647486135370958e-06,
  "艾比": 6.647486135370958e-06,
  "境地": 6.647486135370958e-06,
  "厌": 6.647486135370958e-06,
  "耐": 6.647486135370958e-06,
  "胎": 6.647486135370958e-06,
  "占有": 6.647486135370958e-06,
  "传出": 6.647486135370958e-06,
  "胶带": 6.647486135370958e-06,
  "橡胶": 6.617676780503823e-06,
  "好心": 6.617676780503823e-06,
  "目": 6.617676780503823e-06,
  "仙女": 6.617676780503823e-06,
  "团聚": 6.617676780503823e-06,
  "搏": 6.617676780503823e-06,
  "体现": 6.617676780503823e-06,
  "胆量": 6.617676780503823e-06,
  "精液": 6.617676780503823e-06,
  "沼泽": 6.617676780503823e-06,
  "恋人": 6.617676780503823e-06,
  "冥": 6.587867425636689e-06,
  "周三": 6.587867425636689e-06,
  "与否": 6.587867425636689e-06,
  "折腾": 6.587867425636689e-06,
  "亵渎": 6.587867425636689e-06,
  "法学院": 6.587867425636689e-06,
  "大餐": 6.587867425636689e-06,
  "出动": 6.587867425636689e-06,
  "裂": 6.587867425636689e-06,
  "案例": 6.587867425636689e-06,
  "中间人": 6.587867425636689e-06,
  "可不可以": 6.587867425636689e-06,
  "体面": 6.587867425636689e-06,
  "祖先": 6.587867425636689e-06,
  "骨灰": 6.587867425636689e-06,
  "导航": 6.587867425636689e-06,
  "合格": 6.587867425636689e-06,
  "无线": 6.587867425636689e-06,
  "另一方面": 6.587867425636689e-06,
  "惹火": 6.587867425636689e-06,
  "热水": 6.587867425636689e-06,
  "珍珠": 6.587867425636689e-06,
  "讯息": 6.587867425636689e-06,
  "含有": 6.587867425636689e-06,
  "乐器": 6.587867425636689e-06,
  "含量": 6.587867425636689e-06,
  "恼火": 6.587867425636689e-06,
  "规律": 6.587867425636689e-06,
  "看样子": 6.5580580707695545e-06,
  "野马": 6.5580580707695545e-06,
  "癫痫": 6.5580580707695545e-06,
  "碧": 6.5580580707695545e-06,
  "舍": 6.5580580707695545e-06,
  "扬": 6.5580580707695545e-06,
  "存活": 6.5580580707695545e-06,
  "密切": 6.5580580707695545e-06,
  "深夜": 6.5580580707695545e-06,
  "冷冻": 6.5580580707695545e-06,
  "不得了": 6.5580580707695545e-06,
  "联": 6.5580580707695545e-06,
  "孤儿院": 6.5580580707695545e-06,
  "糖尿病": 6.5580580707695545e-06,
  "眼熟": 6.5580580707695545e-06,
  "探望": 6.5580580707695545e-06,
  "胎儿": 6.5580580707695545e-06,
  "临床": 6.5580580707695545e-06,
  "胡闹": 6.5580580707695545e-06,
  "仓": 6.5580580707695545e-06,
  "找乐": 6.5580580707695545e-06,
  "例": 6.5580580707695545e-06,
  "迟钝": 6.528248715902421e-06,
  "外界": 6.528248715902421e-06,
  "性别": 6.528248715902421e-06,
  "罗伯": 6.528248715902421e-06,
  "淫": 6.528248715902421e-06,
  "心爱": 6.528248715902421e-06,
  "友情": 6.528248715902421e-06,
  "贾斯汀": 6.528248715902421e-06,
  "行驶": 6.528248715902421e-06,
  "开动": 6.528248715902421e-06,
  "帕克": 6.528248715902421e-06,
  "终生": 6.528248715902421e-06,
  "拇指": 6.528248715902421e-06,
  "巴马": 6.528248715902421e-06,
  "理性": 6.528248715902421e-06,
  "投球": 6.528248715902421e-06,
  "得以": 6.528248715902421e-06,
  "修道院": 6.528248715902421e-06,
  "举报": 6.528248715902421e-06,
  "外交": 6.498439361035286e-06,
  "效应": 6.498439361035286e-06,
  "颇": 6.498439361035286e-06,
  "克拉克": 6.498439361035286e-06,
  "中部": 6.498439361035286e-06,
  "关押": 6.498439361035286e-06,
  "杂": 6.498439361035286e-06,
  "斗牛": 6.498439361035286e-06,
  "驱": 6.498439361035286e-06,
  "尼斯": 6.498439361035286e-06,
  "避孕套": 6.498439361035286e-06,
  "河里": 6.498439361035286e-06,
  "事态": 6.498439361035286e-06,
  "烟草": 6.498439361035286e-06,
  "准则": 6.498439361035286e-06,
  "废弃": 6.498439361035286e-06,
  "盼": 6.498439361035286e-06,
  "出院": 6.498439361035286e-06,
  "葛": 6.468630006168152e-06,
  "鬼话": 6.468630006168152e-06,
  "大钱": 6.468630006168152e-06,
  "欧文": 6.468630006168152e-06,
  "亲口": 6.468630006168152e-06,
  "监护人": 6.468630006168152e-06,
  "覆盖": 6.468630006168152e-06,
  "报名": 6.468630006168152e-06,
  "庄园": 6.468630006168152e-06,
  "伴郎": 6.468630006168152e-06,
  "在座": 6.468630006168152e-06,
  "初步": 6.468630006168152e-06,
  "公斤": 6.468630006168152e-06,
  "震": 6.468630006168152e-06,
  "碍": 6.468630006168152e-06,
  "芭蕾舞": 6.468630006168152e-06,
  "署": 6.468630006168152e-06,
  "得逞": 6.468630006168152e-06,
  "否定": 6.468630006168152e-06,
  "韦德": 6.468630006168152e-06,
  "观念": 6.468630006168152e-06,
  "暴躁": 6.468630006168152e-06,
  "异议": 6.468630006168152e-06,
  "坏话": 6.468630006168152e-06,
  "邪": 6.4388206513010174e-06,
  "爪子": 6.4388206513010174e-06,
  "约翰逊": 6.4388206513010174e-06,
  "先前": 6.4388206513010174e-06,
  "递": 6.4388206513010174e-06,
  "薄荷": 6.4388206513010174e-06,
  "储藏室": 6.4388206513010174e-06,
  "纸巾": 6.4388206513010174e-06,
  "那会儿": 6.4388206513010174e-06,
  "示范": 6.4388206513010174e-06,
  "热身": 6.4388206513010174e-06,
  "腹部": 6.4388206513010174e-06,
  "皇室": 6.4388206513010174e-06,
  "盘问": 6.4388206513010174e-06,
  "瑞典": 6.4388206513010174e-06,
  "鼓舞": 6.4388206513010174e-06,
  "休斯": 6.4388206513010174e-06,
  "旅店": 6.4388206513010174e-06,
  "浇": 6.4388206513010174e-06,
  "阿拉斯加": 6.409011296433883e-06,
  "看成": 6.409011296433883e-06,
  "正常人": 6.409011296433883e-06,
  "至关重要": 6.409011296433883e-06,
  "滥用": 6.409011296433883e-06,
  "自负": 6.409011296433883e-06,
  "院长": 6.409011296433883e-06,
  "怨恨": 6.409011296433883e-06,
  "看门": 6.409011296433883e-06,
  "怀着": 6.409011296433883e-06,
  "边界": 6.409011296433883e-06,
  "电报": 6.409011296433883e-06,
  "改天": 6.409011296433883e-06,
  "发动机": 6.409011296433883e-06,
  "静脉": 6.409011296433883e-06,
  "恳求": 6.409011296433883e-06,
  "大惊小怪": 6.409011296433883e-06,
  "挑剔": 6.409011296433883e-06,
  "眼球": 6.409011296433883e-06,
  "增援": 6.409011296433883e-06,
  "菌": 6.409011296433883e-06,
  "洛克": 6.409011296433883e-06,
  "规模": 6.409011296433883e-06,
  "吉普": 6.379201941566749e-06,
  "居": 6.379201941566749e-06,
  "召开": 6.379201941566749e-06,
  "以免": 6.379201941566749e-06,
  "来往": 6.379201941566749e-06,
  "飞翔": 6.379201941566749e-06,
  "怨": 6.379201941566749e-06,
  "心底": 6.379201941566749e-06,
  "佩服": 6.379201941566749e-06,
  "骑车": 6.379201941566749e-06,
  "笔迹": 6.379201941566749e-06,
  "通缉": 6.379201941566749e-06,
  "特技": 6.379201941566749e-06,
  "艰苦": 6.379201941566749e-06,
  "住址": 6.379201941566749e-06,
  "损害": 6.379201941566749e-06,
  "嗓子": 6.379201941566749e-06,
  "杰基": 6.379201941566749e-06,
  "无赖": 6.379201941566749e-06,
  "眼皮": 6.379201941566749e-06,
  "诉": 6.379201941566749e-06,
  "鲨": 6.379201941566749e-06,
  "孩": 6.379201941566749e-06,
  "日志": 6.379201941566749e-06,
  "生还": 6.349392586699614e-06,
  "房顶": 6.349392586699614e-06,
  "整体": 6.349392586699614e-06,
  "肠": 6.349392586699614e-06,
  "舞动": 6.349392586699614e-06,
  "扰乱": 6.349392586699614e-06,
  "重罪": 6.349392586699614e-06,
  "打劫": 6.349392586699614e-06,
  "难题": 6.349392586699614e-06,
  "搭配": 6.349392586699614e-06,
  "找麻烦": 6.349392586699614e-06,
  "统统": 6.349392586699614e-06,
  "坠毁": 6.349392586699614e-06,
  "忠告": 6.349392586699614e-06,
  "音乐家": 6.349392586699614e-06,
  "物证": 6.349392586699614e-06,
  "暴风雨": 6.349392586699614e-06,
  "暴徒": 6.349392586699614e-06,
  "美军": 6.349392586699614e-06,
  "酸奶": 6.349392586699614e-06,
  "鸭": 6.349392586699614e-06,
  "胆子": 6.349392586699614e-06,
  "都会": 6.349392586699614e-06,
  "错乱": 6.31958323183248e-06,
  "启发": 6.31958323183248e-06,
  "饮食": 6.31958323183248e-06,
  "手工": 6.31958323183248e-06,
  "突发": 6.31958323183248e-06,
  "热门": 6.31958323183248e-06,
  "叉": 6.31958323183248e-06,
  "报社": 6.31958323183248e-06,
  "偷听": 6.31958323183248e-06,
  "报到": 6.31958323183248e-06,
  "开张": 6.31958323183248e-06,
  "审查": 6.31958323183248e-06,
  "营养": 6.31958323183248e-06,
  "乏味": 6.31958323183248e-06,
  "幼儿园": 6.31958323183248e-06,
  "子宫": 6.31958323183248e-06,
  "占用": 6.31958323183248e-06,
  "闻到": 6.31958323183248e-06,
  "千年": 6.31958323183248e-06,
  "帅气": 6.31958323183248e-06,
  "吨": 6.31958323183248e-06,
  "聪明人": 6.31958323183248e-06,
  "半辈子": 6.31958323183248e-06,
  "个子": 6.31958323183248e-06,
  "推翻": 6.289773876965346e-06,
  "盆": 6.289773876965346e-06,
  "放过": 6.289773876965346e-06,
  "突击": 6.289773876965346e-06,
  "呆子": 6.289773876965346e-06,
  "药片": 6.289773876965346e-06,
  "虚伪": 6.289773876965346e-06,
  "匆忙": 6.289773876965346e-06,
  "谴责": 6.289773876965346e-06,
  "测量": 6.289773876965346e-06,
  "艺人": 6.289773876965346e-06,
  "弗兰基": 6.289773876965346e-06,
  "威力": 6.289773876965346e-06,
  "战机": 6.289773876965346e-06,
  "潜艇": 6.289773876965346e-06,
  "玛莎": 6.289773876965346e-06,
  "痛恨": 6.289773876965346e-06,
  "七点": 6.289773876965346e-06,
  "警卫队": 6.259964522098211e-06,
  "蜂": 6.259964522098211e-06,
  "时速": 6.259964522098211e-06,
  "吸取": 6.259964522098211e-06,
  "敬礼": 6.259964522098211e-06,
  "自大": 6.259964522098211e-06,
  "从而": 6.259964522098211e-06,
  "薯": 6.259964522098211e-06,
  "飞过": 6.259964522098211e-06,
  "机长": 6.259964522098211e-06,
  "及格": 6.259964522098211e-06,
  "互联网": 6.259964522098211e-06,
  "格斗": 6.259964522098211e-06,
  "吹牛": 6.259964522098211e-06,
  "轻微": 6.230155167231077e-06,
  "注入": 6.230155167231077e-06,
  "捐款": 6.230155167231077e-06,
  "前台": 6.230155167231077e-06,
  "辨认": 6.230155167231077e-06,
  "特意": 6.230155167231077e-06,
  "脸蛋": 6.230155167231077e-06,
  "楚": 6.230155167231077e-06,
  "激发": 6.230155167231077e-06,
  "何必": 6.230155167231077e-06,
  "女佣": 6.230155167231077e-06,
  "起火": 6.230155167231077e-06,
  "巡演": 6.230155167231077e-06,
  "成天": 6.230155167231077e-06,
  "影响力": 6.230155167231077e-06,
  "看护": 6.2003458123639424e-06,
  "可耻": 6.2003458123639424e-06,
  "永生": 6.2003458123639424e-06,
  "兜风": 6.2003458123639424e-06,
  "卸": 6.2003458123639424e-06,
  "发财": 6.2003458123639424e-06,
  "嗒": 6.2003458123639424e-06,
  "凯莉": 6.2003458123639424e-06,
  "压迫": 6.2003458123639424e-06,
  "蜂蜜": 6.2003458123639424e-06,
  "风声": 6.2003458123639424e-06,
  "教皇": 6.2003458123639424e-06,
  "像样": 6.2003458123639424e-06,
  "一无是处": 6.2003458123639424e-06,
  "瞎说": 6.2003458123639424e-06,
  "布赖恩": 6.2003458123639424e-06,
  "共识": 6.2003458123639424e-06,
  "姿态": 6.2003458123639424e-06,
  "银色": 6.2003458123639424e-06,
  "墓": 6.2003458123639424e-06,
  "奖赏": 6.2003458123639424e-06,
  "钉子": 6.2003458123639424e-06,
  "海豚": 6.2003458123639424e-06,
  "强势": 6.2003458123639424e-06,
  "饭碗": 6.2003458123639424e-06,
  "来看": 6.2003458123639424e-06,
  "下士": 6.170536457496809e-06,
  "搜集": 6.170536457496809e-06,
  "拦截": 6.170536457496809e-06,
  "宇航员": 6.170536457496809e-06,
  "珠": 6.170536457496809e-06,
  "火柴": 6.170536457496809e-06,
  "租金": 6.170536457496809e-06,
  "清新": 6.170536457496809e-06,
  "继父": 6.170536457496809e-06,
  "比分": 6.170536457496809e-06,
  "众多": 6.170536457496809e-06,
  "人情": 6.170536457496809e-06,
  "防卫": 6.170536457496809e-06,
  "巡回": 6.170536457496809e-06,
  "丸": 6.140727102629674e-06,
  "谱": 6.140727102629674e-06,
  "屁话": 6.140727102629674e-06,
  "金融": 6.140727102629674e-06,
  "正要": 6.140727102629674e-06,
  "界限": 6.140727102629674e-06,
  "专用": 6.140727102629674e-06,
  "直言": 6.140727102629674e-06,
  "南茜": 6.140727102629674e-06,
  "快快": 6.140727102629674e-06,
  "剩余": 6.140727102629674e-06,
  "袖手旁观": 6.140727102629674e-06,
  "救助": 6.140727102629674e-06,
  "聆听": 6.140727102629674e-06,
  "品尝": 6.140727102629674e-06,
  "窃听": 6.140727102629674e-06,
  "距": 6.140727102629674e-06,
  "胆小": 6.140727102629674e-06,
  "病历": 6.140727102629674e-06,
  "可行": 6.11091774776254e-06,
  "囚禁": 6.11091774776254e-06,
  "怒火": 6.11091774776254e-06,
  "种子": 6.11091774776254e-06,
  "不已": 6.11091774776254e-06,
  "树上": 6.11091774776254e-06,
  "雕塑": 6.11091774776254e-06,
  "柯达": 6.11091774776254e-06,
  "前线": 6.11091774776254e-06,
  "瘤": 6.11091774776254e-06,
  "装扮": 6.11091774776254e-06,
  "平台": 6.11091774776254e-06,
  "路口": 6.11091774776254e-06,
  "臀": 6.11091774776254e-06,
  "快感": 6.11091774776254e-06,
  "带到": 6.11091774776254e-06,
  "经纪": 6.11091774776254e-06,
  "理念": 6.11091774776254e-06,
  "乐团": 6.11091774776254e-06,
  "派出": 6.11091774776254e-06,
  "欺诈": 6.11091774776254e-06,
  "共和国": 6.081108392895405e-06,
  "外加": 6.081108392895405e-06,
  "大多": 6.081108392895405e-06,
  "用餐": 6.081108392895405e-06,
  "脆": 6.081108392895405e-06,
  "小便": 6.081108392895405e-06,
  "玛利亚": 6.081108392895405e-06,
  "马拉松": 6.081108392895405e-06,
  "手势": 6.081108392895405e-06,
  "淡": 6.081108392895405e-06,
  "嫩": 6.081108392895405e-06,
  "隐蔽": 6.081108392895405e-06,
  "目录": 6.081108392895405e-06,
  "望远镜": 6.081108392895405e-06,
  "螃蟹": 6.081108392895405e-06,
  "充足": 6.081108392895405e-06,
  "称职": 6.081108392895405e-06,
  "驴": 6.081108392895405e-06,
  "冒昧": 6.081108392895405e-06,
  "棉": 6.081108392895405e-06,
  "邮箱": 6.081108392895405e-06,
  "能耐": 6.081108392895405e-06,
  "格雷": 6.081108392895405e-06,
  "抑制": 6.081108392895405e-06,
  "教徒": 6.081108392895405e-06,
  "排名": 6.081108392895405e-06,
  "人工": 6.081108392895405e-06,
  "说服力": 6.081108392895405e-06,
  "可言": 6.051299038028271e-06,
  "投手": 6.051299038028271e-06,
  "轮子": 6.051299038028271e-06,
  "产业": 6.051299038028271e-06,
  "触摸": 6.051299038028271e-06,
  "锦标赛": 6.051299038028271e-06,
  "江": 6.051299038028271e-06,
  "群众": 6.051299038028271e-06,
  "金枪鱼": 6.051299038028271e-06,
  "过不去": 6.051299038028271e-06,
  "毒瘾": 6.051299038028271e-06,
  "口气": 6.051299038028271e-06,
  "阳": 6.051299038028271e-06,
  "到场": 6.051299038028271e-06,
  "公关": 6.051299038028271e-06,
  "闪光": 6.051299038028271e-06,
  "昂": 6.051299038028271e-06,
  "熊猫": 6.051299038028271e-06,
  "散发": 6.051299038028271e-06,
  "一瞬间": 6.051299038028271e-06,
  "纳米": 6.051299038028271e-06,
  "休庭": 6.051299038028271e-06,
  "水泥": 6.051299038028271e-06,
  "荷尔蒙": 6.051299038028271e-06,
  "景色": 6.051299038028271e-06,
  "气质": 6.021489683161137e-06,
  "任命": 6.021489683161137e-06,
  "旋律": 6.021489683161137e-06,
  "波斯": 6.021489683161137e-06,
  "久等": 6.021489683161137e-06,
  "巡警": 6.021489683161137e-06,
  "再度": 6.021489683161137e-06,
  "巫术": 6.021489683161137e-06,
  "毒蛇": 6.021489683161137e-06,
  "刘易斯": 6.021489683161137e-06,
  "车门": 6.021489683161137e-06,
  "起见": 6.021489683161137e-06,
  "碳": 6.021489683161137e-06,
  "争议": 6.021489683161137e-06,
  "齿": 6.021489683161137e-06,
  "拉链": 6.021489683161137e-06,
  "戈登": 6.021489683161137e-06,
  "琢磨": 6.021489683161137e-06,
  "采集": 6.021489683161137e-06,
  "大规模": 6.021489683161137e-06,
  "皇冠": 6.021489683161137e-06,
  "孙女": 6.021489683161137e-06,
  "教书": 6.021489683161137e-06,
  "宣言": 6.021489683161137e-06,
  "品质": 6.021489683161137e-06,
  "管闲事": 5.991680328294002e-06,
  "耗子": 5.991680328294002e-06,
  "流感": 5.991680328294002e-06,
  "算数": 5.991680328294002e-06,
  "俘虏": 5.991680328294002e-06,
  "加把劲": 5.991680328294002e-06,
  "堵住": 5.991680328294002e-06,
  "颠倒": 5.991680328294002e-06,
  "氪": 5.991680328294002e-06,
  "随心所欲": 5.991680328294002e-06,
  "车票": 5.991680328294002e-06,
  "天亮": 5.991680328294002e-06,
  "上星期": 5.991680328294002e-06,
  "绝妙": 5.991680328294002e-06,
  "现状": 5.991680328294002e-06,
  "罐头": 5.991680328294002e-06,
  "宫殿": 5.991680328294002e-06,
  "等级": 5.991680328294002e-06,
  "拿破仑": 5.991680328294002e-06,
  "探测器": 5.991680328294002e-06,
  "大使馆": 5.991680328294002e-06,
  "宽容": 5.991680328294002e-06,
  "被盗": 5.991680328294002e-06,
  "巴克": 5.991680328294002e-06,
  "未经": 5.991680328294002e-06,
  "美貌": 5.991680328294002e-06,
  "圣诞树": 5.961870973426868e-06,
  "破碎": 5.961870973426868e-06,
  "并非如此": 5.961870973426868e-06,
  "总结": 5.961870973426868e-06,
  "场上": 5.961870973426868e-06,
  "彻": 5.961870973426868e-06,
  "弟": 5.961870973426868e-06,
  "结实": 5.961870973426868e-06,
  "开关": 5.961870973426868e-06,
  "爪": 5.961870973426868e-06,
  "乱跑": 5.961870973426868e-06,
  "喇叭": 5.961870973426868e-06,
  "都市": 5.961870973426868e-06,
  "金牌": 5.961870973426868e-06,
  "驳回": 5.961870973426868e-06,
  "特区": 5.961870973426868e-06,
  "上头": 5.961870973426868e-06,
  "摩西": 5.961870973426868e-06,
  "严": 5.961870973426868e-06,
  "初恋": 5.961870973426868e-06,
  "更为": 5.961870973426868e-06,
  "学学": 5.961870973426868e-06,
  "拳王": 5.961870973426868e-06,
  "复原": 5.961870973426868e-06,
  "温泉": 5.961870973426868e-06,
  "痛快": 5.961870973426868e-06,
  "美食": 5.961870973426868e-06,
  "潜入": 5.961870973426868e-06,
  "景象": 5.961870973426868e-06,
  "拒": 5.932061618559734e-06,
  "十点": 5.932061618559734e-06,
  "冰球": 5.932061618559734e-06,
  "民主党": 5.932061618559734e-06,
  "莫名其妙": 5.932061618559734e-06,
  "河边": 5.932061618559734e-06,
  "认输": 5.932061618559734e-06,
  "追寻": 5.932061618559734e-06,
  "不大": 5.932061618559734e-06,
  "典": 5.932061618559734e-06,
  "敬意": 5.932061618559734e-06,
  "公交": 5.932061618559734e-06,
  "恶毒": 5.932061618559734e-06,
  "鲸鱼": 5.932061618559734e-06,
  "建筑师": 5.932061618559734e-06,
  "肌": 5.932061618559734e-06,
  "杀人狂": 5.932061618559734e-06,
  "型号": 5.932061618559734e-06,
  "绑匪": 5.932061618559734e-06,
  "选美": 5.932061618559734e-06,
  "旗帜": 5.932061618559734e-06,
  "虐": 5.932061618559734e-06,
  "服刑": 5.902252263692599e-06,
  "百分": 5.902252263692599e-06,
  "安保": 5.902252263692599e-06,
  "放逐": 5.902252263692599e-06,
  "期限": 5.902252263692599e-06,
  "跳动": 5.902252263692599e-06,
  "手续": 5.902252263692599e-06,
  "好不容易": 5.902252263692599e-06,
  "遗体": 5.902252263692599e-06,
  "分歧": 5.902252263692599e-06,
  "专栏": 5.902252263692599e-06,
  "餐桌": 5.902252263692599e-06,
  "综合": 5.902252263692599e-06,
  "探测": 5.902252263692599e-06,
  "维克多": 5.902252263692599e-06,
  "洋": 5.902252263692599e-06,
  "智力": 5.902252263692599e-06,
  "老友": 5.902252263692599e-06,
  "婚前": 5.872442908825465e-06,
  "补给": 5.872442908825465e-06,
  "新奥尔良": 5.872442908825465e-06,
  "下毒": 5.872442908825465e-06,
  "流动": 5.872442908825465e-06,
  "迪斯科": 5.872442908825465e-06,
  "用户": 5.872442908825465e-06,
  "动用": 5.872442908825465e-06,
  "再生": 5.872442908825465e-06,
  "优美": 5.872442908825465e-06,
  "打中": 5.872442908825465e-06,
  "处死": 5.872442908825465e-06,
  "园": 5.872442908825465e-06,
  "歉意": 5.872442908825465e-06,
  "黑洞": 5.872442908825465e-06,
  "总监": 5.872442908825465e-06,
  "筹款": 5.872442908825465e-06,
  "百分之百": 5.872442908825465e-06,
  "协定": 5.872442908825465e-06,
  "芝士": 5.872442908825465e-06,
  "愧疚": 5.872442908825465e-06,
  "上百": 5.872442908825465e-06,
  "当选": 5.872442908825465e-06,
  "木屋": 5.872442908825465e-06,
  "年头": 5.872442908825465e-06,
  "俱": 5.872442908825465e-06,
  "增强": 5.872442908825465e-06,
  "谋": 5.872442908825465e-06,
  "同居": 5.872442908825465e-06,
  "古代": 5.84263355395833e-06,
  "野营": 5.84263355395833e-06,
  "时间表": 5.84263355395833e-06,
  "哀悼": 5.84263355395833e-06,
  "书面": 5.84263355395833e-06,
  "胜利者": 5.84263355395833e-06,
  "烤箱": 5.84263355395833e-06,
  "侦察": 5.84263355395833e-06,
  "搭讪": 5.84263355395833e-06,
  "转动": 5.84263355395833e-06,
  "悚": 5.84263355395833e-06,
  "提案": 5.84263355395833e-06,
  "受苦": 5.84263355395833e-06,
  "反常": 5.84263355395833e-06,
  "原先": 5.84263355395833e-06,
  "邦德": 5.84263355395833e-06,
  "肺部": 5.84263355395833e-06,
  "预告": 5.84263355395833e-06,
  "哪边": 5.84263355395833e-06,
  "坦": 5.84263355395833e-06,
  "武": 5.84263355395833e-06,
  "热闹": 5.84263355395833e-06,
  "最先": 5.8128241990911965e-06,
  "陆战": 5.8128241990911965e-06,
  "导": 5.8128241990911965e-06,
  "黑夜": 5.8128241990911965e-06,
  "肢体": 5.8128241990911965e-06,
  "遥控": 5.8128241990911965e-06,
  "骷髅": 5.8128241990911965e-06,
  "壁炉": 5.8128241990911965e-06,
  "壶": 5.8128241990911965e-06,
  "缝合": 5.8128241990911965e-06,
  "癌": 5.8128241990911965e-06,
  "低头": 5.8128241990911965e-06,
  "景": 5.8128241990911965e-06,
  "优": 5.8128241990911965e-06,
  "莫莉": 5.8128241990911965e-06,
  "恋情": 5.8128241990911965e-06,
  "冰冷": 5.783014844224062e-06,
  "煎熬": 5.783014844224062e-06,
  "松子": 5.783014844224062e-06,
  "绷": 5.783014844224062e-06,
  "时报": 5.783014844224062e-06,
  "重演": 5.783014844224062e-06,
  "威尼斯": 5.783014844224062e-06,
  "放出": 5.783014844224062e-06,
  "手镯": 5.783014844224062e-06,
  "适用": 5.783014844224062e-06,
  "尽力而为": 5.783014844224062e-06,
  "乌鸦": 5.783014844224062e-06,
  "失落": 5.783014844224062e-06,
  "艾滋病": 5.783014844224062e-06,
  "刑": 5.783014844224062e-06,
  "工会": 5.783014844224062e-06,
  "耽搁": 5.783014844224062e-06,
  "壳": 5.783014844224062e-06,
  "尤": 5.783014844224062e-06,
  "高中生": 5.783014844224062e-06,
  "有幸": 5.783014844224062e-06,
  "围绕": 5.783014844224062e-06,
  "弄清": 5.783014844224062e-06,
  "送命": 5.783014844224062e-06,
  "略": 5.783014844224062e-06,
  "看作": 5.753205489356928e-06,
  "最为": 5.753205489356928e-06,
  "砖": 5.753205489356928e-06,
  "空虚": 5.753205489356928e-06,
  "旨意": 5.753205489356928e-06,
  "延长": 5.753205489356928e-06,
  "回电": 5.753205489356928e-06,
  "照料": 5.753205489356928e-06,
  "东方": 5.753205489356928e-06,
  "反感": 5.753205489356928e-06,
  "乌": 5.753205489356928e-06,
  "索菲": 5.753205489356928e-06,
  "潜": 5.753205489356928e-06,
  "亿万": 5.753205489356928e-06,
  "光彩": 5.753205489356928e-06,
  "法师": 5.753205489356928e-06,
  "安德鲁": 5.753205489356928e-06,
  "颤抖": 5.753205489356928e-06,
  "外公": 5.723396134489793e-06,
  "苍白": 5.723396134489793e-06,
  "芙": 5.723396134489793e-06,
  "置于": 5.723396134489793e-06,
  "延": 5.723396134489793e-06,
  "二级": 5.723396134489793e-06,
  "养活": 5.723396134489793e-06,
  "踪迹": 5.723396134489793e-06,
  "沟": 5.723396134489793e-06,
  "兼职": 5.723396134489793e-06,
  "没完": 5.723396134489793e-06,
  "动人": 5.723396134489793e-06,
  "视为": 5.723396134489793e-06,
  "巨型": 5.723396134489793e-06,
  "欧元": 5.723396134489793e-06,
  "品位": 5.723396134489793e-06,
  "否决": 5.723396134489793e-06,
  "交代": 5.723396134489793e-06,
  "恨死": 5.723396134489793e-06,
  "忙碌": 5.723396134489793e-06,
  "排斥": 5.723396134489793e-06,
  "活命": 5.723396134489793e-06,
  "郊区": 5.693586779622659e-06,
  "透顶": 5.693586779622659e-06,
  "地产": 5.693586779622659e-06,
  "设想": 5.693586779622659e-06,
  "利息": 5.693586779622659e-06,
  "伸展": 5.693586779622659e-06,
  "脱光": 5.693586779622659e-06,
  "贤": 5.693586779622659e-06,
  "用处": 5.693586779622659e-06,
  "浑": 5.693586779622659e-06,
  "坐坐": 5.693586779622659e-06,
  "重力": 5.693586779622659e-06,
  "雅各布": 5.693586779622659e-06,
  "咻": 5.693586779622659e-06,
  "大屠杀": 5.693586779622659e-06,
  "至极": 5.693586779622659e-06,
  "行走": 5.693586779622659e-06,
  "营业": 5.693586779622659e-06,
  "终究": 5.693586779622659e-06,
  "充电": 5.693586779622659e-06,
  "主宰": 5.693586779622659e-06,
  "烟花": 5.693586779622659e-06,
  "痊愈": 5.693586779622659e-06,
  "父子": 5.693586779622659e-06,
  "每月": 5.693586779622659e-06,
  "花生酱": 5.663777424755525e-06,
  "联赛": 5.663777424755525e-06,
  "堡垒": 5.663777424755525e-06,
  "咳嗽": 5.663777424755525e-06,
  "阳性": 5.663777424755525e-06,
  "许诺": 5.663777424755525e-06,
  "瘀": 5.663777424755525e-06,
  "教父": 5.663777424755525e-06,
  "偷窥": 5.663777424755525e-06,
  "改编": 5.663777424755525e-06,
  "稿": 5.663777424755525e-06,
  "北边": 5.663777424755525e-06,
  "悍": 5.663777424755525e-06,
  "橘子": 5.663777424755525e-06,
  "议案": 5.663777424755525e-06,
  "指南": 5.63396806988839e-06,
  "楼顶": 5.63396806988839e-06,
  "内在": 5.63396806988839e-06,
  "粗暴": 5.63396806988839e-06,
  "贫穷": 5.63396806988839e-06,
  "佩": 5.63396806988839e-06,
  "炫": 5.63396806988839e-06,
  "雪橇": 5.63396806988839e-06,
  "不怎么": 5.63396806988839e-06,
  "斗士": 5.63396806988839e-06,
  "延续": 5.63396806988839e-06,
  "画像": 5.63396806988839e-06,
  "挑逗": 5.63396806988839e-06,
  "视力": 5.63396806988839e-06,
  "唐娜": 5.63396806988839e-06,
  "帅哥": 5.63396806988839e-06,
  "人身": 5.63396806988839e-06,
  "爱好者": 5.63396806988839e-06,
  "翻过": 5.63396806988839e-06,
  "几十": 5.63396806988839e-06,
  "瞄": 5.63396806988839e-06,
  "西北": 5.63396806988839e-06,
  "遥控器": 5.63396806988839e-06,
  "进度": 5.604158715021256e-06,
  "烦心": 5.604158715021256e-06,
  "消费": 5.604158715021256e-06,
  "忍耐": 5.604158715021256e-06,
  "问话": 5.604158715021256e-06,
  "题目": 5.604158715021256e-06,
  "灭绝": 5.604158715021256e-06,
  "栅栏": 5.604158715021256e-06,
  "弹壳": 5.604158715021256e-06,
  "国度": 5.604158715021256e-06,
  "生前": 5.604158715021256e-06,
  "手淫": 5.604158715021256e-06,
  "把柄": 5.604158715021256e-06,
  "样品": 5.604158715021256e-06,
  "棉花": 5.604158715021256e-06,
  "机上": 5.604158715021256e-06,
  "窗子": 5.604158715021256e-06,
  "实行": 5.604158715021256e-06,
  "铜": 5.604158715021256e-06,
  "提交": 5.604158715021256e-06,
  "晕倒": 5.604158715021256e-06,
  "激素": 5.604158715021256e-06,
  "喷泉": 5.604158715021256e-06,
  "歌迷": 5.604158715021256e-06,
  "支点": 5.604158715021256e-06,
  "坠落": 5.604158715021256e-06,
  "水面": 5.604158715021256e-06,
  "富人": 5.604158715021256e-06,
  "美洲": 5.604158715021256e-06,
  "隐": 5.604158715021256e-06,
  "融合": 5.604158715021256e-06,
  "抛开": 5.604158715021256e-06,
  "学者": 5.604158715021256e-06,
  "霉": 5.5743493601541215e-06,
  "吾": 5.5743493601541215e-06,
  "期盼": 5.5743493601541215e-06,
  "寒冷": 5.5743493601541215e-06,
  "奥斯汀": 5.5743493601541215e-06,
  "发电机": 5.5743493601541215e-06,
  "白费": 5.5743493601541215e-06,
  "好感": 5.5743493601541215e-06,
  "肖": 5.5743493601541215e-06,
  "痴迷": 5.5743493601541215e-06,
  "验": 5.5743493601541215e-06,
  "闲逛": 5.5743493601541215e-06,
  "复活节": 5.5743493601541215e-06,
  "避难所": 5.5743493601541215e-06,
  "虚": 5.5743493601541215e-06,
  "岸": 5.5743493601541215e-06,
  "快递": 5.5743493601541215e-06,
  "黑手党": 5.5743493601541215e-06,
  "比基尼": 5.5743493601541215e-06,
  "动脉瘤": 5.5743493601541215e-06,
  "泰迪": 5.5743493601541215e-06,
  "啃": 5.5743493601541215e-06,
  "动手术": 5.5743493601541215e-06,
  "签证": 5.5743493601541215e-06,
  "芭芭拉": 5.5743493601541215e-06,
  "扮成": 5.5743493601541215e-06,
  "学徒": 5.5743493601541215e-06,
  "闹着玩": 5.5743493601541215e-06,
  "尚未": 5.5743493601541215e-06,
  "同行": 5.5743493601541215e-06,
  "逛逛": 5.5743493601541215e-06,
  "岁月": 5.5743493601541215e-06,
  "格兰特": 5.5743493601541215e-06,
  "漏掉": 5.5743493601541215e-06,
  "重返": 5.544540005286987e-06,
  "征": 5.544540005286987e-06,
  "专长": 5.544540005286987e-06,
  "咖啡馆": 5.544540005286987e-06,
  "确凿": 5.544540005286987e-06,
  "领地": 5.544540005286987e-06,
  "来得": 5.544540005286987e-06,
  "欢笑": 5.544540005286987e-06,
  "灭亡": 5.544540005286987e-06,
  "瞎子": 5.544540005286987e-06,
  "为生": 5.544540005286987e-06,
  "急需": 5.544540005286987e-06,
  "取悦": 5.544540005286987e-06,
  "家里人": 5.544540005286987e-06,
  "军火": 5.544540005286987e-06,
  "松手": 5.544540005286987e-06,
  "球赛": 5.544540005286987e-06,
  "庆典": 5.544540005286987e-06,
  "暗号": 5.544540005286987e-06,
  "哎哟": 5.544540005286987e-06,
  "贝克": 5.544540005286987e-06,
  "调头": 5.544540005286987e-06,
  "告密": 5.544540005286987e-06,
  "人造": 5.544540005286987e-06,
  "理会": 5.544540005286987e-06,
  "约束": 5.544540005286987e-06,
  "凡": 5.544540005286987e-06,
  "教学": 5.544540005286987e-06,
  "预订": 5.544540005286987e-06,
  "卖力": 5.544540005286987e-06,
  "效率": 5.514730650419853e-06,
  "指派": 5.514730650419853e-06,
  "披萨": 5.514730650419853e-06,
  "查找": 5.514730650419853e-06,
  "来访": 5.514730650419853e-06,
  "膛": 5.514730650419853e-06,
  "值班": 5.514730650419853e-06,
  "约翰尼": 5.514730650419853e-06,
  "缉毒": 5.514730650419853e-06,
  "止痛药": 5.514730650419853e-06,
  "此案": 5.514730650419853e-06,
  "沉迷": 5.514730650419853e-06,
  "增": 5.514730650419853e-06,
  "辩解": 5.514730650419853e-06,
  "低级": 5.514730650419853e-06,
  "哔": 5.514730650419853e-06,
  "部署": 5.514730650419853e-06,
  "合成": 5.514730650419853e-06,
  "在内": 5.514730650419853e-06,
  "合身": 5.514730650419853e-06,
  "万物": 5.514730650419853e-06,
  "参军": 5.514730650419853e-06,
  "跟进": 5.514730650419853e-06,
  "罪人": 5.514730650419853e-06,
  "中转站": 5.514730650419853e-06,
  "莲": 5.514730650419853e-06,
  "驯": 5.484921295552718e-06,
  "额头": 5.484921295552718e-06,
  "不通": 5.484921295552718e-06,
  "中年": 5.484921295552718e-06,
  "愉悦": 5.484921295552718e-06,
  "室内": 5.484921295552718e-06,
  "踪": 5.484921295552718e-06,
  "从来不": 5.484921295552718e-06,
  "文书": 5.484921295552718e-06,
  "特种部队": 5.484921295552718e-06,
  "许可证": 5.484921295552718e-06,
  "为人": 5.484921295552718e-06,
  "琼": 5.484921295552718e-06,
  "领导者": 5.484921295552718e-06,
  "太空船": 5.484921295552718e-06,
  "密室": 5.484921295552718e-06,
  "鱿鱼": 5.484921295552718e-06,
  "参": 5.484921295552718e-06,
  "仇": 5.484921295552718e-06,
  "香草": 5.484921295552718e-06,
  "耗": 5.484921295552718e-06,
  "拴": 5.484921295552718e-06,
  "购": 5.484921295552718e-06,
  "墨": 5.484921295552718e-06,
  "控诉": 5.484921295552718e-06,
  "重量级": 5.484921295552718e-06,
  "补救": 5.4551119406855844e-06,
  "知晓": 5.4551119406855844e-06,
  "用场": 5.4551119406855844e-06,
  "奥德莉": 5.4551119406855844e-06,
  "对头": 5.4551119406855844e-06,
  "揭发": 5.4551119406855844e-06,
  "牲": 5.4551119406855844e-06,
  "放假": 5.4551119406855844e-06,
  "记载": 5.4551119406855844e-06,
  "苛刻": 5.4551119406855844e-06,
  "建筑物": 5.4551119406855844e-06,
  "核武器": 5.4551119406855844e-06,
  "战友": 5.4551119406855844e-06,
  "体系": 5.4551119406855844e-06,
  "绷带": 5.4551119406855844e-06,
  "五角大楼": 5.4551119406855844e-06,
  "麦迪逊": 5.4551119406855844e-06,
  "叫声": 5.4551119406855844e-06,
  "推出": 5.4551119406855844e-06,
  "性欲": 5.4551119406855844e-06,
  "老子": 5.4551119406855844e-06,
  "供给": 5.42530258581845e-06,
  "橙汁": 5.42530258581845e-06,
  "毛发": 5.42530258581845e-06,
  "原子弹": 5.42530258581845e-06,
  "埋伏": 5.42530258581845e-06,
  "不妥": 5.42530258581845e-06,
  "大个子": 5.42530258581845e-06,
  "教养": 5.42530258581845e-06,
  "异教徒": 5.42530258581845e-06,
  "疲惫": 5.42530258581845e-06,
  "路程": 5.42530258581845e-06,
  "曲线": 5.42530258581845e-06,
  "咸": 5.42530258581845e-06,
  "失血": 5.42530258581845e-06,
  "鲁莽": 5.42530258581845e-06,
  "换句话说": 5.42530258581845e-06,
  "乳酪": 5.42530258581845e-06,
  "冻死": 5.42530258581845e-06,
  "误导": 5.42530258581845e-06,
  "大自然": 5.42530258581845e-06,
  "温和": 5.42530258581845e-06,
  "复合": 5.42530258581845e-06,
  "临": 5.42530258581845e-06,
  "兄妹": 5.42530258581845e-06,
  "生效": 5.42530258581845e-06,
  "核磁共振": 5.42530258581845e-06,
  "蜥蜴": 5.42530258581845e-06,
  "洗洗": 5.42530258581845e-06,
  "紧密": 5.42530258581845e-06,
  "不顾": 5.395493230951316e-06,
  "门前": 5.395493230951316e-06,
  "抚摸": 5.395493230951316e-06,
  "强力": 5.395493230951316e-06,
  "信用": 5.395493230951316e-06,
  "抗生素": 5.395493230951316e-06,
  "简短": 5.395493230951316e-06,
  "天性": 5.395493230951316e-06,
  "煤气": 5.395493230951316e-06,
  "搏斗": 5.395493230951316e-06,
  "灯塔": 5.395493230951316e-06,
  "标题": 5.395493230951316e-06,
  "海外": 5.395493230951316e-06,
  "成年": 5.395493230951316e-06,
  "缓解": 5.395493230951316e-06,
  "巴里": 5.395493230951316e-06,
  "褐色": 5.395493230951316e-06,
  "青春期": 5.395493230951316e-06,
  "罗宾": 5.395493230951316e-06,
  "休闲": 5.395493230951316e-06,
  "伤痛": 5.395493230951316e-06,
  "水准": 5.395493230951316e-06,
  "预防": 5.395493230951316e-06,
  "罗尼": 5.395493230951316e-06,
  "疑惑": 5.395493230951316e-06,
  "被告人": 5.395493230951316e-06,
  "外头": 5.365683876084181e-06,
  "碰见": 5.365683876084181e-06,
  "户外": 5.365683876084181e-06,
  "残骸": 5.365683876084181e-06,
  "管理局": 5.365683876084181e-06,
  "情妇": 5.365683876084181e-06,
  "爵士舞": 5.365683876084181e-06,
  "弗朗西斯": 5.365683876084181e-06,
  "格列登科": 5.365683876084181e-06,
  "关节": 5.365683876084181e-06,
  "添麻烦": 5.365683876084181e-06,
  "金库": 5.365683876084181e-06,
  "安眠药": 5.365683876084181e-06,
  "受损": 5.365683876084181e-06,
  "耀眼": 5.365683876084181e-06,
  "应有": 5.365683876084181e-06,
  "工地": 5.365683876084181e-06,
  "耳机": 5.365683876084181e-06,
  "没意思": 5.365683876084181e-06,
  "直线": 5.365683876084181e-06,
  "争斗": 5.365683876084181e-06,
  "火药": 5.365683876084181e-06,
  "柯林斯": 5.365683876084181e-06,
  "好家伙": 5.365683876084181e-06,
  "表妹": 5.365683876084181e-06,
  "新婚": 5.365683876084181e-06,
  "推断": 5.365683876084181e-06,
  "护卫": 5.365683876084181e-06,
  "刷牙": 5.3358745212170465e-06,
  "嗜": 5.3358745212170465e-06,
  "阿姆斯特朗": 5.3358745212170465e-06,
  "书呆子": 5.3358745212170465e-06,
  "关机": 5.3358745212170465e-06,
  "昆虫": 5.3358745212170465e-06,
  "圣地": 5.3358745212170465e-06,
  "谦虚": 5.3358745212170465e-06,
  "竟敢": 5.3358745212170465e-06,
  "偷偷摸摸": 5.3358745212170465e-06,
  "愚弄": 5.3358745212170465e-06,
  "代理人": 5.3358745212170465e-06,
  "雄": 5.3358745212170465e-06,
  "拾": 5.3358745212170465e-06,
  "保险柜": 5.3358745212170465e-06,
  "特质": 5.3358745212170465e-06,
  "掌管": 5.3358745212170465e-06,
  "起点": 5.3358745212170465e-06,
  "手榴弹": 5.3358745212170465e-06,
  "孕妇": 5.3358745212170465e-06,
  "同谋": 5.3358745212170465e-06,
  "歉": 5.3358745212170465e-06,
  "简报": 5.3358745212170465e-06,
  "微波炉": 5.3358745212170465e-06,
  "怪事": 5.3358745212170465e-06,
  "拍卖会": 5.3358745212170465e-06,
  "师父": 5.3358745212170465e-06,
  "便车": 5.306065166349913e-06,
  "两百万": 5.306065166349913e-06,
  "重重": 5.306065166349913e-06,
  "一般来说": 5.306065166349913e-06,
  "次数": 5.306065166349913e-06,
  "讨好": 5.306065166349913e-06,
  "铲子": 5.306065166349913e-06,
  "杨": 5.306065166349913e-06,
  "洁": 5.306065166349913e-06,
  "死尸": 5.306065166349913e-06,
  "挠": 5.306065166349913e-06,
  "从今": 5.306065166349913e-06,
  "果冻": 5.306065166349913e-06,
  "除去": 5.306065166349913e-06,
  "伊娃": 5.306065166349913e-06,
  "迷信": 5.306065166349913e-06,
  "堕胎": 5.306065166349913e-06,
  "缘": 5.306065166349913e-06,
  "出身": 5.306065166349913e-06,
  "沿": 5.306065166349913e-06,
  "复苏": 5.306065166349913e-06,
  "应急": 5.306065166349913e-06,
  "灿烂": 5.306065166349913e-06,
  "清晨": 5.306065166349913e-06,
  "提及": 5.306065166349913e-06,
  "鼻涕": 5.306065166349913e-06,
  "上将": 5.306065166349913e-06,
  "上空": 5.306065166349913e-06,
  "开膛": 5.306065166349913e-06,
  "世间": 5.306065166349913e-06,
  "贩子": 5.306065166349913e-06,
  "出国": 5.306065166349913e-06,
  "逃逸": 5.306065166349913e-06,
  "蜡": 5.306065166349913e-06,
  "表演者": 5.306065166349913e-06,
  "拐角": 5.306065166349913e-06,
  "人命": 5.306065166349913e-06,
  "科迪": 5.276255811482778e-06,
  "观": 5.276255811482778e-06,
  "罗密欧": 5.276255811482778e-06,
  "任意": 5.276255811482778e-06,
  "野心": 5.276255811482778e-06,
  "薇": 5.276255811482778e-06,
  "遮": 5.276255811482778e-06,
  "客观": 5.276255811482778e-06,
  "泡菜": 5.276255811482778e-06,
  "监管": 5.276255811482778e-06,
  "劳伦斯": 5.276255811482778e-06,
  "侦查": 5.276255811482778e-06,
  "小提琴": 5.276255811482778e-06,
  "酒瓶": 5.276255811482778e-06,
  "控制室": 5.276255811482778e-06,
  "大家庭": 5.276255811482778e-06,
  "没命": 5.276255811482778e-06,
  "五千": 5.276255811482778e-06,
  "季度": 5.276255811482778e-06,
  "南边": 5.276255811482778e-06,
  "雇主": 5.276255811482778e-06,
  "有助于": 5.276255811482778e-06,
  "万事": 5.276255811482778e-06,
  "瞪": 5.276255811482778e-06,
  "撕裂": 5.276255811482778e-06,
  "强奸犯": 5.276255811482778e-06,
  "种族主义": 5.246446456615644e-06,
  "酋长": 5.246446456615644e-06,
  "重现": 5.246446456615644e-06,
  "杂货店": 5.246446456615644e-06,
  "飞来": 5.246446456615644e-06,
  "理所当然": 5.246446456615644e-06,
  "头头": 5.246446456615644e-06,
  "坚决": 5.246446456615644e-06,
  "靴": 5.246446456615644e-06,
  "迷茫": 5.246446456615644e-06,
  "秘方": 5.246446456615644e-06,
  "豹": 5.246446456615644e-06,
  "净": 5.246446456615644e-06,
  "试演": 5.246446456615644e-06,
  "就位": 5.246446456615644e-06,
  "早晚": 5.246446456615644e-06,
  "戏剧性": 5.246446456615644e-06,
  "就是了": 5.246446456615644e-06,
  "身手": 5.2166371017485094e-06,
  "差错": 5.2166371017485094e-06,
  "肃静": 5.2166371017485094e-06,
  "流泪": 5.2166371017485094e-06,
  "玩耍": 5.2166371017485094e-06,
  "射线": 5.2166371017485094e-06,
  "职务": 5.2166371017485094e-06,
  "本次": 5.2166371017485094e-06,
  "诗歌": 5.2166371017485094e-06,
  "迷宫": 5.2166371017485094e-06,
  "金币": 5.2166371017485094e-06,
  "难民": 5.2166371017485094e-06,
  "赎罪": 5.2166371017485094e-06,
  "无处不在": 5.2166371017485094e-06,
  "自制": 5.2166371017485094e-06,
  "振": 5.2166371017485094e-06,
  "无处": 5.2166371017485094e-06,
  "挑衅": 5.2166371017485094e-06,
  "残留": 5.2166371017485094e-06,
  "闪闪": 5.2166371017485094e-06,
  "视野": 5.2166371017485094e-06,
  "领主": 5.2166371017485094e-06,
  "汤尼": 5.2166371017485094e-06,
  "乡巴佬": 5.2166371017485094e-06,
  "秘鲁": 5.2166371017485094e-06,
  "乱来": 5.2166371017485094e-06,
  "腹": 5.2166371017485094e-06,
  "过日子": 5.2166371017485094e-06,
  "花瓶": 5.2166371017485094e-06,
  "有事": 5.2166371017485094e-06,
  "蹩脚": 5.2166371017485094e-06,
  "决不会": 5.2166371017485094e-06,
  "术语": 5.2166371017485094e-06,
  "满满": 5.2166371017485094e-06,
  "粉碎": 5.2166371017485094e-06,
  "同盟": 5.2166371017485094e-06,
  "粉红色": 5.2166371017485094e-06,
  "判断力": 5.2166371017485094e-06,
  "源头": 5.186827746881375e-06,
  "特里": 5.186827746881375e-06,
  "漫步": 5.186827746881375e-06,
  "外部": 5.186827746881375e-06,
  "小巷": 5.186827746881375e-06,
  "变异": 5.186827746881375e-06,
  "亲切": 5.186827746881375e-06,
  "突袭": 5.186827746881375e-06,
  "伊朗": 5.186827746881375e-06,
  "不知所措": 5.186827746881375e-06,
  "动身": 5.186827746881375e-06,
  "定下": 5.186827746881375e-06,
  "摊": 5.186827746881375e-06,
  "出轨": 5.186827746881375e-06,
  "累死": 5.186827746881375e-06,
  "打火机": 5.186827746881375e-06,
  "落入": 5.186827746881375e-06,
  "公道": 5.186827746881375e-06,
  "炉子": 5.186827746881375e-06,
  "血型": 5.186827746881375e-06,
  "感想": 5.186827746881375e-06,
  "西服": 5.186827746881375e-06,
  "泥土": 5.186827746881375e-06,
  "疏远": 5.186827746881375e-06,
  "听取": 5.186827746881375e-06,
  "多多": 5.157018392014241e-06,
  "走动": 5.157018392014241e-06,
  "内战": 5.157018392014241e-06,
  "门铃": 5.157018392014241e-06,
  "敏": 5.157018392014241e-06,
  "擅自": 5.157018392014241e-06,
  "影星": 5.157018392014241e-06,
  "毒死": 5.157018392014241e-06,
  "草地": 5.157018392014241e-06,
  "耳光": 5.157018392014241e-06,
  "名下": 5.157018392014241e-06,
  "梦寐以求": 5.157018392014241e-06,
  "绳索": 5.157018392014241e-06,
  "直升飞机": 5.157018392014241e-06,
  "必然": 5.157018392014241e-06,
  "对讲机": 5.157018392014241e-06,
  "猎犬": 5.157018392014241e-06,
  "鲜": 5.157018392014241e-06,
  "送货": 5.157018392014241e-06,
  "比例": 5.157018392014241e-06,
  "满嘴": 5.157018392014241e-06,
  "罪孽": 5.157018392014241e-06,
  "寄生虫": 5.157018392014241e-06,
  "番茄酱": 5.157018392014241e-06,
  "私生活": 5.127209037147106e-06,
  "医护": 5.127209037147106e-06,
  "奔": 5.127209037147106e-06,
  "进程": 5.127209037147106e-06,
  "坨": 5.127209037147106e-06,
  "铅": 5.127209037147106e-06,
  "示": 5.127209037147106e-06,
  "艾米莉": 5.127209037147106e-06,
  "训": 5.127209037147106e-06,
  "蔓延": 5.127209037147106e-06,
  "安顿": 5.127209037147106e-06,
  "兴": 5.127209037147106e-06,
  "坚果": 5.127209037147106e-06,
  "头晕": 5.127209037147106e-06,
  "妖精": 5.127209037147106e-06,
  "黑客": 5.127209037147106e-06,
  "两三": 5.127209037147106e-06,
  "揭开": 5.127209037147106e-06,
  "废墟": 5.127209037147106e-06,
  "闲聊": 5.127209037147106e-06,
  "婆婆": 5.127209037147106e-06,
  "阴暗": 5.127209037147106e-06,
  "熏肉": 5.127209037147106e-06,
  "敏锐": 5.127209037147106e-06,
  "翼": 5.127209037147106e-06,
  "辉煌": 5.127209037147106e-06,
  "假定": 5.127209037147106e-06,
  "一带": 5.127209037147106e-06,
  "铲": 5.127209037147106e-06,
  "成名": 5.127209037147106e-06,
  "逃命": 5.127209037147106e-06,
  "香味": 5.127209037147106e-06,
  "爱心": 5.127209037147106e-06,
  "售": 5.127209037147106e-06,
  "扒": 5.127209037147106e-06,
  "办公桌": 5.127209037147106e-06,
  "书房": 5.097399682279972e-06,
  "剧情": 5.097399682279972e-06,
  "迫使": 5.097399682279972e-06,
  "下雪": 5.097399682279972e-06,
  "勾搭": 5.097399682279972e-06,
  "腕": 5.097399682279972e-06,
  "此次": 5.097399682279972e-06,
  "缩写": 5.097399682279972e-06,
  "风尚": 5.097399682279972e-06,
  "长话短说": 5.097399682279972e-06,
  "抽出": 5.097399682279972e-06,
  "俗": 5.097399682279972e-06,
  "退役": 5.097399682279972e-06,
  "密封": 5.097399682279972e-06,
  "菲利普": 5.097399682279972e-06,
  "付费": 5.097399682279972e-06,
  "扫地": 5.097399682279972e-06,
  "海关": 5.097399682279972e-06,
  "夜间": 5.097399682279972e-06,
  "致力": 5.097399682279972e-06,
  "有益": 5.097399682279972e-06,
  "不好过": 5.097399682279972e-06,
  "光速": 5.097399682279972e-06,
  "水下": 5.097399682279972e-06,
  "弹道": 5.097399682279972e-06,
  "庞": 5.097399682279972e-06,
  "过期": 5.097399682279972e-06,
  "追随": 5.067590327412838e-06,
  "进城": 5.067590327412838e-06,
  "狱警": 5.067590327412838e-06,
  "消极": 5.067590327412838e-06,
  "夏令营": 5.067590327412838e-06,
  "妒忌": 5.067590327412838e-06,
  "打印": 5.067590327412838e-06,
  "出击": 5.067590327412838e-06,
  "丧生": 5.067590327412838e-06,
  "混账": 5.067590327412838e-06,
  "曼尼": 5.067590327412838e-06,
  "叠": 5.067590327412838e-06,
  "竭尽": 5.067590327412838e-06,
  "轰动": 5.067590327412838e-06,
  "审理": 5.067590327412838e-06,
  "冠": 5.067590327412838e-06,
  "神经质": 5.067590327412838e-06,
  "擦伤": 5.067590327412838e-06,
  "遛": 5.067590327412838e-06,
  "震动": 5.067590327412838e-06,
  "没完没了": 5.067590327412838e-06,
  "呼唤": 5.067590327412838e-06,
  "长老": 5.067590327412838e-06,
  "参议院": 5.067590327412838e-06,
  "余": 5.067590327412838e-06,
  "玛格丽特": 5.067590327412838e-06,
  "眨": 5.067590327412838e-06,
  "响起": 5.067590327412838e-06,
  "效忠": 5.037780972545704e-06,
  "大炮": 5.037780972545704e-06,
  "剧组": 5.037780972545704e-06,
  "中东": 5.037780972545704e-06,
  "设立": 5.037780972545704e-06,
  "下星期": 5.037780972545704e-06,
  "外边": 5.037780972545704e-06,
  "气死": 5.037780972545704e-06,
  "柯蒂斯": 5.037780972545704e-06,
  "日历": 5.037780972545704e-06,
  "锁门": 5.037780972545704e-06,
  "沉浸": 5.037780972545704e-06,
  "延期": 5.037780972545704e-06,
  "荣恩": 5.037780972545704e-06,
  "冷漠": 5.037780972545704e-06,
  "全场": 5.037780972545704e-06,
  "勿": 5.037780972545704e-06,
  "跑道": 5.037780972545704e-06,
  "首饰": 5.037780972545704e-06,
  "乞求": 5.037780972545704e-06,
  "北极": 5.037780972545704e-06,
  "弦": 5.037780972545704e-06,
  "航线": 5.037780972545704e-06,
  "退学": 5.037780972545704e-06,
  "膝": 5.037780972545704e-06,
  "序列": 5.037780972545704e-06,
  "奥运会": 5.007971617678569e-06,
  "姬": 5.007971617678569e-06,
  "体型": 5.007971617678569e-06,
  "集中营": 5.007971617678569e-06,
  "小人": 5.007971617678569e-06,
  "天主教徒": 5.007971617678569e-06,
  "同步": 5.007971617678569e-06,
  "拥挤": 5.007971617678569e-06,
  "黑社会": 5.007971617678569e-06,
  "电流": 5.007971617678569e-06,
  "孤": 5.007971617678569e-06,
  "神灵": 5.007971617678569e-06,
  "物种": 5.007971617678569e-06,
  "苦难": 5.007971617678569e-06,
  "牙刷": 5.007971617678569e-06,
  "海狸": 5.007971617678569e-06,
  "登录": 5.007971617678569e-06,
  "遥": 5.007971617678569e-06,
  "救人": 5.007971617678569e-06,
  "安全部": 5.007971617678569e-06,
  "蒸发": 5.007971617678569e-06,
  "肾脏": 5.007971617678569e-06,
  "饥渴": 5.007971617678569e-06,
  "淘气": 5.007971617678569e-06,
  "本书": 5.007971617678569e-06,
  "管制": 5.007971617678569e-06,
  "苏菲": 5.007971617678569e-06,
  "抵": 5.007971617678569e-06,
  "停职": 5.007971617678569e-06,
  "人力": 5.007971617678569e-06,
  "周刊": 4.9781622628114344e-06,
  "看望": 4.9781622628114344e-06,
  "缓慢": 4.9781622628114344e-06,
  "妓院": 4.9781622628114344e-06,
  "勇": 4.9781622628114344e-06,
  "发自": 4.9781622628114344e-06,
  "加大": 4.9781622628114344e-06,
  "来宾": 4.9781622628114344e-06,
  "猎杀": 4.9781622628114344e-06,
  "透明": 4.9781622628114344e-06,
  "鞋带": 4.9781622628114344e-06,
  "竖": 4.9781622628114344e-06,
  "揪": 4.9781622628114344e-06,
  "尽管如此": 4.9781622628114344e-06,
  "梨": 4.9781622628114344e-06,
  "丢弃": 4.9781622628114344e-06,
  "涌": 4.9781622628114344e-06,
  "存款": 4.9781622628114344e-06,
  "盲目": 4.9781622628114344e-06,
  "禁闭": 4.9781622628114344e-06,
  "兰迪": 4.9781622628114344e-06,
  "夜班": 4.9781622628114344e-06,
  "冲击": 4.9781622628114344e-06,
  "建设": 4.9781622628114344e-06,
  "潮": 4.9781622628114344e-06,
  "类固醇": 4.9781622628114344e-06,
  "矿": 4.9781622628114344e-06,
  "节省": 4.9781622628114344e-06,
  "泪": 4.9781622628114344e-06,
  "扫兴": 4.9781622628114344e-06,
  "脂": 4.9781622628114344e-06,
  "潜意识": 4.9781622628114344e-06,
  "诸如此类": 4.9781622628114344e-06,
  "袍": 4.9781622628114344e-06,
  "晚间": 4.9781622628114344e-06,
  "小路": 4.948352907944301e-06,
  "我国": 4.948352907944301e-06,
  "腻": 4.948352907944301e-06,
  "畏惧": 4.948352907944301e-06,
  "降落伞": 4.948352907944301e-06,
  "课堂": 4.948352907944301e-06,
  "留住": 4.948352907944301e-06,
  "狮": 4.948352907944301e-06,
  "擅": 4.948352907944301e-06,
  "流逝": 4.948352907944301e-06,
  "否": 4.948352907944301e-06,
  "复习": 4.948352907944301e-06,
  "绕道": 4.948352907944301e-06,
  "以此": 4.948352907944301e-06,
  "尼古拉斯": 4.948352907944301e-06,
  "服药": 4.948352907944301e-06,
  "茉莉": 4.948352907944301e-06,
  "墨水": 4.948352907944301e-06,
  "血样": 4.948352907944301e-06,
  "斯蒂芬": 4.948352907944301e-06,
  "处罚": 4.948352907944301e-06,
  "钢": 4.948352907944301e-06,
  "米莉": 4.948352907944301e-06,
  "海浪": 4.948352907944301e-06,
  "人权": 4.948352907944301e-06,
  "打造": 4.948352907944301e-06,
  "更换": 4.948352907944301e-06,
  "臭味": 4.948352907944301e-06,
  "频繁": 4.948352907944301e-06,
  "热心": 4.948352907944301e-06,
  "榨": 4.948352907944301e-06,
  "收购": 4.948352907944301e-06,
  "付清": 4.948352907944301e-06,
  "支配": 4.948352907944301e-06,
  "活泼": 4.948352907944301e-06,
  "播报": 4.948352907944301e-06,
  "唇膏": 4.948352907944301e-06,
  "水上": 4.918543553077166e-06,
  "时常": 4.918543553077166e-06,
  "安吉拉": 4.918543553077166e-06,
  "诸": 4.918543553077166e-06,
  "效": 4.918543553077166e-06,
  "野外": 4.918543553077166e-06,
  "印记": 4.918543553077166e-06,
  "女招待": 4.918543553077166e-06,
  "幻象": 4.918543553077166e-06,
  "差事": 4.918543553077166e-06,
  "树枝": 4.918543553077166e-06,
  "傲": 4.918543553077166e-06,
  "打牌": 4.918543553077166e-06,
  "劳动": 4.918543553077166e-06,
  "正轨": 4.918543553077166e-06,
  "证书": 4.918543553077166e-06,
  "克制": 4.918543553077166e-06,
  "戴维斯": 4.918543553077166e-06,
  "帖": 4.918543553077166e-06,
  "壮观": 4.918543553077166e-06,
  "报案": 4.918543553077166e-06,
  "射门": 4.918543553077166e-06,
  "数百万": 4.918543553077166e-06,
  "拼写": 4.918543553077166e-06,
  "上身": 4.918543553077166e-06,
  "全身心": 4.918543553077166e-06,
  "假日": 4.918543553077166e-06,
  "布洛克": 4.918543553077166e-06,
  "个头": 4.918543553077166e-06,
  "芥末": 4.918543553077166e-06,
  "选民": 4.918543553077166e-06,
  "交待": 4.918543553077166e-06,
  "热衷": 4.918543553077166e-06,
  "牌照": 4.888734198210032e-06,
  "套装": 4.888734198210032e-06,
  "无缘无故": 4.888734198210032e-06,
  "淑女": 4.888734198210032e-06,
  "流传": 4.888734198210032e-06,
  "毒性": 4.888734198210032e-06,
  "蓄意": 4.888734198210032e-06,
  "内森": 4.888734198210032e-06,
  "野生": 4.888734198210032e-06,
  "灵活": 4.888734198210032e-06,
  "角逐": 4.888734198210032e-06,
  "房客": 4.888734198210032e-06,
  "可怜虫": 4.888734198210032e-06,
  "好球": 4.888734198210032e-06,
  "爆破": 4.888734198210032e-06,
  "跳伞": 4.888734198210032e-06,
  "电车": 4.888734198210032e-06,
  "皱": 4.888734198210032e-06,
  "心上": 4.888734198210032e-06,
  "肤浅": 4.888734198210032e-06,
  "住宅": 4.888734198210032e-06,
  "家务": 4.888734198210032e-06,
  "思念": 4.888734198210032e-06,
  "矿工": 4.888734198210032e-06,
  "跌倒": 4.888734198210032e-06,
  "归还": 4.888734198210032e-06,
  "账": 4.888734198210032e-06,
  "崎": 4.888734198210032e-06,
  "洗礼": 4.888734198210032e-06,
  "假扮": 4.888734198210032e-06,
  "募捐": 4.888734198210032e-06,
  "差点儿": 4.888734198210032e-06,
  "相识": 4.888734198210032e-06,
  "插入": 4.888734198210032e-06,
  "成本": 4.888734198210032e-06,
  "塞勒": 4.888734198210032e-06,
  "旅客": 4.888734198210032e-06,
  "头等舱": 4.888734198210032e-06,
  "冰冻": 4.858924843342897e-06,
  "好说": 4.858924843342897e-06,
  "内脏": 4.858924843342897e-06,
  "科幻": 4.858924843342897e-06,
  "捧": 4.858924843342897e-06,
  "栏": 4.858924843342897e-06,
  "本意": 4.858924843342897e-06,
  "袖子": 4.858924843342897e-06,
  "民事": 4.858924843342897e-06,
  "源自": 4.858924843342897e-06,
  "车队": 4.858924843342897e-06,
  "面罩": 4.858924843342897e-06,
  "激动人心": 4.858924843342897e-06,
  "毁坏": 4.858924843342897e-06,
  "欣慰": 4.858924843342897e-06,
  "热带": 4.858924843342897e-06,
  "称赞": 4.858924843342897e-06,
  "体操": 4.858924843342897e-06,
  "削": 4.858924843342897e-06,
  "痴": 4.858924843342897e-06,
  "邦": 4.858924843342897e-06,
  "马子": 4.858924843342897e-06,
  "美容": 4.858924843342897e-06,
  "参考": 4.858924843342897e-06,
  "无所事事": 4.858924843342897e-06,
  "槽": 4.858924843342897e-06,
  "条约": 4.858924843342897e-06,
  "每日": 4.858924843342897e-06,
  "一贯": 4.858924843342897e-06,
  "麻省": 4.829115488475763e-06,
  "溜冰": 4.829115488475763e-06,
  "茄子": 4.829115488475763e-06,
  "遮住": 4.829115488475763e-06,
  "大鱼": 4.829115488475763e-06,
  "群体": 4.829115488475763e-06,
  "股份": 4.829115488475763e-06,
  "迷住": 4.829115488475763e-06,
  "心烦意乱": 4.829115488475763e-06,
  "这会儿": 4.829115488475763e-06,
  "即兴": 4.829115488475763e-06,
  "当做": 4.829115488475763e-06,
  "炒鱿鱼": 4.829115488475763e-06,
  "邮局": 4.829115488475763e-06,
  "丰满": 4.829115488475763e-06,
  "失礼": 4.829115488475763e-06,
  "侵略": 4.829115488475763e-06,
  "爱因斯坦": 4.829115488475763e-06,
  "调味": 4.829115488475763e-06,
  "一来": 4.829115488475763e-06,
  "四分之一": 4.829115488475763e-06,
  "紧身": 4.829115488475763e-06,
  "真心话": 4.829115488475763e-06,
  "躲藏": 4.829115488475763e-06,
  "过节": 4.829115488475763e-06,
  "动议": 4.829115488475763e-06,
  "州立": 4.829115488475763e-06,
  "积": 4.829115488475763e-06,
  "人手": 4.829115488475763e-06,
  "山顶": 4.829115488475763e-06,
  "刑警": 4.799306133608629e-06,
  "留心": 4.799306133608629e-06,
  "冬": 4.799306133608629e-06,
  "下流": 4.799306133608629e-06,
  "屠夫": 4.799306133608629e-06,
  "圣灵": 4.799306133608629e-06,
  "重组": 4.799306133608629e-06,
  "笑脸": 4.799306133608629e-06,
  "以内": 4.799306133608629e-06,
  "触动": 4.799306133608629e-06,
  "比利时": 4.799306133608629e-06,
  "组建": 4.799306133608629e-06,
  "分娩": 4.799306133608629e-06,
  "车窗": 4.799306133608629e-06,
  "牙膏": 4.799306133608629e-06,
  "丫": 4.799306133608629e-06,
  "胡言乱语": 4.799306133608629e-06,
  "为所欲为": 4.799306133608629e-06,
  "上方": 4.799306133608629e-06,
  "国安": 4.799306133608629e-06,
  "更新": 4.799306133608629e-06,
  "拐杖": 4.799306133608629e-06,
  "拨号": 4.799306133608629e-06,
  "玉": 4.799306133608629e-06,
  "撑住": 4.799306133608629e-06,
  "讯号": 4.799306133608629e-06,
  "相见": 4.799306133608629e-06,
  "韦伯": 4.799306133608629e-06,
  "限": 4.799306133608629e-06,
  "未成年": 4.799306133608629e-06,
  "授予": 4.799306133608629e-06,
  "巴德": 4.799306133608629e-06,
  "替换": 4.799306133608629e-06,
  "推理": 4.799306133608629e-06,
  "卢克": 4.769496778741494e-06,
  "伊莎贝尔": 4.769496778741494e-06,
  "乃": 4.769496778741494e-06,
  "悠": 4.769496778741494e-06,
  "咖啡因": 4.769496778741494e-06,
  "玩牌": 4.769496778741494e-06,
  "迹": 4.769496778741494e-06,
  "人行道": 4.769496778741494e-06,
  "面谈": 4.769496778741494e-06,
  "轰炸": 4.769496778741494e-06,
  "埃里克": 4.769496778741494e-06,
  "忠于": 4.769496778741494e-06,
  "挚爱": 4.769496778741494e-06,
  "提早": 4.769496778741494e-06,
  "佛罗多": 4.769496778741494e-06,
  "底部": 4.769496778741494e-06,
  "轻而易举": 4.769496778741494e-06,
  "蛋白质": 4.769496778741494e-06,
  "警署": 4.769496778741494e-06,
  "推销员": 4.769496778741494e-06,
  "眠": 4.769496778741494e-06,
  "感恩": 4.769496778741494e-06,
  "庞大": 4.769496778741494e-06,
  "垃圾箱": 4.769496778741494e-06,
  "验证": 4.769496778741494e-06,
  "储存": 4.769496778741494e-06,
  "美人": 4.769496778741494e-06,
  "勋爵": 4.769496778741494e-06,
  "罗德": 4.769496778741494e-06,
  "过后": 4.769496778741494e-06,
  "拳击手": 4.769496778741494e-06,
  "古典": 4.73968742387436e-06,
  "白白": 4.73968742387436e-06,
  "慰": 4.73968742387436e-06,
  "坡": 4.73968742387436e-06,
  "行头": 4.73968742387436e-06,
  "私奔": 4.73968742387436e-06,
  "爵士乐": 4.73968742387436e-06,
  "拖鞋": 4.73968742387436e-06,
  "潮流": 4.73968742387436e-06,
  "不择手段": 4.73968742387436e-06,
  "出头": 4.73968742387436e-06,
  "包袱": 4.73968742387436e-06,
  "两千": 4.73968742387436e-06,
  "覆": 4.73968742387436e-06,
  "扛": 4.73968742387436e-06,
  "金刚": 4.73968742387436e-06,
  "受益": 4.73968742387436e-06,
  "番茄": 4.73968742387436e-06,
  "会计师": 4.73968742387436e-06,
  "淫荡": 4.73968742387436e-06,
  "取回": 4.73968742387436e-06,
  "嗅": 4.73968742387436e-06,
  "武力": 4.73968742387436e-06,
  "五月": 4.73968742387436e-06,
  "夏日": 4.73968742387436e-06,
  "纽扣": 4.73968742387436e-06,
  "千真万确": 4.73968742387436e-06,
  "灯泡": 4.73968742387436e-06,
  "比不上": 4.73968742387436e-06,
  "徘徊": 4.73968742387436e-06,
  "庞德": 4.73968742387436e-06,
  "思路": 4.73968742387436e-06,
  "公牛": 4.73968742387436e-06,
  "侧面": 4.73968742387436e-06,
  "招募": 4.73968742387436e-06,
  "传唤": 4.73968742387436e-06,
  "表哥": 4.73968742387436e-06,
  "少见": 4.73968742387436e-06,
  "接替": 4.73968742387436e-06,
  "胶片": 4.73968742387436e-06,
  "逃生": 4.73968742387436e-06,
  "指使": 4.709878069007226e-06,
  "周到": 4.709878069007226e-06,
  "动摇": 4.709878069007226e-06,
  "臂": 4.709878069007226e-06,
  "村民": 4.709878069007226e-06,
  "备忘录": 4.709878069007226e-06,
  "字条": 4.709878069007226e-06,
  "舰长": 4.709878069007226e-06,
  "可否": 4.709878069007226e-06,
  "尤物": 4.709878069007226e-06,
  "改革": 4.709878069007226e-06,
  "囊": 4.709878069007226e-06,
  "节哀": 4.709878069007226e-06,
  "返校": 4.709878069007226e-06,
  "遗言": 4.709878069007226e-06,
  "美人鱼": 4.709878069007226e-06,
  "破解": 4.709878069007226e-06,
  "泡沫": 4.709878069007226e-06,
  "澳洲": 4.709878069007226e-06,
  "旅行者": 4.709878069007226e-06,
  "负罪感": 4.709878069007226e-06,
  "互": 4.709878069007226e-06,
  "公文包": 4.709878069007226e-06,
  "负面": 4.709878069007226e-06,
  "逮捕令": 4.709878069007226e-06,
  "摩擦": 4.709878069007226e-06,
  "事后": 4.709878069007226e-06,
  "替身": 4.709878069007226e-06,
  "前所未有": 4.709878069007226e-06,
  "拳手": 4.709878069007226e-06,
  "氯": 4.709878069007226e-06,
  "背部": 4.709878069007226e-06,
  "上百万": 4.709878069007226e-06,
  "捍卫": 4.709878069007226e-06,
  "演技": 4.709878069007226e-06,
  "梦想成真": 4.709878069007226e-06,
  "层次": 4.709878069007226e-06,
  "辅助": 4.680068714140092e-06,
  "加仑": 4.680068714140092e-06,
  "托比": 4.680068714140092e-06,
  "勾当": 4.680068714140092e-06,
  "方向盘": 4.680068714140092e-06,
  "劈": 4.680068714140092e-06,
  "外国人": 4.680068714140092e-06,
  "戒备": 4.680068714140092e-06,
  "乎": 4.680068714140092e-06,
  "老太婆": 4.680068714140092e-06,
  "桃子": 4.680068714140092e-06,
  "艾伯特": 4.680068714140092e-06,
  "严密": 4.680068714140092e-06,
  "药丸": 4.680068714140092e-06,
  "障": 4.680068714140092e-06,
  "通宵": 4.680068714140092e-06,
  "玷污": 4.680068714140092e-06,
  "五万": 4.680068714140092e-06,
  "河流": 4.680068714140092e-06,
  "跑车": 4.680068714140092e-06,
  "阴性": 4.680068714140092e-06,
  "初次": 4.680068714140092e-06,
  "原理": 4.680068714140092e-06,
  "阿里": 4.680068714140092e-06,
  "一大早": 4.680068714140092e-06,
  "预先": 4.680068714140092e-06,
  "有机": 4.680068714140092e-06,
  "无可奉告": 4.680068714140092e-06,
  "奇异": 4.680068714140092e-06,
  "家门口": 4.680068714140092e-06,
  "将近": 4.650259359272957e-06,
  "好话": 4.650259359272957e-06,
  "植入": 4.650259359272957e-06,
  "引人注目": 4.650259359272957e-06,
  "种种": 4.650259359272957e-06,
  "点头": 4.650259359272957e-06,
  "吊死": 4.650259359272957e-06,
  "外衣": 4.650259359272957e-06,
  "气候": 4.650259359272957e-06,
  "透气": 4.650259359272957e-06,
  "布坎南": 4.650259359272957e-06,
  "创新": 4.650259359272957e-06,
  "移民局": 4.650259359272957e-06,
  "信托": 4.650259359272957e-06,
  "庇护": 4.650259359272957e-06,
  "蛋白": 4.650259359272957e-06,
  "西边": 4.650259359272957e-06,
  "直至": 4.650259359272957e-06,
  "读读": 4.650259359272957e-06,
  "饮": 4.650259359272957e-06,
  "霜": 4.650259359272957e-06,
  "奶牛": 4.650259359272957e-06,
  "三千": 4.650259359272957e-06,
  "贝尔": 4.650259359272957e-06,
  "散开": 4.650259359272957e-06,
  "渠道": 4.650259359272957e-06,
  "温迪": 4.650259359272957e-06,
  "苏醒": 4.650259359272957e-06,
  "条纹": 4.650259359272957e-06,
  "猎枪": 4.650259359272957e-06,
  "椰子": 4.650259359272957e-06,
  "掘": 4.620450004405822e-06,
  "外号": 4.620450004405822e-06,
  "完工": 4.620450004405822e-06,
  "一千万": 4.620450004405822e-06,
  "伸手": 4.620450004405822e-06,
  "糖浆": 4.620450004405822e-06,
  "谋生": 4.620450004405822e-06,
  "地雷": 4.620450004405822e-06,
  "哈尔": 4.620450004405822e-06,
  "换上": 4.620450004405822e-06,
  "名牌": 4.620450004405822e-06,
  "无尽": 4.620450004405822e-06,
  "奔驰": 4.620450004405822e-06,
  "垂": 4.620450004405822e-06,
  "绯闻": 4.620450004405822e-06,
  "药剂": 4.620450004405822e-06,
  "塑造": 4.620450004405822e-06,
  "汇": 4.620450004405822e-06,
  "当前": 4.620450004405822e-06,
  "天然": 4.620450004405822e-06,
  "啊啊": 4.620450004405822e-06,
  "变性": 4.620450004405822e-06,
  "强悍": 4.620450004405822e-06,
  "飞车": 4.620450004405822e-06,
  "主编": 4.620450004405822e-06,
  "刺客": 4.620450004405822e-06,
  "深表": 4.620450004405822e-06,
  "棚": 4.620450004405822e-06,
  "梦境": 4.620450004405822e-06,
  "坏处": 4.620450004405822e-06,
  "检察院": 4.620450004405822e-06,
  "高档": 4.620450004405822e-06,
  "还击": 4.620450004405822e-06,
  "三百": 4.620450004405822e-06,
  "灰姑娘": 4.5906406495386885e-06,
  "凡人": 4.5906406495386885e-06,
  "孟菲斯": 4.5906406495386885e-06,
  "宋": 4.5906406495386885e-06,
  "消毒": 4.5906406495386885e-06,
  "大西洋": 4.5906406495386885e-06,
  "精疲力尽": 4.5906406495386885e-06,
  "手稿": 4.5906406495386885e-06,
  "马赛": 4.5906406495386885e-06,
  "得主": 4.5906406495386885e-06,
  "把门": 4.5906406495386885e-06,
  "怀里": 4.5906406495386885e-06,
  "粪": 4.5906406495386885e-06,
  "喝彩": 4.5906406495386885e-06,
  "现有": 4.5906406495386885e-06,
  "污点": 4.5906406495386885e-06,
  "快活": 4.5906406495386885e-06,
  "修正案": 4.5906406495386885e-06,
  "一日": 4.5906406495386885e-06,
  "收益": 4.5906406495386885e-06,
  "技": 4.5906406495386885e-06,
  "徒": 4.5906406495386885e-06,
  "预谋": 4.5906406495386885e-06,
  "热量": 4.5906406495386885e-06,
  "况且": 4.5906406495386885e-06,
  "发射器": 4.560831294671554e-06,
  "坚": 4.560831294671554e-06,
  "福音": 4.560831294671554e-06,
  "炮弹": 4.560831294671554e-06,
  "明信片": 4.560831294671554e-06,
  "痉挛": 4.560831294671554e-06,
  "站台": 4.560831294671554e-06,
  "捕捉": 4.560831294671554e-06,
  "净化": 4.560831294671554e-06,
  "要害": 4.560831294671554e-06,
  "二战": 4.560831294671554e-06,
  "斯坦福": 4.560831294671554e-06,
  "收场": 4.560831294671554e-06,
  "放纵": 4.560831294671554e-06,
  "此处": 4.560831294671554e-06,
  "怀抱": 4.560831294671554e-06,
  "分头": 4.560831294671554e-06,
  "妖怪": 4.560831294671554e-06,
  "数码": 4.560831294671554e-06,
  "心目": 4.560831294671554e-06,
  "讨价还价": 4.560831294671554e-06,
  "紧身衣": 4.560831294671554e-06,
  "实践": 4.560831294671554e-06,
  "布雷克": 4.560831294671554e-06,
  "违规": 4.560831294671554e-06,
  "向上": 4.560831294671554e-06,
  "风流": 4.560831294671554e-06,
  "摩尔": 4.560831294671554e-06,
  "班机": 4.560831294671554e-06,
  "咧": 4.560831294671554e-06,
  "骑警": 4.560831294671554e-06,
  "香料": 4.560831294671554e-06,
  "上海": 4.560831294671554e-06,
  "纽": 4.560831294671554e-06,
  "秘诀": 4.560831294671554e-06,
  "口水": 4.560831294671554e-06,
  "瀑布": 4.560831294671554e-06,
  "无害": 4.560831294671554e-06,
  "钝": 4.560831294671554e-06,
  "超大": 4.560831294671554e-06,
  "散布": 4.560831294671554e-06,
  "偏偏": 4.560831294671554e-06,
  "多管闲事": 4.560831294671554e-06,
  "框": 4.560831294671554e-06,
  "充": 4.560831294671554e-06,
  "从头到尾": 4.560831294671554e-06,
  "年长": 4.560831294671554e-06,
  "远程": 4.560831294671554e-06,
  "勺子": 4.560831294671554e-06,
  "麻痹": 4.53102193980442e-06,
  "后卫": 4.53102193980442e-06,
  "十字": 4.53102193980442e-06,
  "东区": 4.53102193980442e-06,
  "阿尔巴尼亚": 4.53102193980442e-06,
  "加热": 4.53102193980442e-06,
  "告密者": 4.53102193980442e-06,
  "零食": 4.53102193980442e-06,
  "出没": 4.53102193980442e-06,
  "贵宾": 4.53102193980442e-06,
  "疗程": 4.53102193980442e-06,
  "挥手": 4.53102193980442e-06,
  "蒙在鼓里": 4.53102193980442e-06,
  "修补": 4.53102193980442e-06,
  "传讯": 4.53102193980442e-06,
  "岂": 4.53102193980442e-06,
  "总理": 4.53102193980442e-06,
  "尊贵": 4.53102193980442e-06,
  "深感": 4.53102193980442e-06,
  "安全局": 4.53102193980442e-06,
  "锋利": 4.53102193980442e-06,
  "园丁": 4.53102193980442e-06,
  "闹钟": 4.53102193980442e-06,
  "笨拙": 4.53102193980442e-06,
  "录音带": 4.53102193980442e-06,
  "特制": 4.53102193980442e-06,
  "支持者": 4.53102193980442e-06,
  "开胃": 4.53102193980442e-06,
  "救济": 4.53102193980442e-06,
  "士官": 4.53102193980442e-06,
  "精明": 4.53102193980442e-06,
  "付款": 4.53102193980442e-06,
  "寺": 4.53102193980442e-06,
  "盟友": 4.53102193980442e-06,
  "老兵": 4.53102193980442e-06,
  "灰尘": 4.53102193980442e-06,
  "腌": 4.53102193980442e-06,
  "得罪": 4.53102193980442e-06,
  "拖住": 4.501212584937285e-06,
  "指数": 4.501212584937285e-06,
  "让步": 4.501212584937285e-06,
  "枝": 4.501212584937285e-06,
  "流产": 4.501212584937285e-06,
  "流言": 4.501212584937285e-06,
  "配对": 4.501212584937285e-06,
  "驶": 4.501212584937285e-06,
  "头版": 4.501212584937285e-06,
  "山洞": 4.501212584937285e-06,
  "宣判": 4.501212584937285e-06,
  "里奇": 4.501212584937285e-06,
  "正题": 4.501212584937285e-06,
  "电话线": 4.501212584937285e-06,
  "乔纳森": 4.501212584937285e-06,
  "毁掉": 4.501212584937285e-06,
  "百万富翁": 4.501212584937285e-06,
  "隆重": 4.501212584937285e-06,
  "军用": 4.501212584937285e-06,
  "特地": 4.501212584937285e-06,
  "布道": 4.501212584937285e-06,
  "海龟": 4.501212584937285e-06,
  "银河": 4.501212584937285e-06,
  "坚守": 4.501212584937285e-06,
  "机遇": 4.501212584937285e-06,
  "拷贝": 4.501212584937285e-06,
  "女皇": 4.501212584937285e-06,
  "邮票": 4.501212584937285e-06,
  "学员": 4.501212584937285e-06,
  "薪": 4.501212584937285e-06,
  "垫子": 4.501212584937285e-06,
  "高明": 4.501212584937285e-06,
  "偏执": 4.501212584937285e-06,
  "吴": 4.501212584937285e-06,
  "蒂娜": 4.501212584937285e-06,
  "大方": 4.4714032300701506e-06,
  "泳装": 4.4714032300701506e-06,
  "看病": 4.4714032300701506e-06,
  "十八": 4.4714032300701506e-06,
  "意料": 4.4714032300701506e-06,
  "扭转": 4.4714032300701506e-06,
  "永别": 4.4714032300701506e-06,
  "嘣": 4.4714032300701506e-06,
  "洪水": 4.4714032300701506e-06,
  "貌": 4.4714032300701506e-06,
  "关乎": 4.4714032300701506e-06,
  "诽谤": 4.4714032300701506e-06,
  "出海": 4.4714032300701506e-06,
  "常客": 4.4714032300701506e-06,
  "分类": 4.4714032300701506e-06,
  "林德曼": 4.4714032300701506e-06,
  "前程": 4.4714032300701506e-06,
  "苦恼": 4.4714032300701506e-06,
  "衡量": 4.4714032300701506e-06,
  "别扭": 4.4714032300701506e-06,
  "踹": 4.4714032300701506e-06,
  "坠机": 4.4714032300701506e-06,
  "夏季": 4.4714032300701506e-06,
  "普林斯顿": 4.4714032300701506e-06,
  "谷仓": 4.4714032300701506e-06,
  "惯": 4.4714032300701506e-06,
  "咕": 4.4714032300701506e-06,
  "录制": 4.4714032300701506e-06,
  "纸杯": 4.4714032300701506e-06,
  "专利": 4.4714032300701506e-06,
  "情绪化": 4.4714032300701506e-06,
  "高速路": 4.4714032300701506e-06,
  "脉冲": 4.4714032300701506e-06,
  "入学": 4.4714032300701506e-06,
  "口哨": 4.4714032300701506e-06,
  "驾驶员": 4.4714032300701506e-06,
  "龟": 4.4714032300701506e-06,
  "声誉": 4.4714032300701506e-06,
  "何方": 4.4714032300701506e-06,
  "公立": 4.4714032300701506e-06,
  "有害": 4.4714032300701506e-06,
  "光头": 4.4714032300701506e-06,
  "病态": 4.4714032300701506e-06,
  "杀光": 4.4714032300701506e-06,
  "乔丹": 4.4714032300701506e-06,
  "洛根": 4.4714032300701506e-06,
  "马铃薯": 4.441593875203017e-06,
  "维也纳": 4.441593875203017e-06,
  "发达": 4.441593875203017e-06,
  "区分": 4.441593875203017e-06,
  "销量": 4.441593875203017e-06,
  "领导人": 4.441593875203017e-06,
  "分局": 4.441593875203017e-06,
  "分居": 4.441593875203017e-06,
  "混进": 4.441593875203017e-06,
  "意想不到": 4.441593875203017e-06,
  "遗漏": 4.441593875203017e-06,
  "社团": 4.441593875203017e-06,
  "詹姆士": 4.441593875203017e-06,
  "泊": 4.441593875203017e-06,
  "玛丽亚": 4.441593875203017e-06,
  "伯尼": 4.441593875203017e-06,
  "明了": 4.441593875203017e-06,
  "宁": 4.441593875203017e-06,
  "娃": 4.441593875203017e-06,
  "试试看": 4.441593875203017e-06,
  "编码": 4.441593875203017e-06,
  "瓦斯": 4.441593875203017e-06,
  "厘米": 4.441593875203017e-06,
  "重要性": 4.441593875203017e-06,
  "一次性": 4.441593875203017e-06,
  "摇头": 4.441593875203017e-06,
  "检查官": 4.441593875203017e-06,
  "愈": 4.441593875203017e-06,
  "叛军": 4.441593875203017e-06,
  "承包商": 4.441593875203017e-06,
  "拣": 4.441593875203017e-06,
  "入伙": 4.441593875203017e-06,
  "喜悦": 4.441593875203017e-06,
  "超速": 4.441593875203017e-06,
  "老哥": 4.441593875203017e-06,
  "指挥部": 4.441593875203017e-06,
  "个别": 4.441593875203017e-06,
  "西南": 4.441593875203017e-06,
  "紫": 4.411784520335882e-06,
  "漂": 4.411784520335882e-06,
  "了如指掌": 4.411784520335882e-06,
  "战斗机": 4.411784520335882e-06,
  "双人": 4.411784520335882e-06,
  "米兰达": 4.411784520335882e-06,
  "风头": 4.411784520335882e-06,
  "变种": 4.411784520335882e-06,
  "进食": 4.411784520335882e-06,
  "抓捕": 4.411784520335882e-06,
  "不可避免": 4.411784520335882e-06,
  "篮子": 4.411784520335882e-06,
  "刻意": 4.411784520335882e-06,
  "机灵": 4.411784520335882e-06,
  "天线": 4.411784520335882e-06,
  "盲人": 4.411784520335882e-06,
  "通报": 4.411784520335882e-06,
  "争辩": 4.411784520335882e-06,
  "老伙计": 4.411784520335882e-06,
  "马库斯": 4.411784520335882e-06,
  "暗中": 4.411784520335882e-06,
  "上报": 4.411784520335882e-06,
  "木板": 4.411784520335882e-06,
  "驻": 4.411784520335882e-06,
  "预报": 4.411784520335882e-06,
  "藏匿": 4.411784520335882e-06,
  "化身": 4.411784520335882e-06,
  "收留": 4.411784520335882e-06,
  "化合物": 4.411784520335882e-06,
  "水池": 4.411784520335882e-06,
  "矮子": 4.411784520335882e-06,
  "无与伦比": 4.411784520335882e-06,
  "背面": 4.411784520335882e-06,
  "白兰地": 4.381975165468748e-06,
  "单身汉": 4.381975165468748e-06,
  "巴特": 4.381975165468748e-06,
  "地理": 4.381975165468748e-06,
  "店主": 4.381975165468748e-06,
  "盼望": 4.381975165468748e-06,
  "文森特": 4.381975165468748e-06,
  "琪": 4.381975165468748e-06,
  "头目": 4.381975165468748e-06,
  "音响": 4.381975165468748e-06,
  "米饭": 4.381975165468748e-06,
  "罢休": 4.381975165468748e-06,
  "捷径": 4.381975165468748e-06,
  "猩猩": 4.381975165468748e-06,
  "泪水": 4.381975165468748e-06,
  "昔": 4.381975165468748e-06,
  "挪开": 4.381975165468748e-06,
  "险境": 4.381975165468748e-06,
  "感激不尽": 4.381975165468748e-06,
  "玛雅": 4.381975165468748e-06,
  "磨蹭": 4.381975165468748e-06,
  "不久前": 4.381975165468748e-06,
  "精致": 4.381975165468748e-06,
  "活人": 4.381975165468748e-06,
  "没劲": 4.3521658106016135e-06,
  "握住": 4.3521658106016135e-06,
  "空地": 4.3521658106016135e-06,
  "十六": 4.3521658106016135e-06,
  "凡事": 4.3521658106016135e-06,
  "陆地": 4.3521658106016135e-06,
  "谭": 4.3521658106016135e-06,
  "捉弄": 4.3521658106016135e-06,
  "认错": 4.3521658106016135e-06,
  "服饰": 4.3521658106016135e-06,
  "泉": 4.3521658106016135e-06,
  "逝去": 4.3521658106016135e-06,
  "抢救": 4.3521658106016135e-06,
  "凭空": 4.3521658106016135e-06,
  "把手": 4.3521658106016135e-06,
  "吞噬": 4.3521658106016135e-06,
  "淋浴": 4.3521658106016135e-06,
  "挥舞": 4.3521658106016135e-06,
  "亲身": 4.3521658106016135e-06,
  "肥胖": 4.3521658106016135e-06,
  "壁": 4.3521658106016135e-06,
  "两万": 4.3521658106016135e-06,
  "伎俩": 4.3521658106016135e-06,
  "躯体": 4.3521658106016135e-06,
  "自如": 4.3521658106016135e-06,
  "开支": 4.3521658106016135e-06,
  "积蓄": 4.3521658106016135e-06,
  "歌星": 4.3521658106016135e-06,
  "惧怕": 4.3521658106016135e-06,
  "残疾": 4.3521658106016135e-06,
  "照办": 4.3521658106016135e-06,
  "料理": 4.3521658106016135e-06,
  "巴尔的摩": 4.3521658106016135e-06,
  "糕": 4.3521658106016135e-06,
  "海豹": 4.3521658106016135e-06,
  "六月": 4.3521658106016135e-06,
  "懒得": 4.3521658106016135e-06,
  "夥": 4.3521658106016135e-06,
  "一代": 4.3521658106016135e-06,
  "涂鸦": 4.3521658106016135e-06,
  "惭愧": 4.3521658106016135e-06,
  "教区": 4.3521658106016135e-06,
  "迄今为止": 4.32235645573448e-06,
  "招待会": 4.32235645573448e-06,
  "消耗": 4.32235645573448e-06,
  "泽": 4.32235645573448e-06,
  "抬高": 4.32235645573448e-06,
  "喋喋不休": 4.32235645573448e-06,
  "泳": 4.32235645573448e-06,
  "穿梭": 4.32235645573448e-06,
  "配乐": 4.32235645573448e-06,
  "触发": 4.32235645573448e-06,
  "卖淫": 4.32235645573448e-06,
  "股东": 4.32235645573448e-06,
  "出彩": 4.32235645573448e-06,
  "传感器": 4.32235645573448e-06,
  "巷子": 4.32235645573448e-06,
  "叛国": 4.32235645573448e-06,
  "孙": 4.32235645573448e-06,
  "恶人": 4.32235645573448e-06,
  "手提箱": 4.32235645573448e-06,
  "咦": 4.32235645573448e-06,
  "五百": 4.32235645573448e-06,
  "赛场": 4.32235645573448e-06,
  "拔掉": 4.32235645573448e-06,
  "开端": 4.32235645573448e-06,
  "请假": 4.32235645573448e-06,
  "诠释": 4.32235645573448e-06,
  "丹麦": 4.32235645573448e-06,
  "线条": 4.32235645573448e-06,
  "歌舞": 4.32235645573448e-06,
  "肠子": 4.32235645573448e-06,
  "叛变": 4.32235645573448e-06,
  "糊弄": 4.32235645573448e-06,
  "捣蛋": 4.32235645573448e-06,
  "橄榄": 4.32235645573448e-06,
  "生育": 4.32235645573448e-06,
  "发育": 4.32235645573448e-06,
  "恐惧症": 4.32235645573448e-06,
  "外勤": 4.292547100867345e-06,
  "一如既往": 4.292547100867345e-06,
  "大名": 4.292547100867345e-06,
  "百合": 4.292547100867345e-06,
  "大桥": 4.292547100867345e-06,
  "彻头彻尾": 4.292547100867345e-06,
  "突击队": 4.292547100867345e-06,
  "查清": 4.292547100867345e-06,
  "愈合": 4.292547100867345e-06,
  "性质": 4.292547100867345e-06,
  "浏览": 4.292547100867345e-06,
  "会谈": 4.292547100867345e-06,
  "创造力": 4.292547100867345e-06,
  "修车": 4.292547100867345e-06,
  "心事": 4.292547100867345e-06,
  "宇": 4.292547100867345e-06,
  "酮": 4.292547100867345e-06,
  "风度": 4.292547100867345e-06,
  "分解": 4.292547100867345e-06,
  "疲倦": 4.292547100867345e-06,
  "亨德森": 4.292547100867345e-06,
  "胡迪": 4.292547100867345e-06,
  "动画片": 4.292547100867345e-06,
  "救生员": 4.292547100867345e-06,
  "粒子": 4.292547100867345e-06,
  "毕生": 4.292547100867345e-06,
  "宣读": 4.292547100867345e-06,
  "辜负": 4.292547100867345e-06,
  "继": 4.292547100867345e-06,
  "全美": 4.292547100867345e-06,
  "白金": 4.292547100867345e-06,
  "北美": 4.292547100867345e-06,
  "甚么": 4.292547100867345e-06,
  "献身": 4.292547100867345e-06,
  "女伴": 4.292547100867345e-06,
  "歹徒": 4.292547100867345e-06,
  "掷": 4.292547100867345e-06,
  "斑": 4.292547100867345e-06,
  "法警": 4.292547100867345e-06,
  "活活": 4.292547100867345e-06,
  "外甥": 4.26273774600021e-06,
  "故乡": 4.26273774600021e-06,
  "印刷": 4.26273774600021e-06,
  "栽": 4.26273774600021e-06,
  "阿司匹林": 4.26273774600021e-06,
  "贫困": 4.26273774600021e-06,
  "后腿": 4.26273774600021e-06,
  "枪战": 4.26273774600021e-06,
  "恭维": 4.26273774600021e-06,
  "打烊": 4.26273774600021e-06,
  "猫头鹰": 4.26273774600021e-06,
  "斗篷": 4.26273774600021e-06,
  "梯": 4.26273774600021e-06,
  "糗": 4.26273774600021e-06,
  "常识": 4.26273774600021e-06,
  "正中": 4.26273774600021e-06,
  "内幕": 4.26273774600021e-06,
  "司令": 4.26273774600021e-06,
  "醋": 4.26273774600021e-06,
  "同类": 4.26273774600021e-06,
  "密探": 4.26273774600021e-06,
  "长岛": 4.26273774600021e-06,
  "反驳": 4.26273774600021e-06,
  "反射": 4.26273774600021e-06,
  "踢踏舞": 4.26273774600021e-06,
  "鉴": 4.26273774600021e-06,
  "感知": 4.26273774600021e-06,
  "盎司": 4.26273774600021e-06,
  "奶子": 4.26273774600021e-06,
  "招牌": 4.26273774600021e-06,
  "许愿": 4.26273774600021e-06,
  "抽筋": 4.26273774600021e-06,
  "市里": 4.26273774600021e-06,
  "止血": 4.26273774600021e-06,
  "政权": 4.26273774600021e-06,
  "匪": 4.26273774600021e-06,
  "玛姬": 4.26273774600021e-06,
  "岁数": 4.26273774600021e-06,
  "幻影": 4.232928391133076e-06,
  "多半": 4.232928391133076e-06,
  "看穿": 4.232928391133076e-06,
  "十四": 4.232928391133076e-06,
  "缺席": 4.232928391133076e-06,
  "舞厅": 4.232928391133076e-06,
  "迫害": 4.232928391133076e-06,
  "锤": 4.232928391133076e-06,
  "换取": 4.232928391133076e-06,
  "关灯": 4.232928391133076e-06,
  "蹭": 4.232928391133076e-06,
  "粥": 4.232928391133076e-06,
  "真面目": 4.232928391133076e-06,
  "字典": 4.232928391133076e-06,
  "胶水": 4.232928391133076e-06,
  "伪君子": 4.232928391133076e-06,
  "描绘": 4.232928391133076e-06,
  "取名": 4.232928391133076e-06,
  "喉": 4.232928391133076e-06,
  "平息": 4.232928391133076e-06,
  "准许": 4.232928391133076e-06,
  "政治家": 4.232928391133076e-06,
  "失明": 4.232928391133076e-06,
  "市政厅": 4.232928391133076e-06,
  "一清二楚": 4.232928391133076e-06,
  "平行": 4.232928391133076e-06,
  "盲": 4.232928391133076e-06,
  "善事": 4.232928391133076e-06,
  "窜": 4.232928391133076e-06,
  "诸位": 4.232928391133076e-06,
  "预想": 4.232928391133076e-06,
  "吵闹": 4.232928391133076e-06,
  "沙龙": 4.232928391133076e-06,
  "干预": 4.232928391133076e-06,
  "王牌": 4.232928391133076e-06,
  "乐于": 4.232928391133076e-06,
  "爱国": 4.232928391133076e-06,
  "床垫": 4.232928391133076e-06,
  "人头": 4.232928391133076e-06,
  "滩": 4.203119036265942e-06,
  "搂": 4.203119036265942e-06,
  "弗吉尼亚": 4.203119036265942e-06,
  "麻醉剂": 4.203119036265942e-06,
  "外来": 4.203119036265942e-06,
  "卢卡斯": 4.203119036265942e-06,
  "鞠躬": 4.203119036265942e-06,
  "证券": 4.203119036265942e-06,
  "进口": 4.203119036265942e-06,
  "朱玛": 4.203119036265942e-06,
  "种类": 4.203119036265942e-06,
  "池塘": 4.203119036265942e-06,
  "死地": 4.203119036265942e-06,
  "乔安娜": 4.203119036265942e-06,
  "卜": 4.203119036265942e-06,
  "获奖": 4.203119036265942e-06,
  "低落": 4.203119036265942e-06,
  "簿": 4.203119036265942e-06,
  "心怀": 4.203119036265942e-06,
  "心声": 4.203119036265942e-06,
  "奔跑": 4.203119036265942e-06,
  "波多黎各": 4.203119036265942e-06,
  "接球": 4.203119036265942e-06,
  "惯例": 4.203119036265942e-06,
  "头顶": 4.203119036265942e-06,
  "肩上": 4.203119036265942e-06,
  "汉娜": 4.203119036265942e-06,
  "照样": 4.203119036265942e-06,
  "垃圾堆": 4.203119036265942e-06,
  "妞儿": 4.203119036265942e-06,
  "加勒比": 4.203119036265942e-06,
  "币": 4.203119036265942e-06,
  "事发": 4.203119036265942e-06,
  "主张": 4.203119036265942e-06,
  "更改": 4.203119036265942e-06,
  "融洽": 4.203119036265942e-06,
  "寄宿": 4.203119036265942e-06,
  "毕业生": 4.203119036265942e-06,
  "阿萨德": 4.203119036265942e-06,
  "乡": 4.203119036265942e-06,
  "孤身一人": 4.203119036265942e-06,
  "司法部": 4.203119036265942e-06,
  "理发": 4.203119036265942e-06,
  "懦弱": 4.203119036265942e-06,
  "甲壳": 4.203119036265942e-06,
  "送死": 4.203119036265942e-06,
  "访谈": 4.203119036265942e-06,
  "空姐": 4.173309681398808e-06,
  "侯": 4.173309681398808e-06,
  "近乎": 4.173309681398808e-06,
  "离奇": 4.173309681398808e-06,
  "波比": 4.173309681398808e-06,
  "内阁": 4.173309681398808e-06,
  "本杰明": 4.173309681398808e-06,
  "拾一": 4.173309681398808e-06,
  "枪械": 4.173309681398808e-06,
  "死活": 4.173309681398808e-06,
  "兴奋剂": 4.173309681398808e-06,
  "闻名": 4.173309681398808e-06,
  "短期": 4.173309681398808e-06,
  "较量": 4.173309681398808e-06,
  "做主": 4.173309681398808e-06,
  "起誓": 4.173309681398808e-06,
  "夺取": 4.173309681398808e-06,
  "向导": 4.173309681398808e-06,
  "详情": 4.173309681398808e-06,
  "熄灭": 4.173309681398808e-06,
  "这天": 4.173309681398808e-06,
  "海莉": 4.173309681398808e-06,
  "皮包": 4.173309681398808e-06,
  "善意": 4.173309681398808e-06,
  "敌意": 4.173309681398808e-06,
  "敌军": 4.173309681398808e-06,
  "冻结": 4.173309681398808e-06,
  "克雷塞": 4.173309681398808e-06,
  "填补": 4.173309681398808e-06,
  "杂耍": 4.173309681398808e-06,
  "情不自禁": 4.173309681398808e-06,
  "少爷": 4.173309681398808e-06,
  "揉": 4.173309681398808e-06,
  "看重": 4.173309681398808e-06,
  "探访": 4.173309681398808e-06,
  "三角": 4.173309681398808e-06,
  "挪威": 4.173309681398808e-06,
  "凳子": 4.143500326531673e-06,
  "一时间": 4.143500326531673e-06,
  "裁缝": 4.143500326531673e-06,
  "写字": 4.143500326531673e-06,
  "并肩": 4.143500326531673e-06,
  "章鱼": 4.143500326531673e-06,
  "惊叹": 4.143500326531673e-06,
  "素食": 4.143500326531673e-06,
  "徒步": 4.143500326531673e-06,
  "撤回": 4.143500326531673e-06,
  "暖气": 4.143500326531673e-06,
  "淹没": 4.143500326531673e-06,
  "坦率": 4.143500326531673e-06,
  "可可": 4.143500326531673e-06,
  "生动": 4.143500326531673e-06,
  "公务": 4.143500326531673e-06,
  "纱": 4.143500326531673e-06,
  "前行": 4.143500326531673e-06,
  "黑道": 4.143500326531673e-06,
  "放射": 4.143500326531673e-06,
  "正点": 4.143500326531673e-06,
  "吸食": 4.143500326531673e-06,
  "行者": 4.143500326531673e-06,
  "芭": 4.143500326531673e-06,
  "回信": 4.143500326531673e-06,
  "忠心": 4.143500326531673e-06,
  "鲑鱼": 4.143500326531673e-06,
  "花招": 4.143500326531673e-06,
  "合伙": 4.143500326531673e-06,
  "马克思": 4.143500326531673e-06,
  "饱受": 4.143500326531673e-06,
  "闹剧": 4.143500326531673e-06,
  "北京": 4.143500326531673e-06,
  "费劲": 4.143500326531673e-06,
  "东北": 4.143500326531673e-06,
  "拷问": 4.143500326531673e-06,
  "感性": 4.143500326531673e-06,
  "虽说": 4.143500326531673e-06,
  "考察": 4.143500326531673e-06,
  "昏倒": 4.143500326531673e-06,
  "国旗": 4.143500326531673e-06,
  "盯住": 4.143500326531673e-06,
  "鄙视": 4.143500326531673e-06,
  "上当": 4.143500326531673e-06,
  "强项": 4.143500326531673e-06,
  "层面": 4.143500326531673e-06,
  "巢": 4.143500326531673e-06,
  "操场": 4.143500326531673e-06,
  "际": 4.143500326531673e-06,
  "光辉": 4.143500326531673e-06,
  "胡言": 4.143500326531673e-06,
  "谨": 4.143500326531673e-06,
  "接头": 4.143500326531673e-06,
  "订单": 4.143500326531673e-06,
  "鬼鬼祟祟": 4.1136909716645385e-06,
  "钢铁": 4.1136909716645385e-06,
  "痣": 4.1136909716645385e-06,
  "镖": 4.1136909716645385e-06,
  "伺候": 4.1136909716645385e-06,
  "赏": 4.1136909716645385e-06,
  "用途": 4.1136909716645385e-06,
  "中文": 4.1136909716645385e-06,
  "要点": 4.1136909716645385e-06,
  "诺拉": 4.1136909716645385e-06,
  "触犯": 4.1136909716645385e-06,
  "软糖": 4.1136909716645385e-06,
  "早起": 4.1136909716645385e-06,
  "医药": 4.1136909716645385e-06,
  "腔": 4.1136909716645385e-06,
  "骑兵": 4.1136909716645385e-06,
  "变动": 4.1136909716645385e-06,
  "说教": 4.1136909716645385e-06,
  "放火": 4.1136909716645385e-06,
  "风光": 4.1136909716645385e-06,
  "伊芙": 4.1136909716645385e-06,
  "疲劳": 4.1136909716645385e-06,
  "打官司": 4.1136909716645385e-06,
  "屑": 4.1136909716645385e-06,
  "男爵": 4.1136909716645385e-06,
  "吃光": 4.1136909716645385e-06,
  "社长": 4.1136909716645385e-06,
  "叛逆": 4.1136909716645385e-06,
  "海水": 4.1136909716645385e-06,
  "整齐": 4.1136909716645385e-06,
  "潘": 4.1136909716645385e-06,
  "便士": 4.1136909716645385e-06,
  "失手": 4.1136909716645385e-06,
  "失眠": 4.1136909716645385e-06,
  "杰森": 4.1136909716645385e-06,
  "命案": 4.1136909716645385e-06,
  "暴动": 4.1136909716645385e-06,
  "无私": 4.1136909716645385e-06,
  "未成年人": 4.1136909716645385e-06,
  "代言人": 4.1136909716645385e-06,
  "滥": 4.1136909716645385e-06,
  "病假": 4.1136909716645385e-06,
  "背心": 4.1136909716645385e-06,
  "远处": 4.1136909716645385e-06,
  "天知道": 4.1136909716645385e-06,
  "防线": 4.1136909716645385e-06,
  "高大": 4.1136909716645385e-06,
  "款待": 4.083881616797405e-06,
  "菠萝": 4.083881616797405e-06,
  "列出": 4.083881616797405e-06,
  "轮流": 4.083881616797405e-06,
  "般配": 4.083881616797405e-06,
  "消沉": 4.083881616797405e-06,
  "捎": 4.083881616797405e-06,
  "戒烟": 4.083881616797405e-06,
  "不妨": 4.083881616797405e-06,
  "里昂": 4.083881616797405e-06,
  "前后": 4.083881616797405e-06,
  "炎": 4.083881616797405e-06,
  "断绝": 4.083881616797405e-06,
  "兔崽子": 4.083881616797405e-06,
  "半死": 4.083881616797405e-06,
  "希尔": 4.083881616797405e-06,
  "兰花": 4.083881616797405e-06,
  "副本": 4.083881616797405e-06,
  "火爆": 4.083881616797405e-06,
  "特德": 4.083881616797405e-06,
  "难为情": 4.083881616797405e-06,
  "年鉴": 4.083881616797405e-06,
  "模范": 4.083881616797405e-06,
  "主机": 4.083881616797405e-06,
  "共有": 4.083881616797405e-06,
  "克里斯蒂": 4.083881616797405e-06,
  "构思": 4.083881616797405e-06,
  "未遂": 4.083881616797405e-06,
  "一心": 4.083881616797405e-06,
  "尚宇": 4.083881616797405e-06,
  "同性": 4.083881616797405e-06,
  "损": 4.083881616797405e-06,
  "罚款": 4.083881616797405e-06,
  "日报": 4.083881616797405e-06,
  "候": 4.05407226193027e-06,
  "商务": 4.05407226193027e-06,
  "手指头": 4.05407226193027e-06,
  "消逝": 4.05407226193027e-06,
  "奥利弗": 4.05407226193027e-06,
  "注重": 4.05407226193027e-06,
  "放射性": 4.05407226193027e-06,
  "门徒": 4.05407226193027e-06,
  "哮喘": 4.05407226193027e-06,
  "稀有": 4.05407226193027e-06,
  "呻吟": 4.05407226193027e-06,
  "蟹": 4.05407226193027e-06,
  "内线": 4.05407226193027e-06,
  "克格勃": 4.05407226193027e-06,
  "要塞": 4.05407226193027e-06,
  "葬": 4.05407226193027e-06,
  "死胡同": 4.05407226193027e-06,
  "她家": 4.05407226193027e-06,
  "改装": 4.05407226193027e-06,
  "淤": 4.05407226193027e-06,
  "名称": 4.05407226193027e-06,
  "常人": 4.05407226193027e-06,
  "怀特": 4.05407226193027e-06,
  "斯坦利": 4.05407226193027e-06,
  "僵": 4.05407226193027e-06,
  "放荡": 4.05407226193027e-06,
  "心血": 4.05407226193027e-06,
  "孤立": 4.05407226193027e-06,
  "坟": 4.05407226193027e-06,
  "果酱": 4.05407226193027e-06,
  "洗衣机": 4.05407226193027e-06,
  "奎": 4.05407226193027e-06,
  "药店": 4.05407226193027e-06,
  "飞越": 4.05407226193027e-06,
  "华氏": 4.05407226193027e-06,
  "栗": 4.05407226193027e-06,
  "造就": 4.05407226193027e-06,
  "巴掌": 4.05407226193027e-06,
  "全能": 4.05407226193027e-06,
  "矶": 4.05407226193027e-06,
  "失事": 4.05407226193027e-06,
  "回过": 4.05407226193027e-06,
  "救护": 4.05407226193027e-06,
  "流浪者": 4.05407226193027e-06,
  "替补": 4.05407226193027e-06,
  "珍娜": 4.05407226193027e-06,
  "上十": 4.05407226193027e-06,
  "浸": 4.05407226193027e-06,
  "共产党": 4.05407226193027e-06,
  "复印": 4.05407226193027e-06,
  "驴子": 4.05407226193027e-06,
  "罗恩": 4.05407226193027e-06,
  "胆敢": 4.05407226193027e-06,
  "攀": 4.05407226193027e-06,
  "映": 4.024262907063136e-06,
  "不可理喻": 4.024262907063136e-06,
  "丽塔": 4.024262907063136e-06,
  "百姓": 4.024262907063136e-06,
  "到头来": 4.024262907063136e-06,
  "不用说": 4.024262907063136e-06,
  "蛋卷": 4.024262907063136e-06,
  "嘎": 4.024262907063136e-06,
  "科尔": 4.024262907063136e-06,
  "突": 4.024262907063136e-06,
  "弃权": 4.024262907063136e-06,
  "胜负": 4.024262907063136e-06,
  "大脚": 4.024262907063136e-06,
  "橙色": 4.024262907063136e-06,
  "不堪": 4.024262907063136e-06,
  "撞车": 4.024262907063136e-06,
  "赛跑": 4.024262907063136e-06,
  "血清": 4.024262907063136e-06,
  "婶婶": 4.024262907063136e-06,
  "敬畏": 4.024262907063136e-06,
  "开业": 4.024262907063136e-06,
  "赞扬": 4.024262907063136e-06,
  "遵循": 4.024262907063136e-06,
  "赞赏": 4.024262907063136e-06,
  "防火墙": 4.024262907063136e-06,
  "口中": 4.024262907063136e-06,
  "掠夺": 4.024262907063136e-06,
  "巡回演出": 4.024262907063136e-06,
  "盏": 4.024262907063136e-06,
  "慈悲": 4.024262907063136e-06,
  "推动": 4.024262907063136e-06,
  "棋": 4.024262907063136e-06,
  "猎手": 4.024262907063136e-06,
  "相亲": 4.024262907063136e-06,
  "萝卜": 3.994453552196001e-06,
  "折断": 3.994453552196001e-06,
  "身处": 3.994453552196001e-06,
  "刊登": 3.994453552196001e-06,
  "气象": 3.994453552196001e-06,
  "认知": 3.994453552196001e-06,
  "华尔街": 3.994453552196001e-06,
  "颠": 3.994453552196001e-06,
  "葡萄牙语": 3.994453552196001e-06,
  "下集": 3.994453552196001e-06,
  "方舟": 3.994453552196001e-06,
  "丽莎": 3.994453552196001e-06,
  "粗糙": 3.994453552196001e-06,
  "不曾": 3.994453552196001e-06,
  "如下": 3.994453552196001e-06,
  "出丑": 3.994453552196001e-06,
  "柳": 3.994453552196001e-06,
  "拆除": 3.994453552196001e-06,
  "总的来说": 3.994453552196001e-06,
  "朱": 3.994453552196001e-06,
  "开诚布公": 3.994453552196001e-06,
  "脊椎": 3.994453552196001e-06,
  "奢侈": 3.994453552196001e-06,
  "跟班": 3.994453552196001e-06,
  "延伸": 3.994453552196001e-06,
  "行进": 3.994453552196001e-06,
  "胺": 3.994453552196001e-06,
  "执行官": 3.994453552196001e-06,
  "殖民地": 3.994453552196001e-06,
  "纳杉": 3.994453552196001e-06,
  "纯属": 3.994453552196001e-06,
  "左撇子": 3.994453552196001e-06,
  "上映": 3.994453552196001e-06,
  "通风": 3.994453552196001e-06,
  "口渴": 3.994453552196001e-06,
  "喘气": 3.994453552196001e-06,
  "麻木": 3.994453552196001e-06,
  "血缘": 3.994453552196001e-06,
  "失灵": 3.994453552196001e-06,
  "秋": 3.994453552196001e-06,
  "化名": 3.994453552196001e-06,
  "精通": 3.994453552196001e-06,
  "保释金": 3.994453552196001e-06,
  "词语": 3.994453552196001e-06,
  "空缺": 3.9646441973288676e-06,
  "马西墨斯": 3.9646441973288676e-06,
  "泳衣": 3.9646441973288676e-06,
  "柄": 3.9646441973288676e-06,
  "流畅": 3.9646441973288676e-06,
  "梅毒": 3.9646441973288676e-06,
  "小兄弟": 3.9646441973288676e-06,
  "出乎意料": 3.9646441973288676e-06,
  "脱水": 3.9646441973288676e-06,
  "佩顿": 3.9646441973288676e-06,
  "错事": 3.9646441973288676e-06,
  "腾达": 3.9646441973288676e-06,
  "不便": 3.9646441973288676e-06,
  "星座": 3.9646441973288676e-06,
  "吸气": 3.9646441973288676e-06,
  "替罪羊": 3.9646441973288676e-06,
  "杰克逊": 3.9646441973288676e-06,
  "溪": 3.9646441973288676e-06,
  "启示": 3.9646441973288676e-06,
  "扣押": 3.9646441973288676e-06,
  "手动": 3.9646441973288676e-06,
  "元老": 3.9646441973288676e-06,
  "毒物": 3.9646441973288676e-06,
  "财": 3.9646441973288676e-06,
  "步伐": 3.9646441973288676e-06,
  "做人": 3.9646441973288676e-06,
  "手艺": 3.9646441973288676e-06,
  "担": 3.9646441973288676e-06,
  "回话": 3.9646441973288676e-06,
  "硬汉": 3.9646441973288676e-06,
  "击打": 3.9646441973288676e-06,
  "杰西卡": 3.9646441973288676e-06,
  "艾拉": 3.9646441973288676e-06,
  "记不清": 3.9646441973288676e-06,
  "平安无事": 3.9646441973288676e-06,
  "金字塔": 3.9646441973288676e-06,
  "三分": 3.9646441973288676e-06,
  "穿梭机": 3.9646441973288676e-06,
  "话语": 3.9646441973288676e-06,
  "日语": 3.9646441973288676e-06,
  "小宝宝": 3.9646441973288676e-06,
  "一举一动": 3.9646441973288676e-06,
  "投篮": 3.9646441973288676e-06,
  "胡话": 3.9646441973288676e-06,
  "挫折": 3.9646441973288676e-06,
  "乔治娅": 3.9646441973288676e-06,
  "新手": 3.9646441973288676e-06,
  "大号": 3.934834842461733e-06,
  "大姐": 3.934834842461733e-06,
  "重逢": 3.934834842461733e-06,
  "野猫": 3.934834842461733e-06,
  "匙": 3.934834842461733e-06,
  "极为": 3.934834842461733e-06,
  "脑震荡": 3.934834842461733e-06,
  "遍布": 3.934834842461733e-06,
  "付账": 3.934834842461733e-06,
  "一路顺风": 3.934834842461733e-06,
  "有线电视": 3.934834842461733e-06,
  "延迟": 3.934834842461733e-06,
  "救活": 3.934834842461733e-06,
  "侬": 3.934834842461733e-06,
  "动态": 3.934834842461733e-06,
  "布鲁诺": 3.934834842461733e-06,
  "痴呆": 3.934834842461733e-06,
  "拥": 3.934834842461733e-06,
  "研究生": 3.934834842461733e-06,
  "自便": 3.934834842461733e-06,
  "处处": 3.934834842461733e-06,
  "堂兄": 3.934834842461733e-06,
  "转悠": 3.934834842461733e-06,
  "颤": 3.934834842461733e-06,
  "志": 3.934834842461733e-06,
  "即时": 3.934834842461733e-06,
  "磁": 3.934834842461733e-06,
  "闹鬼": 3.934834842461733e-06,
  "威尔逊": 3.934834842461733e-06,
  "敷": 3.934834842461733e-06,
  "工夫": 3.934834842461733e-06,
  "决策": 3.934834842461733e-06,
  "杰米": 3.934834842461733e-06,
  "环绕": 3.934834842461733e-06,
  "施舍": 3.934834842461733e-06,
  "坎": 3.934834842461733e-06,
  "筹集": 3.934834842461733e-06,
  "调出": 3.934834842461733e-06,
  "衰竭": 3.934834842461733e-06,
  "脉": 3.934834842461733e-06,
  "疏忽": 3.934834842461733e-06,
  "民谣": 3.934834842461733e-06,
  "马厩": 3.934834842461733e-06,
  "散播": 3.934834842461733e-06,
  "核对": 3.934834842461733e-06,
  "键盘": 3.934834842461733e-06,
  "启": 3.934834842461733e-06,
  "伏击": 3.934834842461733e-06,
  "推开": 3.934834842461733e-06,
  "萨利": 3.934834842461733e-06,
  "咆哮": 3.934834842461733e-06,
  "视而不见": 3.905025487594598e-06,
  "卡斯特罗": 3.905025487594598e-06,
  "置身": 3.905025487594598e-06,
  "叉子": 3.905025487594598e-06,
  "艾米丽": 3.905025487594598e-06,
  "卡门": 3.905025487594598e-06,
  "油门": 3.905025487594598e-06,
  "转机": 3.905025487594598e-06,
  "树木": 3.905025487594598e-06,
  "粗俗": 3.905025487594598e-06,
  "法式": 3.905025487594598e-06,
  "摄影棚": 3.905025487594598e-06,
  "藐视": 3.905025487594598e-06,
  "克莱": 3.905025487594598e-06,
  "搭乘": 3.905025487594598e-06,
  "网页": 3.905025487594598e-06,
  "创建": 3.905025487594598e-06,
  "施展": 3.905025487594598e-06,
  "饶恕": 3.905025487594598e-06,
  "伟": 3.905025487594598e-06,
  "斧头": 3.905025487594598e-06,
  "里边": 3.905025487594598e-06,
  "深渊": 3.905025487594598e-06,
  "虚假": 3.905025487594598e-06,
  "长发": 3.905025487594598e-06,
  "火把": 3.905025487594598e-06,
  "乞丐": 3.905025487594598e-06,
  "连锁": 3.905025487594598e-06,
  "厄尼": 3.905025487594598e-06,
  "上天": 3.905025487594598e-06,
  "全速": 3.905025487594598e-06,
  "割断": 3.905025487594598e-06,
  "朋": 3.905025487594598e-06,
  "骨髓": 3.905025487594598e-06,
  "钟声": 3.905025487594598e-06,
  "案情": 3.905025487594598e-06,
  "电缆": 3.905025487594598e-06,
  "冈": 3.905025487594598e-06,
  "殡仪馆": 3.905025487594598e-06,
  "贝壳": 3.905025487594598e-06,
  "屈": 3.905025487594598e-06,
  "坠": 3.905025487594598e-06,
  "超模": 3.905025487594598e-06,
  "余下": 3.905025487594598e-06,
  "是因为": 3.905025487594598e-06,
  "匕首": 3.905025487594598e-06,
  "桑德拉": 3.875216132727464e-06,
  "伸张": 3.875216132727464e-06,
  "想方设法": 3.875216132727464e-06,
  "魅": 3.875216132727464e-06,
  "麦卡锡": 3.875216132727464e-06,
  "沸腾": 3.875216132727464e-06,
  "群岛": 3.875216132727464e-06,
  "例行": 3.875216132727464e-06,
  "吸尘器": 3.875216132727464e-06,
  "宣告": 3.875216132727464e-06,
  "草率": 3.875216132727464e-06,
  "日出": 3.875216132727464e-06,
  "动听": 3.875216132727464e-06,
  "炸鸡": 3.875216132727464e-06,
  "驱使": 3.875216132727464e-06,
  "坏主意": 3.875216132727464e-06,
  "篝火": 3.875216132727464e-06,
  "习俗": 3.875216132727464e-06,
  "妃": 3.875216132727464e-06,
  "农夫": 3.875216132727464e-06,
  "弯曲": 3.875216132727464e-06,
  "合唱团": 3.875216132727464e-06,
  "铭记": 3.875216132727464e-06,
  "微妙": 3.875216132727464e-06,
  "巧妙": 3.875216132727464e-06,
  "残暴": 3.875216132727464e-06,
  "火热": 3.875216132727464e-06,
  "南美": 3.875216132727464e-06,
  "枕": 3.875216132727464e-06,
  "疤痕": 3.875216132727464e-06,
  "生于": 3.875216132727464e-06,
  "剪辑": 3.875216132727464e-06,
  "取胜": 3.875216132727464e-06,
  "月经": 3.875216132727464e-06,
  "冒充": 3.875216132727464e-06,
  "紧迫": 3.875216132727464e-06,
  "相连": 3.875216132727464e-06,
  "椅": 3.875216132727464e-06,
  "衷心": 3.875216132727464e-06,
  "同感": 3.875216132727464e-06,
  "拉丁语": 3.875216132727464e-06,
  "怪罪": 3.875216132727464e-06,
  "膏": 3.875216132727464e-06,
  "墨西哥人": 3.875216132727464e-06,
  "绊倒": 3.875216132727464e-06,
  "大兵": 3.84540677786033e-06,
  "逝": 3.84540677786033e-06,
  "下属": 3.84540677786033e-06,
  "喵": 3.84540677786033e-06,
  "迫切": 3.84540677786033e-06,
  "周边": 3.84540677786033e-06,
  "裘": 3.84540677786033e-06,
  "制造商": 3.84540677786033e-06,
  "身心": 3.84540677786033e-06,
  "手掌": 3.84540677786033e-06,
  "和尚": 3.84540677786033e-06,
  "皇": 3.84540677786033e-06,
  "纠纷": 3.84540677786033e-06,
  "梳": 3.84540677786033e-06,
  "备份": 3.84540677786033e-06,
  "无话可说": 3.84540677786033e-06,
  "舷": 3.84540677786033e-06,
  "耶路撒冷": 3.84540677786033e-06,
  "捏造": 3.84540677786033e-06,
  "羔羊": 3.84540677786033e-06,
  "宵禁": 3.84540677786033e-06,
  "上层": 3.84540677786033e-06,
  "充实": 3.84540677786033e-06,
  "脸红": 3.84540677786033e-06,
  "曹": 3.84540677786033e-06,
  "醉鬼": 3.84540677786033e-06,
  "一旁": 3.84540677786033e-06,
  "储备": 3.84540677786033e-06,
  "被害者": 3.84540677786033e-06,
  "顺路": 3.84540677786033e-06,
  "人马": 3.84540677786033e-06,
  "观光": 3.84540677786033e-06,
  "玛吉": 3.84540677786033e-06,
  "粪便": 3.84540677786033e-06,
  "小菜": 3.815597422993196e-06,
  "进军": 3.815597422993196e-06,
  "进场": 3.815597422993196e-06,
  "足迹": 3.815597422993196e-06,
  "托举": 3.815597422993196e-06,
  "步入": 3.815597422993196e-06,
  "领土": 3.815597422993196e-06,
  "爱国者": 3.815597422993196e-06,
  "中世纪": 3.815597422993196e-06,
  "落地": 3.815597422993196e-06,
  "气罐": 3.815597422993196e-06,
  "头巾": 3.815597422993196e-06,
  "嬉皮士": 3.815597422993196e-06,
  "心愿": 3.815597422993196e-06,
  "黑市": 3.815597422993196e-06,
  "自行": 3.815597422993196e-06,
  "守则": 3.815597422993196e-06,
  "达西": 3.815597422993196e-06,
  "巡": 3.815597422993196e-06,
  "渗透": 3.815597422993196e-06,
  "转播": 3.815597422993196e-06,
  "案发": 3.815597422993196e-06,
  "世事": 3.815597422993196e-06,
  "领事馆": 3.815597422993196e-06,
  "阿尔梅达": 3.815597422993196e-06,
  "拘留所": 3.815597422993196e-06,
  "主公": 3.815597422993196e-06,
  "充斥": 3.815597422993196e-06,
  "洋娃娃": 3.815597422993196e-06,
  "宣扬": 3.815597422993196e-06,
  "蚊子": 3.815597422993196e-06,
  "暴君": 3.815597422993196e-06,
  "巴格达": 3.815597422993196e-06,
  "脑筋": 3.815597422993196e-06,
  "秃头": 3.815597422993196e-06,
  "四月": 3.815597422993196e-06,
  "莫斯": 3.815597422993196e-06,
  "奖章": 3.815597422993196e-06,
  "爱意": 3.815597422993196e-06,
  "杂碎": 3.815597422993196e-06,
  "临死": 3.815597422993196e-06,
  "表扬": 3.815597422993196e-06,
  "颁发": 3.815597422993196e-06,
  "吹嘘": 3.815597422993196e-06,
  "单元": 3.815597422993196e-06,
  "探视": 3.815597422993196e-06,
  "拉拉队": 3.815597422993196e-06,
  "追赶": 3.785788068126061e-06,
  "十一": 3.785788068126061e-06,
  "粗话": 3.785788068126061e-06,
  "灌输": 3.785788068126061e-06,
  "逗留": 3.785788068126061e-06,
  "卵": 3.785788068126061e-06,
  "妥当": 3.785788068126061e-06,
  "迪斯尼": 3.785788068126061e-06,
  "下达": 3.785788068126061e-06,
  "棒棒糖": 3.785788068126061e-06,
  "淹": 3.785788068126061e-06,
  "树叶": 3.785788068126061e-06,
  "运动鞋": 3.785788068126061e-06,
  "挨饿": 3.785788068126061e-06,
  "看透": 3.785788068126061e-06,
  "存放": 3.785788068126061e-06,
  "打针": 3.785788068126061e-06,
  "项圈": 3.785788068126061e-06,
  "故": 3.785788068126061e-06,
  "起草": 3.785788068126061e-06,
  "糊": 3.785788068126061e-06,
  "苗条": 3.785788068126061e-06,
  "智能": 3.785788068126061e-06,
  "当兵": 3.785788068126061e-06,
  "藉": 3.785788068126061e-06,
  "享有": 3.785788068126061e-06,
  "向往": 3.785788068126061e-06,
  "南非": 3.785788068126061e-06,
  "燃": 3.785788068126061e-06,
  "暗算": 3.785788068126061e-06,
  "在案": 3.785788068126061e-06,
  "一见钟情": 3.785788068126061e-06,
  "立正": 3.785788068126061e-06,
  "隐秘": 3.785788068126061e-06,
  "起源": 3.785788068126061e-06,
  "鹦鹉": 3.785788068126061e-06,
  "耳边": 3.785788068126061e-06,
  "贝拉": 3.785788068126061e-06,
  "洗衣": 3.785788068126061e-06,
  "无畏": 3.785788068126061e-06,
  "潜质": 3.785788068126061e-06,
  "赌徒": 3.785788068126061e-06,
  "厢": 3.785788068126061e-06,
  "整洁": 3.785788068126061e-06,
  "满怀": 3.785788068126061e-06,
  "厨子": 3.785788068126061e-06,
  "佳人": 3.785788068126061e-06,
  "未必": 3.785788068126061e-06,
  "尽兴": 3.785788068126061e-06,
  "宠": 3.755978713258927e-06,
  "大力": 3.755978713258927e-06,
  "大头": 3.755978713258927e-06,
  "每时每刻": 3.755978713258927e-06,
  "终结者": 3.755978713258927e-06,
  "漫漫": 3.755978713258927e-06,
  "消磨": 3.755978713258927e-06,
  "熬夜": 3.755978713258927e-06,
  "普遍": 3.755978713258927e-06,
  "指手画脚": 3.755978713258927e-06,
  "打嗝": 3.755978713258927e-06,
  "半身": 3.755978713258927e-06,
  "经费": 3.755978713258927e-06,
  "盾牌": 3.755978713258927e-06,
  "扣子": 3.755978713258927e-06,
  "迷糊": 3.755978713258927e-06,
  "雪莉": 3.755978713258927e-06,
  "肇事": 3.755978713258927e-06,
  "下定决心": 3.755978713258927e-06,
  "彭": 3.755978713258927e-06,
  "贵干": 3.755978713258927e-06,
  "数千": 3.755978713258927e-06,
  "雪山": 3.755978713258927e-06,
  "描写": 3.755978713258927e-06,
  "顾虑": 3.755978713258927e-06,
  "侍者": 3.755978713258927e-06,
  "开价": 3.755978713258927e-06,
  "思绪": 3.755978713258927e-06,
  "施加": 3.755978713258927e-06,
  "尼克松": 3.755978713258927e-06,
  "全副": 3.755978713258927e-06,
  "休克": 3.755978713258927e-06,
  "快餐": 3.755978713258927e-06,
  "狙击": 3.755978713258927e-06,
  "北面": 3.755978713258927e-06,
  "布景": 3.755978713258927e-06,
  "标语": 3.755978713258927e-06,
  "必定": 3.755978713258927e-06,
  "摄": 3.755978713258927e-06,
  "了断": 3.755978713258927e-06,
  "拆散": 3.755978713258927e-06,
  "洗耳恭听": 3.755978713258927e-06,
  "丰厚": 3.755978713258927e-06,
  "侥幸": 3.755978713258927e-06,
  "学业": 3.755978713258927e-06,
  "养老金": 3.755978713258927e-06,
  "装傻": 3.755978713258927e-06,
  "丝绸": 3.755978713258927e-06,
  "美满": 3.755978713258927e-06,
  "士气": 3.755978713258927e-06,
  "一体": 3.755978713258927e-06,
  "排骨": 3.755978713258927e-06,
  "哒": 3.755978713258927e-06,
  "受宠若惊": 3.755978713258927e-06,
  "联谊会": 3.755978713258927e-06,
  "本色": 3.755978713258927e-06,
  "王冠": 3.755978713258927e-06,
  "汉克": 3.755978713258927e-06,
  "分发": 3.755978713258927e-06,
  "幸亏": 3.7261693583917926e-06,
  "爱米丽": 3.7261693583917926e-06,
  "外人": 3.7261693583917926e-06,
  "研发": 3.7261693583917926e-06,
  "萨尔瓦多": 3.7261693583917926e-06,
  "击落": 3.7261693583917926e-06,
  "点点": 3.7261693583917926e-06,
  "庆": 3.7261693583917926e-06,
  "供词": 3.7261693583917926e-06,
  "引力": 3.7261693583917926e-06,
  "钳": 3.7261693583917926e-06,
  "出演": 3.7261693583917926e-06,
  "撞见": 3.7261693583917926e-06,
  "分队": 3.7261693583917926e-06,
  "打手": 3.7261693583917926e-06,
  "攻击性": 3.7261693583917926e-06,
  "钻头": 3.7261693583917926e-06,
  "创造性": 3.7261693583917926e-06,
  "世界大战": 3.7261693583917926e-06,
  "橘": 3.7261693583917926e-06,
  "后者": 3.7261693583917926e-06,
  "修正": 3.7261693583917926e-06,
  "显眼": 3.7261693583917926e-06,
  "转交": 3.7261693583917926e-06,
  "犹大": 3.7261693583917926e-06,
  "截然不同": 3.7261693583917926e-06,
  "明日": 3.7261693583917926e-06,
  "移交": 3.7261693583917926e-06,
  "搏击": 3.7261693583917926e-06,
  "月份": 3.7261693583917926e-06,
  "原料": 3.7261693583917926e-06,
  "理应": 3.7261693583917926e-06,
  "临终": 3.7261693583917926e-06,
  "弓": 3.7261693583917926e-06,
  "收缩": 3.7261693583917926e-06,
  "繁殖": 3.7261693583917926e-06,
  "人世": 3.7261693583917926e-06,
  "活埋": 3.7261693583917926e-06,
  "罗丝": 3.7261693583917926e-06,
  "萨达姆": 3.7261693583917926e-06,
  "萨克斯": 3.6963600035246583e-06,
  "好奇心": 3.6963600035246583e-06,
  "大奖": 3.6963600035246583e-06,
  "安吉": 3.6963600035246583e-06,
  "大气": 3.6963600035246583e-06,
  "穿透": 3.6963600035246583e-06,
  "耗尽": 3.6963600035246583e-06,
  "忍心": 3.6963600035246583e-06,
  "击掌": 3.6963600035246583e-06,
  "虱子": 3.6963600035246583e-06,
  "门卫": 3.6963600035246583e-06,
  "安抚": 3.6963600035246583e-06,
  "罗马尼亚": 3.6963600035246583e-06,
  "雪花": 3.6963600035246583e-06,
  "自言自语": 3.6963600035246583e-06,
  "饰": 3.6963600035246583e-06,
  "大致": 3.6963600035246583e-06,
  "堵塞": 3.6963600035246583e-06,
  "抓走": 3.6963600035246583e-06,
  "轴": 3.6963600035246583e-06,
  "大王": 3.6963600035246583e-06,
  "筋": 3.6963600035246583e-06,
  "看得见": 3.6963600035246583e-06,
  "收容所": 3.6963600035246583e-06,
  "续": 3.6963600035246583e-06,
  "放置": 3.6963600035246583e-06,
  "贺": 3.6963600035246583e-06,
  "双面": 3.6963600035246583e-06,
  "低下": 3.6963600035246583e-06,
  "带路": 3.6963600035246583e-06,
  "圆满": 3.6963600035246583e-06,
  "俄亥俄州": 3.6963600035246583e-06,
  "虚拟": 3.6963600035246583e-06,
  "伯特": 3.6963600035246583e-06,
  "应用": 3.6963600035246583e-06,
  "征求": 3.6963600035246583e-06,
  "微型": 3.6963600035246583e-06,
  "巴拿马": 3.6963600035246583e-06,
  "直奔": 3.6963600035246583e-06,
  "忽悠": 3.6963600035246583e-06,
  "环游": 3.6963600035246583e-06,
  "偿": 3.6963600035246583e-06,
  "六十": 3.6963600035246583e-06,
  "深色": 3.6963600035246583e-06,
  "荒野": 3.6963600035246583e-06,
  "词汇": 3.6963600035246583e-06,
  "餐具": 3.6963600035246583e-06,
  "漫": 3.6963600035246583e-06,
  "破灭": 3.6963600035246583e-06,
  "被子": 3.6963600035246583e-06,
  "法令": 3.6963600035246583e-06,
  "钦佩": 3.6963600035246583e-06,
  "奋力": 3.6963600035246583e-06,
  "萨斯": 3.6963600035246583e-06,
  "老人家": 3.6963600035246583e-06,
  "沐浴": 3.6665506486575236e-06,
  "外伤": 3.6665506486575236e-06,
  "足足": 3.6665506486575236e-06,
  "十七": 3.6665506486575236e-06,
  "堵车": 3.6665506486575236e-06,
  "匈牙利": 3.6665506486575236e-06,
  "完善": 3.6665506486575236e-06,
  "硫磺": 3.6665506486575236e-06,
  "货币": 3.6665506486575236e-06,
  "消遣": 3.6665506486575236e-06,
  "海鲜": 3.6665506486575236e-06,
  "发热": 3.6665506486575236e-06,
  "乔什": 3.6665506486575236e-06,
  "舱门": 3.6665506486575236e-06,
  "绝大多数": 3.6665506486575236e-06,
  "舞池": 3.6665506486575236e-06,
  "树立": 3.6665506486575236e-06,
  "医务室": 3.6665506486575236e-06,
  "好坏": 3.6665506486575236e-06,
  "狂人": 3.6665506486575236e-06,
  "弹琴": 3.6665506486575236e-06,
  "摆弄": 3.6665506486575236e-06,
  "浓度": 3.6665506486575236e-06,
  "浣熊": 3.6665506486575236e-06,
  "交配": 3.6665506486575236e-06,
  "瞧见": 3.6665506486575236e-06,
  "斑点": 3.6665506486575236e-06,
  "述": 3.6665506486575236e-06,
  "维生素": 3.6665506486575236e-06,
  "升高": 3.6665506486575236e-06,
  "长度": 3.6665506486575236e-06,
  "便条": 3.6665506486575236e-06,
  "绝地": 3.6665506486575236e-06,
  "波特兰": 3.6665506486575236e-06,
  "不得已": 3.6665506486575236e-06,
  "录音机": 3.6665506486575236e-06,
  "反馈": 3.6665506486575236e-06,
  "主导": 3.6665506486575236e-06,
  "反省": 3.6665506486575236e-06,
  "失窃": 3.6665506486575236e-06,
  "鲁本": 3.6665506486575236e-06,
  "手术刀": 3.6665506486575236e-06,
  "发号施令": 3.6665506486575236e-06,
  "惠": 3.6665506486575236e-06,
  "本土": 3.6665506486575236e-06,
  "表态": 3.6665506486575236e-06,
  "上吊": 3.6665506486575236e-06,
  "润": 3.6665506486575236e-06,
  "集装箱": 3.6367412937903893e-06,
  "破门而入": 3.6367412937903893e-06,
  "不适": 3.6367412937903893e-06,
  "忘却": 3.6367412937903893e-06,
  "瓜葛": 3.6367412937903893e-06,
  "票数": 3.6367412937903893e-06,
  "针头": 3.6367412937903893e-06,
  "冬季": 3.6367412937903893e-06,
  "丘": 3.6367412937903893e-06,
  "尼日利亚": 3.6367412937903893e-06,
  "珊": 3.6367412937903893e-06,
  "入选": 3.6367412937903893e-06,
  "内尔": 3.6367412937903893e-06,
  "改过自新": 3.6367412937903893e-06,
  "对外": 3.6367412937903893e-06,
  "博比": 3.6367412937903893e-06,
  "刑期": 3.6367412937903893e-06,
  "遇难": 3.6367412937903893e-06,
  "布拉德": 3.6367412937903893e-06,
  "绘": 3.6367412937903893e-06,
  "步骤": 3.6367412937903893e-06,
  "黑手": 3.6367412937903893e-06,
  "布鲁克": 3.6367412937903893e-06,
  "亚美尼亚人": 3.6367412937903893e-06,
  "奥兹": 3.6367412937903893e-06,
  "艾尔": 3.6367412937903893e-06,
  "灾": 3.6367412937903893e-06,
  "天地": 3.6367412937903893e-06,
  "冷却": 3.6367412937903893e-06,
  "协商": 3.6367412937903893e-06,
  "缠住": 3.6367412937903893e-06,
  "副手": 3.6367412937903893e-06,
  "海绵": 3.6367412937903893e-06,
  "电话亭": 3.6367412937903893e-06,
  "婆娘": 3.6367412937903893e-06,
  "艰辛": 3.6367412937903893e-06,
  "才华横溢": 3.6367412937903893e-06,
  "巡逻队": 3.6367412937903893e-06,
  "秋季": 3.6367412937903893e-06,
  "时分": 3.6367412937903893e-06,
  "牢牢": 3.6367412937903893e-06,
  "作呕": 3.6367412937903893e-06,
  "弱小": 3.6367412937903893e-06,
  "眼看": 3.6367412937903893e-06,
  "蒸汽": 3.6367412937903893e-06,
  "布莱克": 3.6367412937903893e-06,
  "法定": 3.6367412937903893e-06,
  "虚张声势": 3.6367412937903893e-06,
  "残疾人": 3.6367412937903893e-06,
  "咽": 3.6367412937903893e-06,
  "卡洛斯": 3.6367412937903893e-06,
  "养育": 3.606931938923255e-06,
  "铃铛": 3.606931938923255e-06,
  "十三": 3.606931938923255e-06,
  "危急": 3.606931938923255e-06,
  "去向": 3.606931938923255e-06,
  "店铺": 3.606931938923255e-06,
  "胸腔": 3.606931938923255e-06,
  "概率": 3.606931938923255e-06,
  "店员": 3.606931938923255e-06,
  "捉住": 3.606931938923255e-06,
  "大臣": 3.606931938923255e-06,
  "显现": 3.606931938923255e-06,
  "色拉": 3.606931938923255e-06,
  "鲍伯": 3.606931938923255e-06,
  "炸毁": 3.606931938923255e-06,
  "捷克": 3.606931938923255e-06,
  "皱纹": 3.606931938923255e-06,
  "通奸": 3.606931938923255e-06,
  "密西西比": 3.606931938923255e-06,
  "发亮": 3.606931938923255e-06,
  "明亮": 3.606931938923255e-06,
  "平方": 3.606931938923255e-06,
  "管辖": 3.606931938923255e-06,
  "残杀": 3.606931938923255e-06,
  "萨曼莎": 3.606931938923255e-06,
  "消防队": 3.606931938923255e-06,
  "互动": 3.606931938923255e-06,
  "上好": 3.606931938923255e-06,
  "叶子": 3.606931938923255e-06,
  "花朵": 3.606931938923255e-06,
  "停火": 3.606931938923255e-06,
  "超度": 3.606931938923255e-06,
  "玛莉": 3.606931938923255e-06,
  "佣人": 3.606931938923255e-06,
  "强度": 3.606931938923255e-06,
  "接纳": 3.606931938923255e-06,
  "武术": 3.606931938923255e-06,
  "贫民窟": 3.606931938923255e-06,
  "倒塌": 3.606931938923255e-06,
  "馈": 3.606931938923255e-06,
  "小个子": 3.606931938923255e-06,
  "无所不能": 3.606931938923255e-06,
  "克劳斯": 3.606931938923255e-06,
  "古人": 3.577122584056121e-06,
  "行得通": 3.577122584056121e-06,
  "医务": 3.577122584056121e-06,
  "彗星": 3.577122584056121e-06,
  "地牢": 3.577122584056121e-06,
  "封杀": 3.577122584056121e-06,
  "岗": 3.577122584056121e-06,
  "创始人": 3.577122584056121e-06,
  "抽空": 3.577122584056121e-06,
  "偏僻": 3.577122584056121e-06,
  "史蒂芬": 3.577122584056121e-06,
  "查询": 3.577122584056121e-06,
  "关头": 3.577122584056121e-06,
  "潮湿": 3.577122584056121e-06,
  "里拉": 3.577122584056121e-06,
  "康妮": 3.577122584056121e-06,
  "布兰达": 3.577122584056121e-06,
  "拷": 3.577122584056121e-06,
  "打折": 3.577122584056121e-06,
  "衣着": 3.577122584056121e-06,
  "衣物": 3.577122584056121e-06,
  "两百": 3.577122584056121e-06,
  "字眼": 3.577122584056121e-06,
  "孬种": 3.577122584056121e-06,
  "鸡皮疙瘩": 3.577122584056121e-06,
  "心不在焉": 3.577122584056121e-06,
  "山脉": 3.577122584056121e-06,
  "育": 3.577122584056121e-06,
  "挨打": 3.577122584056121e-06,
  "讯问": 3.577122584056121e-06,
  "战舰": 3.577122584056121e-06,
  "肋": 3.577122584056121e-06,
  "施压": 3.577122584056121e-06,
  "疗": 3.577122584056121e-06,
  "训练有素": 3.577122584056121e-06,
  "笼罩": 3.577122584056121e-06,
  "到期": 3.577122584056121e-06,
  "残局": 3.577122584056121e-06,
  "上市": 3.577122584056121e-06,
  "碾": 3.577122584056121e-06,
  "起伏": 3.577122584056121e-06,
  "忧伤": 3.577122584056121e-06,
  "低于": 3.577122584056121e-06,
  "帮凶": 3.577122584056121e-06,
  "扩张": 3.577122584056121e-06,
  "学术": 3.577122584056121e-06,
  "惹恼": 3.577122584056121e-06,
  "无穷": 3.577122584056121e-06,
  "微弱": 3.577122584056121e-06,
  "摄像": 3.577122584056121e-06,
  "派遣": 3.577122584056121e-06,
  "责": 3.577122584056121e-06,
  "间接": 3.577122584056121e-06,
  "撕碎": 3.577122584056121e-06,
  "差距": 3.5473132291889865e-06,
  "大局": 3.5473132291889865e-06,
  "继承人": 3.5473132291889865e-06,
  "留情": 3.5473132291889865e-06,
  "渐": 3.5473132291889865e-06,
  "悲观": 3.5473132291889865e-06,
  "体育场": 3.5473132291889865e-06,
  "罢": 3.5473132291889865e-06,
  "坚固": 3.5473132291889865e-06,
  "偷袭": 3.5473132291889865e-06,
  "心想": 3.5473132291889865e-06,
  "肥猪": 3.5473132291889865e-06,
  "曹操": 3.5473132291889865e-06,
  "颜": 3.5473132291889865e-06,
  "改动": 3.5473132291889865e-06,
  "迷幻药": 3.5473132291889865e-06,
  "崇高": 3.5473132291889865e-06,
  "追溯": 3.5473132291889865e-06,
  "山里": 3.5473132291889865e-06,
  "冷战": 3.5473132291889865e-06,
  "调节": 3.5473132291889865e-06,
  "共鸣": 3.5473132291889865e-06,
  "债券": 3.5473132291889865e-06,
  "务必": 3.5473132291889865e-06,
  "绘画": 3.5473132291889865e-06,
  "全程": 3.5473132291889865e-06,
  "持久": 3.5473132291889865e-06,
  "自欺欺人": 3.5473132291889865e-06,
  "句子": 3.5473132291889865e-06,
  "撇": 3.5473132291889865e-06,
  "冒烟": 3.5473132291889865e-06,
  "彼": 3.5473132291889865e-06,
  "姓氏": 3.5473132291889865e-06,
  "顶楼": 3.5473132291889865e-06,
  "罗比": 3.5473132291889865e-06,
  "单车": 3.5473132291889865e-06,
  "费心": 3.5473132291889865e-06,
  "众所周知": 3.5473132291889865e-06,
  "盔甲": 3.5473132291889865e-06,
  "掰": 3.5473132291889865e-06,
  "得救": 3.5473132291889865e-06,
  "鼓手": 3.5473132291889865e-06,
  "咖喱": 3.5473132291889865e-06,
  "攒": 3.5473132291889865e-06,
  "话筒": 3.5473132291889865e-06,
  "身为": 3.5175038743218523e-06,
  "擦屁股": 3.5175038743218523e-06,
  "慎重": 3.5175038743218523e-06,
  "完好": 3.5175038743218523e-06,
  "溺水": 3.5175038743218523e-06,
  "方圆": 3.5175038743218523e-06,
  "波动": 3.5175038743218523e-06,
  "埋藏": 3.5175038743218523e-06,
  "划船": 3.5175038743218523e-06,
  "换换": 3.5175038743218523e-06,
  "露天": 3.5175038743218523e-06,
  "埋怨": 3.5175038743218523e-06,
  "渔夫": 3.5175038743218523e-06,
  "扭伤": 3.5175038743218523e-06,
  "促使": 3.5175038743218523e-06,
  "匠": 3.5175038743218523e-06,
  "重心": 3.5175038743218523e-06,
  "辨": 3.5175038743218523e-06,
  "打入": 3.5175038743218523e-06,
  "容许": 3.5175038743218523e-06,
  "摆布": 3.5175038743218523e-06,
  "变为": 3.5175038743218523e-06,
  "霸": 3.5175038743218523e-06,
  "游戏机": 3.5175038743218523e-06,
  "金额": 3.5175038743218523e-06,
  "伪证": 3.5175038743218523e-06,
  "风云": 3.5175038743218523e-06,
  "定律": 3.5175038743218523e-06,
  "奉陪": 3.5175038743218523e-06,
  "发言人": 3.5175038743218523e-06,
  "名气": 3.5175038743218523e-06,
  "奥莉芙": 3.5175038743218523e-06,
  "挑战性": 3.5175038743218523e-06,
  "称号": 3.5175038743218523e-06,
  "疑虑": 3.5175038743218523e-06,
  "东边": 3.5175038743218523e-06,
  "奏": 3.5175038743218523e-06,
  "注射器": 3.5175038743218523e-06,
  "调动": 3.5175038743218523e-06,
  "原样": 3.5175038743218523e-06,
  "藤": 3.5175038743218523e-06,
  "亏": 3.5175038743218523e-06,
  "追随者": 3.5175038743218523e-06,
  "暴风雪": 3.5175038743218523e-06,
  "预兆": 3.5175038743218523e-06,
  "搅和": 3.5175038743218523e-06,
  "就是说": 3.5175038743218523e-06,
  "微不足道": 3.5175038743218523e-06,
  "弹头": 3.5175038743218523e-06,
  "女主人": 3.5175038743218523e-06,
  "抽搐": 3.5175038743218523e-06,
  "笛": 3.5175038743218523e-06,
  "相伴": 3.5175038743218523e-06,
  "水槽": 3.5175038743218523e-06,
  "推广": 3.5175038743218523e-06,
  "暴风": 3.5175038743218523e-06,
  "假象": 3.5175038743218523e-06,
  "排列": 3.5175038743218523e-06,
  "粮食": 3.5175038743218523e-06,
  "吉祥物": 3.4876945194547176e-06,
  "楼层": 3.4876945194547176e-06,
  "凯勒": 3.4876945194547176e-06,
  "统治者": 3.4876945194547176e-06,
  "往来": 3.4876945194547176e-06,
  "洲": 3.4876945194547176e-06,
  "雷蒙德": 3.4876945194547176e-06,
  "内奸": 3.4876945194547176e-06,
  "枪口": 3.4876945194547176e-06,
  "追究": 3.4876945194547176e-06,
  "空闲": 3.4876945194547176e-06,
  "观赏": 3.4876945194547176e-06,
  "睫毛": 3.4876945194547176e-06,
  "数百": 3.4876945194547176e-06,
  "金鱼": 3.4876945194547176e-06,
  "晚礼服": 3.4876945194547176e-06,
  "打的": 3.4876945194547176e-06,
  "恰恰相反": 3.4876945194547176e-06,
  "头颅": 3.4876945194547176e-06,
  "国防": 3.4876945194547176e-06,
  "不道德": 3.4876945194547176e-06,
  "量子": 3.4876945194547176e-06,
  "筹备": 3.4876945194547176e-06,
  "特洛伊": 3.4876945194547176e-06,
  "牙买加": 3.4876945194547176e-06,
  "不顾一切": 3.4876945194547176e-06,
  "一线": 3.4876945194547176e-06,
  "市政府": 3.4876945194547176e-06,
  "班长": 3.4876945194547176e-06,
  "厄运": 3.4876945194547176e-06,
  "掌权": 3.4876945194547176e-06,
  "西区": 3.4876945194547176e-06,
  "内务部": 3.4876945194547176e-06,
  "邮差": 3.4876945194547176e-06,
  "洗钱": 3.4876945194547176e-06,
  "法规": 3.4876945194547176e-06,
  "光顾": 3.4876945194547176e-06,
  "选拔": 3.4876945194547176e-06,
  "限度": 3.4876945194547176e-06,
  "得体": 3.4876945194547176e-06,
  "全心全意": 3.4876945194547176e-06,
  "团团转": 3.4876945194547176e-06,
  "盖子": 3.4876945194547176e-06,
  "同一天": 3.4876945194547176e-06,
  "嗜好": 3.4578851645875833e-06,
  "嘿嘿嘿": 3.4578851645875833e-06,
  "叙述": 3.4578851645875833e-06,
  "柬埔寨": 3.4578851645875833e-06,
  "犹": 3.4578851645875833e-06,
  "棕": 3.4578851645875833e-06,
  "胸前": 3.4578851645875833e-06,
  "油画": 3.4578851645875833e-06,
  "驾驭": 3.4578851645875833e-06,
  "强迫症": 3.4578851645875833e-06,
  "配偶": 3.4578851645875833e-06,
  "下课": 3.4578851645875833e-06,
  "彩色": 3.4578851645875833e-06,
  "联想": 3.4578851645875833e-06,
  "气愤": 3.4578851645875833e-06,
  "小气": 3.4578851645875833e-06,
  "空袭": 3.4578851645875833e-06,
  "抵制": 3.4578851645875833e-06,
  "契": 3.4578851645875833e-06,
  "布伦南": 3.4578851645875833e-06,
  "兆头": 3.4578851645875833e-06,
  "沉睡": 3.4578851645875833e-06,
  "前景": 3.4578851645875833e-06,
  "难免": 3.4578851645875833e-06,
  "迎来": 3.4578851645875833e-06,
  "行列": 3.4578851645875833e-06,
  "脱颖而出": 3.4578851645875833e-06,
  "柴": 3.4578851645875833e-06,
  "人气": 3.4578851645875833e-06,
  "激起": 3.4578851645875833e-06,
  "手电筒": 3.4578851645875833e-06,
  "班级": 3.4578851645875833e-06,
  "特写": 3.4578851645875833e-06,
  "巷": 3.4578851645875833e-06,
  "示威": 3.4578851645875833e-06,
  "贵重": 3.4578851645875833e-06,
  "戒毒所": 3.4578851645875833e-06,
  "荡": 3.4578851645875833e-06,
  "彼特": 3.4578851645875833e-06,
  "赤裸": 3.4578851645875833e-06,
  "牢狱": 3.4578851645875833e-06,
  "颜料": 3.4578851645875833e-06,
  "装甲": 3.4578851645875833e-06,
  "卖命": 3.4578851645875833e-06,
  "辛迪": 3.4578851645875833e-06,
  "入伍": 3.4578851645875833e-06,
  "避难": 3.4578851645875833e-06,
  "热血": 3.4578851645875833e-06,
  "捷": 3.4578851645875833e-06,
  "阿波罗": 3.4578851645875833e-06,
  "患有": 3.4578851645875833e-06,
  "防备": 3.4578851645875833e-06,
  "送来": 3.4578851645875833e-06,
  "漂浮": 3.4578851645875833e-06,
  "罗克": 3.4578851645875833e-06,
  "未婚": 3.4578851645875833e-06,
  "大半": 3.428075809720449e-06,
  "小鸡": 3.428075809720449e-06,
  "保全": 3.428075809720449e-06,
  "伊迪丝": 3.428075809720449e-06,
  "锡": 3.428075809720449e-06,
  "算计": 3.428075809720449e-06,
  "中场": 3.428075809720449e-06,
  "走狗": 3.428075809720449e-06,
  "诚意": 3.428075809720449e-06,
  "邮递员": 3.428075809720449e-06,
  "属实": 3.428075809720449e-06,
  "镇长": 3.428075809720449e-06,
  "关爱": 3.428075809720449e-06,
  "权益": 3.428075809720449e-06,
  "计较": 3.428075809720449e-06,
  "白日梦": 3.428075809720449e-06,
  "别针": 3.428075809720449e-06,
  "绊": 3.428075809720449e-06,
  "谕": 3.428075809720449e-06,
  "机枪": 3.428075809720449e-06,
  "米尔": 3.428075809720449e-06,
  "黑白": 3.428075809720449e-06,
  "醉醺醺": 3.428075809720449e-06,
  "器材": 3.428075809720449e-06,
  "风情": 3.428075809720449e-06,
  "寂静": 3.428075809720449e-06,
  "裁": 3.428075809720449e-06,
  "恨不得": 3.428075809720449e-06,
  "电动": 3.428075809720449e-06,
  "酿酒": 3.428075809720449e-06,
  "退伍": 3.428075809720449e-06,
  "绒": 3.428075809720449e-06,
  "平局": 3.428075809720449e-06,
  "废除": 3.428075809720449e-06,
  "归咎": 3.428075809720449e-06,
  "嗡嗡": 3.428075809720449e-06,
  "擦掉": 3.428075809720449e-06,
  "半天": 3.428075809720449e-06,
  "稍稍": 3.428075809720449e-06,
  "行使": 3.428075809720449e-06,
  "闪烁": 3.428075809720449e-06,
  "决定权": 3.428075809720449e-06,
  "敏捷": 3.428075809720449e-06,
  "试探": 3.428075809720449e-06,
  "舞女": 3.428075809720449e-06,
  "大猩猩": 3.428075809720449e-06,
  "胡椒": 3.428075809720449e-06,
  "始": 3.428075809720449e-06,
  "畸形": 3.428075809720449e-06,
  "瑞德": 3.428075809720449e-06,
  "核实": 3.428075809720449e-06,
  "合众国": 3.428075809720449e-06,
  "约瑟": 3.428075809720449e-06,
  "希拉里": 3.428075809720449e-06,
  "大拇指": 3.428075809720449e-06,
  "四肢": 3.428075809720449e-06,
  "干燥": 3.428075809720449e-06,
  "高音": 3.428075809720449e-06,
  "碰碰": 3.428075809720449e-06,
  "王位": 3.428075809720449e-06,
  "教士": 3.428075809720449e-06,
  "水流": 3.428075809720449e-06,
  "新兵": 3.428075809720449e-06,
  "决不能": 3.428075809720449e-06,
  "出人意料": 3.3982664548533148e-06,
  "跨越": 3.3982664548533148e-06,
  "性病": 3.3982664548533148e-06,
  "天子": 3.3982664548533148e-06,
  "踢球": 3.3982664548533148e-06,
  "列表": 3.3982664548533148e-06,
  "制裁": 3.3982664548533148e-06,
  "科罗拉多": 3.3982664548533148e-06,
  "前额": 3.3982664548533148e-06,
  "出境": 3.3982664548533148e-06,
  "帕默尔": 3.3982664548533148e-06,
  "稍候": 3.3982664548533148e-06,
  "前天": 3.3982664548533148e-06,
  "绿灯": 3.3982664548533148e-06,
  "找上门": 3.3982664548533148e-06,
  "双关": 3.3982664548533148e-06,
  "草原": 3.3982664548533148e-06,
  "健忘": 3.3982664548533148e-06,
  "车轮": 3.3982664548533148e-06,
  "娘娘": 3.3982664548533148e-06,
  "音量": 3.3982664548533148e-06,
  "修剪": 3.3982664548533148e-06,
  "医疗队": 3.3982664548533148e-06,
  "鱼子酱": 3.3982664548533148e-06,
  "和善": 3.3982664548533148e-06,
  "控制权": 3.3982664548533148e-06,
  "影迷": 3.3982664548533148e-06,
  "自家": 3.3982664548533148e-06,
  "庇护所": 3.3982664548533148e-06,
  "放任": 3.3982664548533148e-06,
  "备受": 3.3982664548533148e-06,
  "伯恩": 3.3982664548533148e-06,
  "享": 3.3982664548533148e-06,
  "蚁": 3.3982664548533148e-06,
  "读数": 3.3982664548533148e-06,
  "侦": 3.3982664548533148e-06,
  "丰盛": 3.3982664548533148e-06,
  "妄": 3.3982664548533148e-06,
  "纯净": 3.3982664548533148e-06,
  "原子": 3.3982664548533148e-06,
  "初中": 3.3982664548533148e-06,
  "滋": 3.3982664548533148e-06,
  "身无分文": 3.3982664548533148e-06,
  "起死回生": 3.3982664548533148e-06,
  "嗅觉": 3.3982664548533148e-06,
  "假牙": 3.3982664548533148e-06,
  "皇宫": 3.3982664548533148e-06,
  "部下": 3.3982664548533148e-06,
  "蹊跷": 3.3982664548533148e-06,
  "背负": 3.3982664548533148e-06,
  "缓": 3.3982664548533148e-06,
  "雷鸟": 3.3982664548533148e-06,
  "早日": 3.3982664548533148e-06,
  "总督": 3.3982664548533148e-06,
  "忙于": 3.3982664548533148e-06,
  "指头": 3.3684570999861805e-06,
  "柠檬水": 3.3684570999861805e-06,
  "大爷": 3.3684570999861805e-06,
  "期末": 3.3684570999861805e-06,
  "日程表": 3.3684570999861805e-06,
  "使唤": 3.3684570999861805e-06,
  "牛津": 3.3684570999861805e-06,
  "无声": 3.3684570999861805e-06,
  "三分之一": 3.3684570999861805e-06,
  "麦特": 3.3684570999861805e-06,
  "长大成人": 3.3684570999861805e-06,
  "运动衫": 3.3684570999861805e-06,
  "小溪": 3.3684570999861805e-06,
  "盗贼": 3.3684570999861805e-06,
  "打乱": 3.3684570999861805e-06,
  "扣留": 3.3684570999861805e-06,
  "放走": 3.3684570999861805e-06,
  "哈利路亚": 3.3684570999861805e-06,
  "安德森": 3.3684570999861805e-06,
  "烈火": 3.3684570999861805e-06,
  "明知": 3.3684570999861805e-06,
  "应对": 3.3684570999861805e-06,
  "神志": 3.3684570999861805e-06,
  "请勿": 3.3684570999861805e-06,
  "在逃": 3.3684570999861805e-06,
  "上街": 3.3684570999861805e-06,
  "巨额": 3.3684570999861805e-06,
  "渺小": 3.3684570999861805e-06,
  "微小": 3.3684570999861805e-06,
  "守护神": 3.3684570999861805e-06,
  "海蒂": 3.3684570999861805e-06,
  "九月": 3.3684570999861805e-06,
  "伴奏": 3.3684570999861805e-06,
  "防范": 3.3684570999861805e-06,
  "峰": 3.3684570999861805e-06,
  "部件": 3.3684570999861805e-06,
  "成像": 3.3684570999861805e-06,
  "托儿所": 3.3684570999861805e-06,
  "综合征": 3.3684570999861805e-06,
  "议论": 3.3684570999861805e-06,
  "烦躁": 3.3684570999861805e-06,
  "生父": 3.3684570999861805e-06,
  "节食": 3.3684570999861805e-06,
  "过滤": 3.3684570999861805e-06,
  "由此": 3.3684570999861805e-06,
  "单单": 3.3684570999861805e-06,
  "弹奏": 3.3684570999861805e-06,
  "粉碎机": 3.3684570999861805e-06,
  "看似": 3.3386477451190462e-06,
  "多疑": 3.3386477451190462e-06,
  "折扣": 3.3386477451190462e-06,
  "通心粉": 3.3386477451190462e-06,
  "指点": 3.3386477451190462e-06,
  "下台": 3.3386477451190462e-06,
  "射程": 3.3386477451190462e-06,
  "迪安": 3.3386477451190462e-06,
  "特长": 3.3386477451190462e-06,
  "干洗店": 3.3386477451190462e-06,
  "离职": 3.3386477451190462e-06,
  "加工": 3.3386477451190462e-06,
  "尾声": 3.3386477451190462e-06,
  "跆拳道": 3.3386477451190462e-06,
  "多米尼克": 3.3386477451190462e-06,
  "杀人案": 3.3386477451190462e-06,
  "敬佩": 3.3386477451190462e-06,
  "分泌": 3.3386477451190462e-06,
  "难闻": 3.3386477451190462e-06,
  "心头": 3.3386477451190462e-06,
  "苦苦": 3.3386477451190462e-06,
  "自传": 3.3386477451190462e-06,
  "左侧": 3.3386477451190462e-06,
  "遗书": 3.3386477451190462e-06,
  "泛": 3.3386477451190462e-06,
  "答对": 3.3386477451190462e-06,
  "朱利安": 3.3386477451190462e-06,
  "拌": 3.3386477451190462e-06,
  "哈特": 3.3386477451190462e-06,
  "简称": 3.3386477451190462e-06,
  "无时无刻": 3.3386477451190462e-06,
  "改正": 3.3386477451190462e-06,
  "行李箱": 3.3386477451190462e-06,
  "自尊心": 3.3386477451190462e-06,
  "当今": 3.3386477451190462e-06,
  "络": 3.3386477451190462e-06,
  "特瑞": 3.3386477451190462e-06,
  "厄尔": 3.3386477451190462e-06,
  "哈萨克斯坦": 3.3386477451190462e-06,
  "禁令": 3.3386477451190462e-06,
  "口号": 3.3386477451190462e-06,
  "原型": 3.3386477451190462e-06,
  "已故": 3.3386477451190462e-06,
  "敌对": 3.3386477451190462e-06,
  "作对": 3.3386477451190462e-06,
  "一派": 3.3386477451190462e-06,
  "振奋": 3.3386477451190462e-06,
  "继母": 3.3386477451190462e-06,
  "遵从": 3.3386477451190462e-06,
  "字面": 3.3386477451190462e-06,
  "人事": 3.3386477451190462e-06,
  "胡乱": 3.3386477451190462e-06,
  "一天到晚": 3.3386477451190462e-06,
  "高空": 3.3386477451190462e-06,
  "未曾": 3.3386477451190462e-06,
  "腐蚀": 3.3386477451190462e-06,
  "宠坏": 3.3386477451190462e-06,
  "骚乱": 3.3088383902519115e-06,
  "螺丝": 3.3088383902519115e-06,
  "瘸": 3.3088383902519115e-06,
  "吉利": 3.3088383902519115e-06,
  "流露": 3.3088383902519115e-06,
  "销售员": 3.3088383902519115e-06,
  "算法": 3.3088383902519115e-06,
  "灭火": 3.3088383902519115e-06,
  "枪子": 3.3088383902519115e-06,
  "剁": 3.3088383902519115e-06,
  "的士": 3.3088383902519115e-06,
  "耍花招": 3.3088383902519115e-06,
  "足球队": 3.3088383902519115e-06,
  "好歹": 3.3088383902519115e-06,
  "堤": 3.3088383902519115e-06,
  "气管": 3.3088383902519115e-06,
  "执政官": 3.3088383902519115e-06,
  "文治": 3.3088383902519115e-06,
  "铁轨": 3.3088383902519115e-06,
  "乌克兰": 3.3088383902519115e-06,
  "府": 3.3088383902519115e-06,
  "抵挡": 3.3088383902519115e-06,
  "茨": 3.3088383902519115e-06,
  "怀旧": 3.3088383902519115e-06,
  "广告牌": 3.3088383902519115e-06,
  "启程": 3.3088383902519115e-06,
  "听证": 3.3088383902519115e-06,
  "姿": 3.3088383902519115e-06,
  "食谱": 3.3088383902519115e-06,
  "药房": 3.3088383902519115e-06,
  "拆开": 3.3088383902519115e-06,
  "券": 3.3088383902519115e-06,
  "记忆力": 3.3088383902519115e-06,
  "离不开": 3.3088383902519115e-06,
  "归功": 3.3088383902519115e-06,
  "肯塔基": 3.3088383902519115e-06,
  "倾斜": 3.3088383902519115e-06,
  "烟囱": 3.3088383902519115e-06,
  "当地人": 3.3088383902519115e-06,
  "懂事": 3.3088383902519115e-06,
  "火警": 3.3088383902519115e-06,
  "地窖": 3.3088383902519115e-06,
  "纠结": 3.3088383902519115e-06,
  "初级": 3.3088383902519115e-06,
  "摇篮": 3.3088383902519115e-06,
  "芮": 3.3088383902519115e-06,
  "高峰": 3.3088383902519115e-06,
  "戴维·帕默尔": 3.3088383902519115e-06,
  "借助": 3.3088383902519115e-06,
  "炉": 3.3088383902519115e-06,
  "旗子": 3.3088383902519115e-06,
  "不同寻常": 3.3088383902519115e-06,
  "傻笑": 3.3088383902519115e-06,
  "丽贝卡": 3.3088383902519115e-06,
  "济": 3.3088383902519115e-06,
  "相应": 3.3088383902519115e-06,
  "听力": 3.3088383902519115e-06,
  "五百万": 3.2790290353847773e-06,
  "安然": 3.2790290353847773e-06,
  "剧中": 3.2790290353847773e-06,
  "工具箱": 3.2790290353847773e-06,
  "截住": 3.2790290353847773e-06,
  "识字": 3.2790290353847773e-06,
  "发球": 3.2790290353847773e-06,
  "席位": 3.2790290353847773e-06,
  "挤出": 3.2790290353847773e-06,
  "昵": 3.2790290353847773e-06,
  "不要脸": 3.2790290353847773e-06,
  "玩乐": 3.2790290353847773e-06,
  "大蒜": 3.2790290353847773e-06,
  "欢快": 3.2790290353847773e-06,
  "裂开": 3.2790290353847773e-06,
  "气概": 3.2790290353847773e-06,
  "优惠": 3.2790290353847773e-06,
  "组员": 3.2790290353847773e-06,
  "强有力": 3.2790290353847773e-06,
  "手帕": 3.2790290353847773e-06,
  "遗失": 3.2790290353847773e-06,
  "混淆": 3.2790290353847773e-06,
  "格雷西": 3.2790290353847773e-06,
  "赛程": 3.2790290353847773e-06,
  "阴险": 3.2790290353847773e-06,
  "机动": 3.2790290353847773e-06,
  "急诊": 3.2790290353847773e-06,
  "雷克斯": 3.2790290353847773e-06,
  "挖苦": 3.2790290353847773e-06,
  "冤枉": 3.2790290353847773e-06,
  "上边": 3.2790290353847773e-06,
  "事迹": 3.2790290353847773e-06,
  "军情": 3.2790290353847773e-06,
  "残废": 3.2790290353847773e-06,
  "竞": 3.2790290353847773e-06,
  "上等": 3.2790290353847773e-06,
  "承办": 3.2790290353847773e-06,
  "反叛": 3.2790290353847773e-06,
  "开销": 3.2790290353847773e-06,
  "养老院": 3.2790290353847773e-06,
  "刀锋": 3.2790290353847773e-06,
  "摇晃": 3.2790290353847773e-06,
  "长途": 3.2790290353847773e-06,
  "归队": 3.2790290353847773e-06,
  "战线": 3.2790290353847773e-06,
  "干洗": 3.2790290353847773e-06,
  "无名": 3.2790290353847773e-06,
  "倒闭": 3.2790290353847773e-06,
  "斑马": 3.2790290353847773e-06,
  "腓": 3.2790290353847773e-06,
  "航海": 3.2790290353847773e-06,
  "翻身": 3.2790290353847773e-06,
  "强劲": 3.2790290353847773e-06,
  "生火": 3.2790290353847773e-06,
  "事事": 3.2790290353847773e-06,
  "限于": 3.2790290353847773e-06,
  "碰撞": 3.2790290353847773e-06,
  "梭": 3.2790290353847773e-06,
  "愤世嫉俗": 3.2790290353847773e-06,
  "割伤": 3.2790290353847773e-06,
  "老娘": 3.2790290353847773e-06,
  "巴比": 3.2790290353847773e-06,
  "携": 3.2790290353847773e-06,
  "外围": 3.249219680517643e-06,
  "书籍": 3.249219680517643e-06,
  "亮点": 3.249219680517643e-06,
  "第一夫人": 3.249219680517643e-06,
  "裁定": 3.249219680517643e-06,
  "德军": 3.249219680517643e-06,
  "培根": 3.249219680517643e-06,
  "岸边": 3.249219680517643e-06,
  "伊桑": 3.249219680517643e-06,
  "联手": 3.249219680517643e-06,
  "礼节": 3.249219680517643e-06,
  "麦琪": 3.249219680517643e-06,
  "之际": 3.249219680517643e-06,
  "信守": 3.249219680517643e-06,
  "母女": 3.249219680517643e-06,
  "格雷格": 3.249219680517643e-06,
  "账本": 3.249219680517643e-06,
  "出面": 3.249219680517643e-06,
  "墨镜": 3.249219680517643e-06,
  "途": 3.249219680517643e-06,
  "至上": 3.249219680517643e-06,
  "倾倒": 3.249219680517643e-06,
  "猎户座": 3.249219680517643e-06,
  "享乐": 3.249219680517643e-06,
  "犹太教": 3.249219680517643e-06,
  "傀儡": 3.249219680517643e-06,
  "舵": 3.249219680517643e-06,
  "菲奥娜": 3.249219680517643e-06,
  "苏丹": 3.249219680517643e-06,
  "有鬼": 3.249219680517643e-06,
  "挡路": 3.249219680517643e-06,
  "完美无缺": 3.249219680517643e-06,
  "子女": 3.249219680517643e-06,
  "伯纳德": 3.249219680517643e-06,
  "栏杆": 3.249219680517643e-06,
  "推进器": 3.249219680517643e-06,
  "聪": 3.249219680517643e-06,
  "饭菜": 3.249219680517643e-06,
  "逼迫": 3.249219680517643e-06,
  "马文": 3.249219680517643e-06,
  "病症": 3.249219680517643e-06,
  "帆": 3.249219680517643e-06,
  "拭目以待": 3.249219680517643e-06,
  "富裕": 3.249219680517643e-06,
  "芭芭": 3.249219680517643e-06,
  "毫不犹豫": 3.249219680517643e-06,
  "弱者": 3.249219680517643e-06,
  "岩浆": 3.249219680517643e-06,
  "戴安娜": 3.2194103256505087e-06,
  "搜捕": 3.2194103256505087e-06,
  "流水": 3.2194103256505087e-06,
  "下水": 3.2194103256505087e-06,
  "靶子": 3.2194103256505087e-06,
  "发放": 3.2194103256505087e-06,
  "致电": 3.2194103256505087e-06,
  "表决": 3.2194103256505087e-06,
  "猛虎": 3.2194103256505087e-06,
  "弓箭": 3.2194103256505087e-06,
  "漆黑": 3.2194103256505087e-06,
  "安然无恙": 3.2194103256505087e-06,
  "栓": 3.2194103256505087e-06,
  "里尔": 3.2194103256505087e-06,
  "广泛": 3.2194103256505087e-06,
  "喷射": 3.2194103256505087e-06,
  "腊肠": 3.2194103256505087e-06,
  "和蔼": 3.2194103256505087e-06,
  "成问题": 3.2194103256505087e-06,
  "米娜": 3.2194103256505087e-06,
  "一席之地": 3.2194103256505087e-06,
  "信奉": 3.2194103256505087e-06,
  "右侧": 3.2194103256505087e-06,
  "摇摆舞": 3.2194103256505087e-06,
  "树丛": 3.2194103256505087e-06,
  "推荐信": 3.2194103256505087e-06,
  "家教": 3.2194103256505087e-06,
  "泡汤": 3.2194103256505087e-06,
  "图书": 3.2194103256505087e-06,
  "克里夫兰": 3.2194103256505087e-06,
  "面向": 3.2194103256505087e-06,
  "平原": 3.2194103256505087e-06,
  "希伯来": 3.2194103256505087e-06,
  "一连串": 3.2194103256505087e-06,
  "曲目": 3.2194103256505087e-06,
  "全然": 3.2194103256505087e-06,
  "起居室": 3.2194103256505087e-06,
  "皮革": 3.2194103256505087e-06,
  "儿科": 3.2194103256505087e-06,
  "奖项": 3.2194103256505087e-06,
  "火化": 3.2194103256505087e-06,
  "梦游": 3.2194103256505087e-06,
  "船只": 3.2194103256505087e-06,
  "拍拍": 3.2194103256505087e-06,
  "冥王星": 3.2194103256505087e-06,
  "交火": 3.2194103256505087e-06,
  "体检": 3.2194103256505087e-06,
  "招惹": 3.2194103256505087e-06,
  "一月": 3.2194103256505087e-06,
  "仁": 3.2194103256505087e-06,
  "美术": 3.2194103256505087e-06,
  "枯燥": 3.2194103256505087e-06,
  "顺道": 3.2194103256505087e-06,
  "相聚": 3.2194103256505087e-06,
  "花儿": 3.2194103256505087e-06,
  "本尼": 3.2194103256505087e-06,
  "从天而降": 3.2194103256505087e-06,
  "高雅": 3.2194103256505087e-06,
  "传教士": 3.2194103256505087e-06,
  "惦记": 3.2194103256505087e-06,
  "按摩师": 3.2194103256505087e-06,
  "小册子": 3.2194103256505087e-06,
  "包厢": 3.1896009707833744e-06,
  "房门": 3.1896009707833744e-06,
  "汇合": 3.1896009707833744e-06,
  "春季": 3.1896009707833744e-06,
  "嘟": 3.1896009707833744e-06,
  "流星": 3.1896009707833744e-06,
  "即刻": 3.1896009707833744e-06,
  "筋疲力尽": 3.1896009707833744e-06,
  "极品": 3.1896009707833744e-06,
  "病菌": 3.1896009707833744e-06,
  "野人": 3.1896009707833744e-06,
  "交战": 3.1896009707833744e-06,
  "引来": 3.1896009707833744e-06,
  "盛": 3.1896009707833744e-06,
  "监": 3.1896009707833744e-06,
  "福克斯": 3.1896009707833744e-06,
  "打探": 3.1896009707833744e-06,
  "记性": 3.1896009707833744e-06,
  "丧": 3.1896009707833744e-06,
  "正规": 3.1896009707833744e-06,
  "贫民区": 3.1896009707833744e-06,
  "想必": 3.1896009707833744e-06,
  "苯": 3.1896009707833744e-06,
  "偷拍": 3.1896009707833744e-06,
  "宝马": 3.1896009707833744e-06,
  "脸颊": 3.1896009707833744e-06,
  "女装": 3.1896009707833744e-06,
  "艾琳": 3.1896009707833744e-06,
  "归宿": 3.1896009707833744e-06,
  "烈": 3.1896009707833744e-06,
  "皮蒂": 3.1896009707833744e-06,
  "退回": 3.1896009707833744e-06,
  "照亮": 3.1896009707833744e-06,
  "瑞奇": 3.1896009707833744e-06,
  "厮": 3.1896009707833744e-06,
  "马萨诸塞州": 3.1896009707833744e-06,
  "嘴边": 3.1896009707833744e-06,
  "自然而然": 3.1896009707833744e-06,
  "行家": 3.1896009707833744e-06,
  "阿诺德": 3.1896009707833744e-06,
  "缠身": 3.1896009707833744e-06,
  "哑巴": 3.1896009707833744e-06,
  "一手": 3.1896009707833744e-06,
  "品种": 3.1896009707833744e-06,
  "莫利": 3.1896009707833744e-06,
  "格斯": 3.1896009707833744e-06,
  "儿时": 3.1896009707833744e-06,
  "水牛": 3.1896009707833744e-06,
  "衰老": 3.1896009707833744e-06,
  "心术": 3.1896009707833744e-06,
  "公告": 3.1896009707833744e-06,
  "冰山": 3.15979161591624e-06,
  "安稳": 3.15979161591624e-06,
  "大牢": 3.15979161591624e-06,
  "窄": 3.15979161591624e-06,
  "扼杀": 3.15979161591624e-06,
  "下方": 3.15979161591624e-06,
  "走火": 3.15979161591624e-06,
  "发牢骚": 3.15979161591624e-06,
  "笔录": 3.15979161591624e-06,
  "解读": 3.15979161591624e-06,
  "不符": 3.15979161591624e-06,
  "俏": 3.15979161591624e-06,
  "情书": 3.15979161591624e-06,
  "揭": 3.15979161591624e-06,
  "灭口": 3.15979161591624e-06,
  "圣徒": 3.15979161591624e-06,
  "不当": 3.15979161591624e-06,
  "共产主义": 3.15979161591624e-06,
  "跳出": 3.15979161591624e-06,
  "自助餐": 3.15979161591624e-06,
  "粉末": 3.15979161591624e-06,
  "戏院": 3.15979161591624e-06,
  "转达": 3.15979161591624e-06,
  "图表": 3.15979161591624e-06,
  "短片": 3.15979161591624e-06,
  "珀西": 3.15979161591624e-06,
  "长袍": 3.15979161591624e-06,
  "荷马": 3.15979161591624e-06,
  "说道": 3.15979161591624e-06,
  "首府": 3.15979161591624e-06,
  "抽签": 3.15979161591624e-06,
  "玛丽安": 3.15979161591624e-06,
  "聋子": 3.15979161591624e-06,
  "女队": 3.15979161591624e-06,
  "静静": 3.15979161591624e-06,
  "法兰克": 3.15979161591624e-06,
  "不如说": 3.15979161591624e-06,
  "长长的": 3.15979161591624e-06,
  "毯": 3.15979161591624e-06,
  "行凶": 3.15979161591624e-06,
  "受审": 3.15979161591624e-06,
  "平面": 3.15979161591624e-06,
  "疗养院": 3.15979161591624e-06,
  "通通": 3.15979161591624e-06,
  "赞助商": 3.15979161591624e-06,
  "调皮": 3.15979161591624e-06,
  "受得了": 3.15979161591624e-06,
  "法西斯": 3.15979161591624e-06,
  "女婿": 3.15979161591624e-06,
  "电路": 3.15979161591624e-06,
  "及其": 3.15979161591624e-06,
  "精美": 3.15979161591624e-06,
  "向日葵": 3.15979161591624e-06,
  "本子": 3.15979161591624e-06,
  "司法部长": 3.15979161591624e-06,
  "少量": 3.15979161591624e-06,
  "高校": 3.15979161591624e-06,
  "光滑": 3.15979161591624e-06,
  "转圈": 3.15979161591624e-06,
  "讲座": 3.15979161591624e-06,
  "斜": 3.15979161591624e-06,
  "毫升": 3.15979161591624e-06,
  "嚷": 3.15979161591624e-06,
  "教官": 3.15979161591624e-06,
  "纽约州": 3.15979161591624e-06,
  "掀起": 3.15979161591624e-06,
  "从未有过": 3.15979161591624e-06,
  "疑点": 3.15979161591624e-06,
  "个个": 3.15979161591624e-06,
  "贺卡": 3.1299822610491055e-06,
  "大亨": 3.1299822610491055e-06,
  "空洞": 3.1299822610491055e-06,
  "猛烈": 3.1299822610491055e-06,
  "谜团": 3.1299822610491055e-06,
  "诚恳": 3.1299822610491055e-06,
  "关怀": 3.1299822610491055e-06,
  "蠢驴": 3.1299822610491055e-06,
  "念书": 3.1299822610491055e-06,
  "蒙特利尔": 3.1299822610491055e-06,
  "飞弹": 3.1299822610491055e-06,
  "飞快": 3.1299822610491055e-06,
  "玻": 3.1299822610491055e-06,
  "心态": 3.1299822610491055e-06,
  "草图": 3.1299822610491055e-06,
  "篱笆": 3.1299822610491055e-06,
  "城外": 3.1299822610491055e-06,
  "骰子": 3.1299822610491055e-06,
  "风筝": 3.1299822610491055e-06,
  "揭穿": 3.1299822610491055e-06,
  "邀请函": 3.1299822610491055e-06,
  "午": 3.1299822610491055e-06,
  "电视网": 3.1299822610491055e-06,
  "痒痒": 3.1299822610491055e-06,
  "酒会": 3.1299822610491055e-06,
  "冷淡": 3.1299822610491055e-06,
  "喜好": 3.1299822610491055e-06,
  "正派": 3.1299822610491055e-06,
  "疱疹": 3.1299822610491055e-06,
  "陈年": 3.1299822610491055e-06,
  "江湖": 3.1299822610491055e-06,
  "柔": 3.1299822610491055e-06,
  "卫兵": 3.1299822610491055e-06,
  "布满": 3.1299822610491055e-06,
  "部族": 3.1299822610491055e-06,
  "上流": 3.1299822610491055e-06,
  "口令": 3.1299822610491055e-06,
  "贬低": 3.1299822610491055e-06,
  "凉快": 3.1299822610491055e-06,
  "熟练": 3.1299822610491055e-06,
  "探讨": 3.1299822610491055e-06,
  "啪": 3.1299822610491055e-06,
  "富家": 3.1299822610491055e-06,
  "订购": 3.1299822610491055e-06,
  "种植": 3.1299822610491055e-06,
  "酥": 3.1299822610491055e-06,
  "围栏": 3.1299822610491055e-06,
  "支柱": 3.1299822610491055e-06,
  "凝": 3.1299822610491055e-06,
  "反过来": 3.1299822610491055e-06,
  "化装": 3.1299822610491055e-06,
  "疯狗": 3.1299822610491055e-06,
  "泵": 3.1299822610491055e-06,
  "卵子": 3.1299822610491055e-06,
  "插嘴": 3.1299822610491055e-06,
  "爱戴": 3.1299822610491055e-06,
  "册": 3.1299822610491055e-06,
  "募集": 3.1299822610491055e-06,
  "煞": 3.1299822610491055e-06,
  "白马王子": 3.1299822610491055e-06,
  "还债": 3.1299822610491055e-06,
  "忙活": 3.1299822610491055e-06,
  "新书": 3.1299822610491055e-06,
  "妇人": 3.1299822610491055e-06,
  "入手": 3.1001729061819712e-06,
  "错觉": 3.1001729061819712e-06,
  "摘掉": 3.1001729061819712e-06,
  "吊销": 3.1001729061819712e-06,
  "依照": 3.1001729061819712e-06,
  "理发店": 3.1001729061819712e-06,
  "时段": 3.1001729061819712e-06,
  "点菜": 3.1001729061819712e-06,
  "意念": 3.1001729061819712e-06,
  "溺死": 3.1001729061819712e-06,
  "橱窗": 3.1001729061819712e-06,
  "辫子": 3.1001729061819712e-06,
  "怒气": 3.1001729061819712e-06,
  "胸膛": 3.1001729061819712e-06,
  "加冕": 3.1001729061819712e-06,
  "申请表": 3.1001729061819712e-06,
  "识": 3.1001729061819712e-06,
  "气温": 3.1001729061819712e-06,
  "阿纳金": 3.1001729061819712e-06,
  "唾液": 3.1001729061819712e-06,
  "打下": 3.1001729061819712e-06,
  "陪同": 3.1001729061819712e-06,
  "饰演": 3.1001729061819712e-06,
  "入场": 3.1001729061819712e-06,
  "金门": 3.1001729061819712e-06,
  "放映": 3.1001729061819712e-06,
  "俺": 3.1001729061819712e-06,
  "饮酒": 3.1001729061819712e-06,
  "来源于": 3.1001729061819712e-06,
  "步兵": 3.1001729061819712e-06,
  "老年人": 3.1001729061819712e-06,
  "短路": 3.1001729061819712e-06,
  "挨着": 3.1001729061819712e-06,
  "菈": 3.1001729061819712e-06,
  "塑料袋": 3.1001729061819712e-06,
  "杏仁": 3.1001729061819712e-06,
  "礼仪": 3.1001729061819712e-06,
  "哪样": 3.1001729061819712e-06,
  "取向": 3.1001729061819712e-06,
  "感情用事": 3.1001729061819712e-06,
  "削减": 3.1001729061819712e-06,
  "接待员": 3.1001729061819712e-06,
  "墓碑": 3.1001729061819712e-06,
  "谐音": 3.1001729061819712e-06,
  "改头换面": 3.1001729061819712e-06,
  "国务院": 3.1001729061819712e-06,
  "主使": 3.1001729061819712e-06,
  "球鞋": 3.1001729061819712e-06,
  "在世": 3.1001729061819712e-06,
  "肯特": 3.1001729061819712e-06,
  "岳父": 3.1001729061819712e-06,
  "通行": 3.1001729061819712e-06,
  "君主": 3.1001729061819712e-06,
  "杂志社": 3.1001729061819712e-06,
  "收银": 3.1001729061819712e-06,
  "强者": 3.1001729061819712e-06,
  "地铁站": 3.1001729061819712e-06,
  "稀": 3.1001729061819712e-06,
  "桑迪": 3.1001729061819712e-06,
  "胡须": 3.1001729061819712e-06,
  "同名": 3.1001729061819712e-06,
  "推向": 3.1001729061819712e-06,
  "格力": 3.1001729061819712e-06,
  "单干": 3.1001729061819712e-06,
  "绞死": 3.1001729061819712e-06,
  "笼": 3.070363551314837e-06,
  "安东": 3.070363551314837e-06,
  "理发师": 3.070363551314837e-06,
  "露西": 3.070363551314837e-06,
  "下滑": 3.070363551314837e-06,
  "玩艺": 3.070363551314837e-06,
  "朱诺": 3.070363551314837e-06,
  "电器": 3.070363551314837e-06,
  "赡养费": 3.070363551314837e-06,
  "商标": 3.070363551314837e-06,
  "行贿": 3.070363551314837e-06,
  "私立": 3.070363551314837e-06,
  "村里": 3.070363551314837e-06,
  "护身符": 3.070363551314837e-06,
  "重症": 3.070363551314837e-06,
  "裂痕": 3.070363551314837e-06,
  "并发症": 3.070363551314837e-06,
  "钢笔": 3.070363551314837e-06,
  "来去": 3.070363551314837e-06,
  "重伤": 3.070363551314837e-06,
  "豌豆": 3.070363551314837e-06,
  "心智": 3.070363551314837e-06,
  "马里": 3.070363551314837e-06,
  "物理学家": 3.070363551314837e-06,
  "尺码": 3.070363551314837e-06,
  "做做": 3.070363551314837e-06,
  "宽敞": 3.070363551314837e-06,
  "分部": 3.070363551314837e-06,
  "心肠": 3.070363551314837e-06,
  "伊凡": 3.070363551314837e-06,
  "搜查证": 3.070363551314837e-06,
  "责任感": 3.070363551314837e-06,
  "无动于衷": 3.070363551314837e-06,
  "平分": 3.070363551314837e-06,
  "体谅": 3.070363551314837e-06,
  "手推车": 3.070363551314837e-06,
  "葡萄干": 3.070363551314837e-06,
  "兴致": 3.070363551314837e-06,
  "爱丽丝": 3.070363551314837e-06,
  "旺": 3.070363551314837e-06,
  "火烧": 3.070363551314837e-06,
  "视角": 3.070363551314837e-06,
  "斯隆": 3.070363551314837e-06,
  "上前": 3.070363551314837e-06,
  "伊斯兰": 3.070363551314837e-06,
  "设计图": 3.070363551314837e-06,
  "民间": 3.070363551314837e-06,
  "尼基": 3.070363551314837e-06,
  "起步": 3.070363551314837e-06,
  "抹掉": 3.070363551314837e-06,
  "麦当劳": 3.070363551314837e-06,
  "嬉": 3.070363551314837e-06,
  "颅": 3.070363551314837e-06,
  "投资者": 3.070363551314837e-06,
  "傻话": 3.070363551314837e-06,
  "顺风": 3.070363551314837e-06,
  "戏弄": 3.070363551314837e-06,
  "越界": 3.070363551314837e-06,
  "努": 3.070363551314837e-06,
  "受罪": 3.070363551314837e-06,
  "接生": 3.070363551314837e-06,
  "病史": 3.070363551314837e-06,
  "佣金": 3.070363551314837e-06,
  "忒": 3.070363551314837e-06,
  "苏西": 3.070363551314837e-06,
  "满身": 3.070363551314837e-06,
  "文档": 3.070363551314837e-06,
  "制成": 3.070363551314837e-06,
  "远方": 3.070363551314837e-06,
  "顺从": 3.070363551314837e-06,
  "繁忙": 3.070363551314837e-06,
  "十月": 3.0405541964477027e-06,
  "根源": 3.0405541964477027e-06,
  "氢": 3.0405541964477027e-06,
  "酬劳": 3.0405541964477027e-06,
  "灌醉": 3.0405541964477027e-06,
  "骨骼": 3.0405541964477027e-06,
  "列为": 3.0405541964477027e-06,
  "惊恐": 3.0405541964477027e-06,
  "中奖": 3.0405541964477027e-06,
  "濒临": 3.0405541964477027e-06,
  "中立": 3.0405541964477027e-06,
  "孩子气": 3.0405541964477027e-06,
  "健全": 3.0405541964477027e-06,
  "换班": 3.0405541964477027e-06,
  "铲除": 3.0405541964477027e-06,
  "重申": 3.0405541964477027e-06,
  "不测": 3.0405541964477027e-06,
  "圣洁": 3.0405541964477027e-06,
  "出格": 3.0405541964477027e-06,
  "惊慌失措": 3.0405541964477027e-06,
  "粉刷": 3.0405541964477027e-06,
  "老老实实": 3.0405541964477027e-06,
  "实实在在": 3.0405541964477027e-06,
  "联合会": 3.0405541964477027e-06,
  "前夜": 3.0405541964477027e-06,
  "运河": 3.0405541964477027e-06,
  "紊乱": 3.0405541964477027e-06,
  "小分队": 3.0405541964477027e-06,
  "盐湖城": 3.0405541964477027e-06,
  "风味": 3.0405541964477027e-06,
  "优惠券": 3.0405541964477027e-06,
  "车主": 3.0405541964477027e-06,
  "耳熟": 3.0405541964477027e-06,
  "研究所": 3.0405541964477027e-06,
  "影院": 3.0405541964477027e-06,
  "质问": 3.0405541964477027e-06,
  "帮会": 3.0405541964477027e-06,
  "见解": 3.0405541964477027e-06,
  "沾满": 3.0405541964477027e-06,
  "乙": 3.0405541964477027e-06,
  "半数": 3.0405541964477027e-06,
  "绳之以法": 3.0405541964477027e-06,
  "当班": 3.0405541964477027e-06,
  "神殿": 3.0405541964477027e-06,
  "华纳": 3.0405541964477027e-06,
  "隐身": 3.0405541964477027e-06,
  "呕": 3.0405541964477027e-06,
  "定期": 3.0405541964477027e-06,
  "穴": 3.0405541964477027e-06,
  "玛托博": 3.0405541964477027e-06,
  "伍迪": 3.0405541964477027e-06,
  "导游": 3.0405541964477027e-06,
  "浦": 3.0405541964477027e-06,
  "战俘": 3.0405541964477027e-06,
  "凑合": 3.0405541964477027e-06,
  "羊水": 3.0405541964477027e-06,
  "熨": 3.0405541964477027e-06,
  "三万": 3.0405541964477027e-06,
  "无理": 3.0405541964477027e-06,
  "窃取": 3.0405541964477027e-06,
  "此后": 3.0405541964477027e-06,
  "锋": 3.0405541964477027e-06,
  "乌瑞纳斯": 3.0405541964477027e-06,
  "格蕾": 3.0405541964477027e-06,
  "水源": 3.0405541964477027e-06,
  "过渡": 3.0405541964477027e-06,
  "老年": 3.0405541964477027e-06,
  "特辑": 3.0405541964477027e-06,
  "永久性": 3.0405541964477027e-06,
  "自主": 3.0107448415805684e-06,
  "颠覆": 3.0107448415805684e-06,
  "膨胀": 3.0107448415805684e-06,
  "崇拜者": 3.0107448415805684e-06,
  "看管": 3.0107448415805684e-06,
  "完结": 3.0107448415805684e-06,
  "马克斯": 3.0107448415805684e-06,
  "碍事": 3.0107448415805684e-06,
  "危及": 3.0107448415805684e-06,
  "养家": 3.0107448415805684e-06,
  "尘土": 3.0107448415805684e-06,
  "国税局": 3.0107448415805684e-06,
  "后边": 3.0107448415805684e-06,
  "得不到": 3.0107448415805684e-06,
  "当众": 3.0107448415805684e-06,
  "办理": 3.0107448415805684e-06,
  "打拳": 3.0107448415805684e-06,
  "恩惠": 3.0107448415805684e-06,
  "伊森": 3.0107448415805684e-06,
  "放慢": 3.0107448415805684e-06,
  "车位": 3.0107448415805684e-06,
  "附加": 3.0107448415805684e-06,
  "朱丽叶": 3.0107448415805684e-06,
  "包扎": 3.0107448415805684e-06,
  "面积": 3.0107448415805684e-06,
  "小题大做": 3.0107448415805684e-06,
  "伦巴": 3.0107448415805684e-06,
  "薄荷糖": 3.0107448415805684e-06,
  "开展": 3.0107448415805684e-06,
  "押韵": 3.0107448415805684e-06,
  "当着": 3.0107448415805684e-06,
  "农业": 3.0107448415805684e-06,
  "出版社": 3.0107448415805684e-06,
  "泰秀": 3.0107448415805684e-06,
  "军校": 3.0107448415805684e-06,
  "抑郁症": 3.0107448415805684e-06,
  "耶酥": 3.0107448415805684e-06,
  "新型": 3.0107448415805684e-06,
  "叨": 3.0107448415805684e-06,
  "台风": 3.0107448415805684e-06,
  "举杯": 3.0107448415805684e-06,
  "评": 3.0107448415805684e-06,
  "并肩作战": 3.0107448415805684e-06,
  "急切": 3.0107448415805684e-06,
  "结盟": 3.0107448415805684e-06,
  "巴比伦": 3.0107448415805684e-06,
  "莱尔": 3.0107448415805684e-06,
  "深陷": 3.0107448415805684e-06,
  "无可": 3.0107448415805684e-06,
  "谅解": 3.0107448415805684e-06,
  "加以": 3.0107448415805684e-06,
  "蓝图": 3.0107448415805684e-06,
  "生计": 3.0107448415805684e-06,
  "眷顾": 3.0107448415805684e-06,
  "土著": 3.0107448415805684e-06,
  "不省人事": 3.0107448415805684e-06,
  "收听": 3.0107448415805684e-06,
  "日元": 3.0107448415805684e-06,
  "收工": 3.0107448415805684e-06,
  "太阳系": 3.0107448415805684e-06,
  "麻烦事": 3.0107448415805684e-06,
  "伤势": 3.0107448415805684e-06,
  "过激": 3.0107448415805684e-06,
  "单人": 3.0107448415805684e-06,
  "入场券": 3.0107448415805684e-06,
  "疑心": 3.0107448415805684e-06,
  "歇斯底里": 3.0107448415805684e-06,
  "西瓜": 3.0107448415805684e-06,
  "钥": 2.980935486713434e-06,
  "冰川": 2.980935486713434e-06,
  "断定": 2.980935486713434e-06,
  "幸免": 2.980935486713434e-06,
  "琐事": 2.980935486713434e-06,
  "胜算": 2.980935486713434e-06,
  "徒弟": 2.980935486713434e-06,
  "聘请": 2.980935486713434e-06,
  "中等": 2.980935486713434e-06,
  "池子": 2.980935486713434e-06,
  "动画": 2.980935486713434e-06,
  "卧": 2.980935486713434e-06,
  "硬化": 2.980935486713434e-06,
  "时钟": 2.980935486713434e-06,
  "大肆": 2.980935486713434e-06,
  "不为人知": 2.980935486713434e-06,
  "畅销": 2.980935486713434e-06,
  "不时": 2.980935486713434e-06,
  "外貌": 2.980935486713434e-06,
  "药剂师": 2.980935486713434e-06,
  "橡树": 2.980935486713434e-06,
  "后头": 2.980935486713434e-06,
  "小看": 2.980935486713434e-06,
  "款式": 2.980935486713434e-06,
  "亚利桑那州": 2.980935486713434e-06,
  "克雷": 2.980935486713434e-06,
  "定论": 2.980935486713434e-06,
  "食堂": 2.980935486713434e-06,
  "噎": 2.980935486713434e-06,
  "伊莲": 2.980935486713434e-06,
  "合影": 2.980935486713434e-06,
  "邪教": 2.980935486713434e-06,
  "钱财": 2.980935486713434e-06,
  "组装": 2.980935486713434e-06,
  "输赢": 2.980935486713434e-06,
  "大都会": 2.980935486713434e-06,
  "洗衣店": 2.980935486713434e-06,
  "牢记": 2.980935486713434e-06,
  "犹如": 2.980935486713434e-06,
  "迭": 2.980935486713434e-06,
  "稻草": 2.980935486713434e-06,
  "赴": 2.980935486713434e-06,
  "结识": 2.980935486713434e-06,
  "刃": 2.980935486713434e-06,
  "斯塔克伍德": 2.980935486713434e-06,
  "骨架": 2.980935486713434e-06,
  "嘉年华": 2.980935486713434e-06,
  "直视": 2.980935486713434e-06,
  "全盘": 2.980935486713434e-06,
  "说到做到": 2.980935486713434e-06,
  "冥想": 2.980935486713434e-06,
  "研讨会": 2.980935486713434e-06,
  "跨过": 2.980935486713434e-06,
  "何在": 2.980935486713434e-06,
  "行刑": 2.980935486713434e-06,
  "审视": 2.980935486713434e-06,
  "斯巴达": 2.980935486713434e-06,
  "顶端": 2.980935486713434e-06,
  "丰": 2.980935486713434e-06,
  "费力": 2.980935486713434e-06,
  "凹": 2.980935486713434e-06,
  "甜品": 2.980935486713434e-06,
  "狐步": 2.980935486713434e-06,
  "浮现": 2.980935486713434e-06,
  "卡迪拉克": 2.980935486713434e-06,
  "臭名昭著": 2.980935486713434e-06,
  "约瑟芬": 2.980935486713434e-06,
  "斗殴": 2.980935486713434e-06,
  "毫克": 2.980935486713434e-06,
  "美酒": 2.980935486713434e-06,
  "灰烬": 2.980935486713434e-06,
  "大好": 2.9511261318462994e-06,
  "多嘴": 2.9511261318462994e-06,
  "恐怖主义": 2.9511261318462994e-06,
  "通风口": 2.9511261318462994e-06,
  "修士": 2.9511261318462994e-06,
  "奸": 2.9511261318462994e-06,
  "用尽": 2.9511261318462994e-06,
  "程式": 2.9511261318462994e-06,
  "讣告": 2.9511261318462994e-06,
  "呛": 2.9511261318462994e-06,
  "史杜": 2.9511261318462994e-06,
  "腾": 2.9511261318462994e-06,
  "情结": 2.9511261318462994e-06,
  "大选": 2.9511261318462994e-06,
  "蜜糖": 2.9511261318462994e-06,
  "唬": 2.9511261318462994e-06,
  "纵火犯": 2.9511261318462994e-06,
  "弹簧": 2.9511261318462994e-06,
  "带入": 2.9511261318462994e-06,
  "获救": 2.9511261318462994e-06,
  "津": 2.9511261318462994e-06,
  "埃德蒙": 2.9511261318462994e-06,
  "烈酒": 2.9511261318462994e-06,
  "所在地": 2.9511261318462994e-06,
  "吟": 2.9511261318462994e-06,
  "竞标": 2.9511261318462994e-06,
  "浴盆": 2.9511261318462994e-06,
  "市政": 2.9511261318462994e-06,
  "修建": 2.9511261318462994e-06,
  "传染病": 2.9511261318462994e-06,
  "前辈": 2.9511261318462994e-06,
  "源于": 2.9511261318462994e-06,
  "想来": 2.9511261318462994e-06,
  "说到底": 2.9511261318462994e-06,
  "礼堂": 2.9511261318462994e-06,
  "起舞": 2.9511261318462994e-06,
  "肖像": 2.9511261318462994e-06,
  "纸牌": 2.9511261318462994e-06,
  "夺冠": 2.9511261318462994e-06,
  "拷打": 2.9511261318462994e-06,
  "憎恶": 2.9511261318462994e-06,
  "微风": 2.9511261318462994e-06,
  "逆转": 2.9511261318462994e-06,
  "酶": 2.9511261318462994e-06,
  "贝多芬": 2.9511261318462994e-06,
  "狄克逊": 2.9511261318462994e-06,
  "直面": 2.9511261318462994e-06,
  "价值观": 2.9511261318462994e-06,
  "事宜": 2.9511261318462994e-06,
  "白血病": 2.9511261318462994e-06,
  "照耀": 2.9511261318462994e-06,
  "醇": 2.9511261318462994e-06,
  "扫帚": 2.9511261318462994e-06,
  "噗": 2.9511261318462994e-06,
  "马力": 2.9511261318462994e-06,
  "詹森": 2.9511261318462994e-06,
  "收起": 2.9511261318462994e-06,
  "越战": 2.9511261318462994e-06,
  "太阳能": 2.9511261318462994e-06,
  "插头": 2.9511261318462994e-06,
  "着装": 2.9511261318462994e-06,
  "大提琴": 2.9511261318462994e-06,
  "氧化": 2.9511261318462994e-06,
  "太平间": 2.9511261318462994e-06,
  "舍不得": 2.9511261318462994e-06,
  "银行家": 2.9511261318462994e-06,
  "储蓄": 2.9511261318462994e-06,
  "外形": 2.921316776979165e-06,
  "鸣": 2.921316776979165e-06,
  "史蒂文": 2.921316776979165e-06,
  "笑柄": 2.921316776979165e-06,
  "周游": 2.921316776979165e-06,
  "笑笑": 2.921316776979165e-06,
  "够呛": 2.921316776979165e-06,
  "电子游戏": 2.921316776979165e-06,
  "下药": 2.921316776979165e-06,
  "屠": 2.921316776979165e-06,
  "罗拉": 2.921316776979165e-06,
  "疯人院": 2.921316776979165e-06,
  "栽赃": 2.921316776979165e-06,
  "不容": 2.921316776979165e-06,
  "鱼雷": 2.921316776979165e-06,
  "诀窍": 2.921316776979165e-06,
  "孟买": 2.921316776979165e-06,
  "斗志": 2.921316776979165e-06,
  "可口": 2.921316776979165e-06,
  "州政府": 2.921316776979165e-06,
  "音频": 2.921316776979165e-06,
  "遗物": 2.921316776979165e-06,
  "言行": 2.921316776979165e-06,
  "敬重": 2.921316776979165e-06,
  "箫": 2.921316776979165e-06,
  "趋势": 2.921316776979165e-06,
  "怀表": 2.921316776979165e-06,
  "信服": 2.921316776979165e-06,
  "斧子": 2.921316776979165e-06,
  "电磁": 2.921316776979165e-06,
  "装有": 2.921316776979165e-06,
  "平庸": 2.921316776979165e-06,
  "切割": 2.921316776979165e-06,
  "垒球": 2.921316776979165e-06,
  "蒙古": 2.921316776979165e-06,
  "败类": 2.921316776979165e-06,
  "熄": 2.921316776979165e-06,
  "柔道": 2.921316776979165e-06,
  "蒙蔽": 2.921316776979165e-06,
  "懒惰": 2.921316776979165e-06,
  "克林顿": 2.921316776979165e-06,
  "卡拉狄加": 2.921316776979165e-06,
  "佛罗里达州": 2.921316776979165e-06,
  "竞技": 2.921316776979165e-06,
  "合金": 2.921316776979165e-06,
  "马利": 2.921316776979165e-06,
  "柱": 2.921316776979165e-06,
  "投稿": 2.921316776979165e-06,
  "表姐": 2.921316776979165e-06,
  "爱慕": 2.921316776979165e-06,
  "轨迹": 2.921316776979165e-06,
  "交际": 2.921316776979165e-06,
  "盘旋": 2.921316776979165e-06,
  "鸟类": 2.921316776979165e-06,
  "爱娃": 2.921316776979165e-06,
  "猿": 2.921316776979165e-06,
  "橙": 2.921316776979165e-06,
  "小心翼翼": 2.921316776979165e-06,
  "泥巴": 2.921316776979165e-06,
  "坐船": 2.891507422112031e-06,
  "毒害": 2.891507422112031e-06,
  "看台": 2.891507422112031e-06,
  "真主": 2.891507422112031e-06,
  "以牙还牙": 2.891507422112031e-06,
  "大米": 2.891507422112031e-06,
  "默默": 2.891507422112031e-06,
  "发怒": 2.891507422112031e-06,
  "确诊": 2.891507422112031e-06,
  "并不": 2.891507422112031e-06,
  "哇奥": 2.891507422112031e-06,
  "题材": 2.891507422112031e-06,
  "近期": 2.891507422112031e-06,
  "行医": 2.891507422112031e-06,
  "瓷砖": 2.891507422112031e-06,
  "走投无路": 2.891507422112031e-06,
  "引出": 2.891507422112031e-06,
  "剃刀": 2.891507422112031e-06,
  "天鹅": 2.891507422112031e-06,
  "瞎扯": 2.891507422112031e-06,
  "重金属": 2.891507422112031e-06,
  "摆动": 2.891507422112031e-06,
  "凶残": 2.891507422112031e-06,
  "里德": 2.891507422112031e-06,
  "主人公": 2.891507422112031e-06,
  "凭借": 2.891507422112031e-06,
  "糟蹋": 2.891507422112031e-06,
  "弹性": 2.891507422112031e-06,
  "草药": 2.891507422112031e-06,
  "半径": 2.891507422112031e-06,
  "尼娜": 2.891507422112031e-06,
  "伊安": 2.891507422112031e-06,
  "傻乎乎": 2.891507422112031e-06,
  "游乐园": 2.891507422112031e-06,
  "艾德": 2.891507422112031e-06,
  "名堂": 2.891507422112031e-06,
  "勇猛": 2.891507422112031e-06,
  "主观": 2.891507422112031e-06,
  "海格": 2.891507422112031e-06,
  "特有": 2.891507422112031e-06,
  "柱子": 2.891507422112031e-06,
  "文物": 2.891507422112031e-06,
  "逆": 2.891507422112031e-06,
  "变换": 2.891507422112031e-06,
  "庙": 2.891507422112031e-06,
  "英亩": 2.891507422112031e-06,
  "赝品": 2.891507422112031e-06,
  "标识": 2.891507422112031e-06,
  "旁观者": 2.891507422112031e-06,
  "南极": 2.891507422112031e-06,
  "必胜": 2.891507422112031e-06,
  "衬": 2.891507422112031e-06,
  "果子": 2.891507422112031e-06,
  "祖": 2.891507422112031e-06,
  "行径": 2.891507422112031e-06,
  "恰": 2.891507422112031e-06,
  "吓倒": 2.891507422112031e-06,
  "门廊": 2.891507422112031e-06,
  "叛乱": 2.891507422112031e-06,
  "盖尤斯": 2.891507422112031e-06,
  "园艺": 2.891507422112031e-06,
  "无用": 2.891507422112031e-06,
  "繁荣": 2.891507422112031e-06,
  "赌局": 2.891507422112031e-06,
  "过道": 2.891507422112031e-06,
  "格外": 2.891507422112031e-06,
  "拉丁文": 2.891507422112031e-06,
  "求生": 2.891507422112031e-06,
  "生锈": 2.891507422112031e-06,
  "格伦": 2.891507422112031e-06,
  "老奶奶": 2.891507422112031e-06,
  "俯卧撑": 2.891507422112031e-06,
  "悟": 2.891507422112031e-06,
  "撕开": 2.891507422112031e-06,
  "个体": 2.891507422112031e-06,
  "援": 2.8616980672448966e-06,
  "小麦": 2.8616980672448966e-06,
  "点评": 2.8616980672448966e-06,
  "黑名单": 2.8616980672448966e-06,
  "流淌": 2.8616980672448966e-06,
  "下棋": 2.8616980672448966e-06,
  "陶醉": 2.8616980672448966e-06,
  "弗洛伊德": 2.8616980672448966e-06,
  "种马": 2.8616980672448966e-06,
  "撤出": 2.8616980672448966e-06,
  "银河系": 2.8616980672448966e-06,
  "澳": 2.8616980672448966e-06,
  "野性": 2.8616980672448966e-06,
  "漏水": 2.8616980672448966e-06,
  "谈心": 2.8616980672448966e-06,
  "毛茸茸": 2.8616980672448966e-06,
  "圣殿": 2.8616980672448966e-06,
  "小刀": 2.8616980672448966e-06,
  "挣脱": 2.8616980672448966e-06,
  "小吃": 2.8616980672448966e-06,
  "减弱": 2.8616980672448966e-06,
  "资": 2.8616980672448966e-06,
  "察": 2.8616980672448966e-06,
  "公务员": 2.8616980672448966e-06,
  "马德里": 2.8616980672448966e-06,
  "新墨西哥州": 2.8616980672448966e-06,
  "照镜子": 2.8616980672448966e-06,
  "巫": 2.8616980672448966e-06,
  "叼": 2.8616980672448966e-06,
  "辨别": 2.8616980672448966e-06,
  "常理": 2.8616980672448966e-06,
  "名言": 2.8616980672448966e-06,
  "嘲弄": 2.8616980672448966e-06,
  "恩赐": 2.8616980672448966e-06,
  "狮子王": 2.8616980672448966e-06,
  "铁匠": 2.8616980672448966e-06,
  "迷航": 2.8616980672448966e-06,
  "休斯顿": 2.8616980672448966e-06,
  "叫喊": 2.8616980672448966e-06,
  "起身": 2.8616980672448966e-06,
  "先例": 2.8616980672448966e-06,
  "庄稼": 2.8616980672448966e-06,
  "剪子": 2.8616980672448966e-06,
  "奥地利": 2.8616980672448966e-06,
  "重温": 2.8616980672448966e-06,
  "艾丽": 2.8616980672448966e-06,
  "海滨": 2.8616980672448966e-06,
  "底层": 2.8616980672448966e-06,
  "买主": 2.8616980672448966e-06,
  "吠": 2.8616980672448966e-06,
  "暗语": 2.8616980672448966e-06,
  "跑腿": 2.8616980672448966e-06,
  "警力": 2.8616980672448966e-06,
  "反悔": 2.8616980672448966e-06,
  "凡是": 2.8616980672448966e-06,
  "渺茫": 2.8616980672448966e-06,
  "提防": 2.8616980672448966e-06,
  "濑": 2.8616980672448966e-06,
  "密谋": 2.8616980672448966e-06,
  "战死": 2.8616980672448966e-06,
  "共处": 2.8616980672448966e-06,
  "尸骨": 2.8616980672448966e-06,
  "招数": 2.8616980672448966e-06,
  "就职": 2.8616980672448966e-06,
  "高于": 2.8616980672448966e-06,
  "赠送": 2.8616980672448966e-06,
  "议长": 2.8616980672448966e-06,
  "候补": 2.8616980672448966e-06,
  "选项": 2.8616980672448966e-06,
  "半点": 2.8616980672448966e-06,
  "背着": 2.8616980672448966e-06,
  "半生": 2.8616980672448966e-06,
  "娜蒂娅": 2.8616980672448966e-06,
  "哈瓦那": 2.8616980672448966e-06,
  "逼供": 2.8616980672448966e-06,
  "利奥": 2.8616980672448966e-06,
  "翠": 2.8616980672448966e-06,
  "胡迪尼": 2.8616980672448966e-06,
  "浪子": 2.8616980672448966e-06,
  "黄蜂": 2.8616980672448966e-06,
  "钟爱": 2.8616980672448966e-06,
  "非正式": 2.8318887123777624e-06,
  "捣": 2.8318887123777624e-06,
  "私生子": 2.8318887123777624e-06,
  "书名": 2.8318887123777624e-06,
  "列入": 2.8318887123777624e-06,
  "击毙": 2.8318887123777624e-06,
  "轮廓": 2.8318887123777624e-06,
  "毛毛": 2.8318887123777624e-06,
  "捕鱼": 2.8318887123777624e-06,
  "辈": 2.8318887123777624e-06,
  "氛围": 2.8318887123777624e-06,
  "德鲁": 2.8318887123777624e-06,
  "门诊": 2.8318887123777624e-06,
  "圣父": 2.8318887123777624e-06,
  "小区": 2.8318887123777624e-06,
  "枪毙": 2.8318887123777624e-06,
  "瓷器": 2.8318887123777624e-06,
  "权势": 2.8318887123777624e-06,
  "浑蛋": 2.8318887123777624e-06,
  "吸管": 2.8318887123777624e-06,
  "方程式": 2.8318887123777624e-06,
  "委内瑞拉": 2.8318887123777624e-06,
  "悬赏": 2.8318887123777624e-06,
  "亲属": 2.8318887123777624e-06,
  "掩体": 2.8318887123777624e-06,
  "米兰": 2.8318887123777624e-06,
  "演变": 2.8318887123777624e-06,
  "二氧化碳": 2.8318887123777624e-06,
  "车手": 2.8318887123777624e-06,
  "食言": 2.8318887123777624e-06,
  "温斯顿": 2.8318887123777624e-06,
  "肛门": 2.8318887123777624e-06,
  "图纸": 2.8318887123777624e-06,
  "面粉": 2.8318887123777624e-06,
  "呸": 2.8318887123777624e-06,
  "转化": 2.8318887123777624e-06,
  "神明": 2.8318887123777624e-06,
  "神智": 2.8318887123777624e-06,
  "霹雳": 2.8318887123777624e-06,
  "帕姆": 2.8318887123777624e-06,
  "深受": 2.8318887123777624e-06,
  "例行公事": 2.8318887123777624e-06,
  "无名氏": 2.8318887123777624e-06,
  "失调": 2.8318887123777624e-06,
  "委员": 2.8318887123777624e-06,
  "实体": 2.8318887123777624e-06,
  "无从": 2.8318887123777624e-06,
  "出炉": 2.8318887123777624e-06,
  "链子": 2.8318887123777624e-06,
  "登山": 2.8318887123777624e-06,
  "希腊人": 2.8318887123777624e-06,
  "凑巧": 2.8318887123777624e-06,
  "胁迫": 2.8318887123777624e-06,
  "战后": 2.8318887123777624e-06,
  "违抗": 2.8318887123777624e-06,
  "道恩": 2.8318887123777624e-06,
  "作曲家": 2.8318887123777624e-06,
  "龌龊": 2.8318887123777624e-06,
  "守口如瓶": 2.8318887123777624e-06,
  "潜逃": 2.8318887123777624e-06,
  "三月": 2.8318887123777624e-06,
  "餐巾": 2.8318887123777624e-06,
  "惹事": 2.8318887123777624e-06,
  "唱票": 2.8318887123777624e-06,
  "痛楚": 2.8318887123777624e-06,
  "克里斯托弗": 2.8318887123777624e-06,
  "总体": 2.8318887123777624e-06,
  "教义": 2.8318887123777624e-06,
  "伤员": 2.8318887123777624e-06,
  "规": 2.8318887123777624e-06,
  "过头": 2.8318887123777624e-06,
  "气流": 2.8318887123777624e-06,
  "构造": 2.8318887123777624e-06,
  "独角兽": 2.8318887123777624e-06,
  "听命": 2.8318887123777624e-06,
  "慌张": 2.8318887123777624e-06,
  "得病": 2.8318887123777624e-06,
  "后排": 2.802079357510628e-06,
  "棋子": 2.802079357510628e-06,
  "弗雷德": 2.802079357510628e-06,
  "凯瑞": 2.802079357510628e-06,
  "烘": 2.802079357510628e-06,
  "腾出": 2.802079357510628e-06,
  "健壮": 2.802079357510628e-06,
  "油箱": 2.802079357510628e-06,
  "晋升": 2.802079357510628e-06,
  "灵敏": 2.802079357510628e-06,
  "维克": 2.802079357510628e-06,
  "极力": 2.802079357510628e-06,
  "素材": 2.802079357510628e-06,
  "去除": 2.802079357510628e-06,
  "哼哼": 2.802079357510628e-06,
  "点名": 2.802079357510628e-06,
  "认证": 2.802079357510628e-06,
  "领队": 2.802079357510628e-06,
  "泄密": 2.802079357510628e-06,
  "差异": 2.802079357510628e-06,
  "指明": 2.802079357510628e-06,
  "符咒": 2.802079357510628e-06,
  "析": 2.802079357510628e-06,
  "收藏家": 2.802079357510628e-06,
  "达芙妮": 2.802079357510628e-06,
  "前排": 2.802079357510628e-06,
  "分明": 2.802079357510628e-06,
  "雨水": 2.802079357510628e-06,
  "判定": 2.802079357510628e-06,
  "肌肤": 2.802079357510628e-06,
  "步步": 2.802079357510628e-06,
  "金矿": 2.802079357510628e-06,
  "血肉": 2.802079357510628e-06,
  "受害": 2.802079357510628e-06,
  "勺": 2.802079357510628e-06,
  "赛段": 2.802079357510628e-06,
  "罗斯福": 2.802079357510628e-06,
  "开学": 2.802079357510628e-06,
  "平和": 2.802079357510628e-06,
  "按住": 2.802079357510628e-06,
  "肺炎": 2.802079357510628e-06,
  "全权": 2.802079357510628e-06,
  "竞争力": 2.802079357510628e-06,
  "海鸥": 2.802079357510628e-06,
  "迈出": 2.802079357510628e-06,
  "种族歧视": 2.802079357510628e-06,
  "弯腰": 2.802079357510628e-06,
  "偷懒": 2.802079357510628e-06,
  "规范": 2.802079357510628e-06,
  "美景": 2.802079357510628e-06,
  "伊莲娜": 2.802079357510628e-06,
  "高傲": 2.802079357510628e-06,
  "约克": 2.802079357510628e-06,
  "詹": 2.802079357510628e-06,
  "嘉": 2.802079357510628e-06,
  "本领": 2.802079357510628e-06,
  "毋庸置疑": 2.802079357510628e-06,
  "良知": 2.802079357510628e-06,
  "收敛": 2.802079357510628e-06,
  "陀": 2.802079357510628e-06,
  "无需": 2.802079357510628e-06,
  "寝室": 2.802079357510628e-06,
  "潜伏": 2.802079357510628e-06,
  "老爷": 2.802079357510628e-06,
  "防护罩": 2.802079357510628e-06,
  "活口": 2.802079357510628e-06,
  "游手好闲": 2.7722700026434934e-06,
  "邋遢": 2.7722700026434934e-06,
  "书包": 2.7722700026434934e-06,
  "幌子": 2.7722700026434934e-06,
  "梳子": 2.7722700026434934e-06,
  "辅": 2.7722700026434934e-06,
  "解答": 2.7722700026434934e-06,
  "橱柜": 2.7722700026434934e-06,
  "瞳孔": 2.7722700026434934e-06,
  "算算": 2.7722700026434934e-06,
  "托德": 2.7722700026434934e-06,
  "死党": 2.7722700026434934e-06,
  "希德": 2.7722700026434934e-06,
  "创立": 2.7722700026434934e-06,
  "不禁": 2.7722700026434934e-06,
  "气压": 2.7722700026434934e-06,
  "十字路口": 2.7722700026434934e-06,
  "奥林匹克": 2.7722700026434934e-06,
  "服部": 2.7722700026434934e-06,
  "大气层": 2.7722700026434934e-06,
  "后裔": 2.7722700026434934e-06,
  "打垮": 2.7722700026434934e-06,
  "仿": 2.7722700026434934e-06,
  "捐助": 2.7722700026434934e-06,
  "不仅如此": 2.7722700026434934e-06,
  "除外": 2.7722700026434934e-06,
  "出奇": 2.7722700026434934e-06,
  "苦头": 2.7722700026434934e-06,
  "径直": 2.7722700026434934e-06,
  "雕": 2.7722700026434934e-06,
  "启用": 2.7722700026434934e-06,
  "奉命": 2.7722700026434934e-06,
  "音符": 2.7722700026434934e-06,
  "肉丸": 2.7722700026434934e-06,
  "器械": 2.7722700026434934e-06,
  "奢华": 2.7722700026434934e-06,
  "货运": 2.7722700026434934e-06,
  "难看": 2.7722700026434934e-06,
  "跳蚤": 2.7722700026434934e-06,
  "打通": 2.7722700026434934e-06,
  "日复一日": 2.7722700026434934e-06,
  "酪": 2.7722700026434934e-06,
  "法拉利": 2.7722700026434934e-06,
  "西红柿": 2.7722700026434934e-06,
  "境界": 2.7722700026434934e-06,
  "弗莱彻": 2.7722700026434934e-06,
  "说辞": 2.7722700026434934e-06,
  "受惊": 2.7722700026434934e-06,
  "地形": 2.7722700026434934e-06,
  "钩子": 2.7722700026434934e-06,
  "臭虫": 2.7722700026434934e-06,
  "烟火": 2.7722700026434934e-06,
  "芝麻": 2.7722700026434934e-06,
  "熔岩": 2.7722700026434934e-06,
  "挺身而出": 2.7722700026434934e-06,
  "携手": 2.7722700026434934e-06,
  "显微镜": 2.7722700026434934e-06,
  "帆船": 2.7722700026434934e-06,
  "静止": 2.7722700026434934e-06,
  "邓": 2.7722700026434934e-06,
  "双臂": 2.7722700026434934e-06,
  "粮": 2.7722700026434934e-06,
  "口头": 2.7722700026434934e-06,
  "顶层": 2.7722700026434934e-06,
  "挡风": 2.7722700026434934e-06,
  "盛宴": 2.7722700026434934e-06,
  "暴乱": 2.7722700026434934e-06,
  "匆匆": 2.7722700026434934e-06,
  "恰巧": 2.7722700026434934e-06,
  "卡文": 2.7722700026434934e-06,
  "超乎": 2.7722700026434934e-06,
  "获得者": 2.7722700026434934e-06,
  "洪": 2.7722700026434934e-06,
  "螺旋": 2.7722700026434934e-06,
  "塔克": 2.7722700026434934e-06,
  "分布": 2.7722700026434934e-06,
  "强尼": 2.7722700026434934e-06,
  "黏": 2.7722700026434934e-06,
  "戴茜": 2.7722700026434934e-06,
  "汉纳": 2.7722700026434934e-06,
  "出行": 2.7722700026434934e-06,
  "复职": 2.7722700026434934e-06,
  "卷发": 2.7722700026434934e-06,
  "储藏": 2.7722700026434934e-06,
  "胜地": 2.742460647776359e-06,
  "尤金": 2.742460647776359e-06,
  "心胸": 2.742460647776359e-06,
  "剧烈": 2.742460647776359e-06,
  "徒劳": 2.742460647776359e-06,
  "卸下": 2.742460647776359e-06,
  "三百万": 2.742460647776359e-06,
  "老掉牙": 2.742460647776359e-06,
  "复印件": 2.742460647776359e-06,
  "促进": 2.742460647776359e-06,
  "任性": 2.742460647776359e-06,
  "职业道德": 2.742460647776359e-06,
  "赠": 2.742460647776359e-06,
  "聚光灯": 2.742460647776359e-06,
  "本市": 2.742460647776359e-06,
  "舞曲": 2.742460647776359e-06,
  "用作": 2.742460647776359e-06,
  "召回": 2.742460647776359e-06,
  "陀螺": 2.742460647776359e-06,
  "啤": 2.742460647776359e-06,
  "情理": 2.742460647776359e-06,
  "贴身": 2.742460647776359e-06,
  "大理石": 2.742460647776359e-06,
  "劳伦": 2.742460647776359e-06,
  "毫无用处": 2.742460647776359e-06,
  "态": 2.742460647776359e-06,
  "肉饼": 2.742460647776359e-06,
  "收藏品": 2.742460647776359e-06,
  "夕": 2.742460647776359e-06,
  "智利": 2.742460647776359e-06,
  "榜": 2.742460647776359e-06,
  "严峻": 2.742460647776359e-06,
  "驻扎": 2.742460647776359e-06,
  "处事": 2.742460647776359e-06,
  "扫描仪": 2.742460647776359e-06,
  "眼罩": 2.742460647776359e-06,
  "小意思": 2.742460647776359e-06,
  "自助": 2.742460647776359e-06,
  "货色": 2.742460647776359e-06,
  "偷盗": 2.742460647776359e-06,
  "酒杯": 2.742460647776359e-06,
  "星巴克": 2.742460647776359e-06,
  "新泽西州": 2.742460647776359e-06,
  "至此": 2.742460647776359e-06,
  "警觉": 2.742460647776359e-06,
  "天主": 2.742460647776359e-06,
  "屋大维": 2.742460647776359e-06,
  "忧虑": 2.742460647776359e-06,
  "筹划": 2.742460647776359e-06,
  "阿基": 2.742460647776359e-06,
  "庄严": 2.742460647776359e-06,
  "施工": 2.742460647776359e-06,
  "呜呼": 2.742460647776359e-06,
  "南面": 2.742460647776359e-06,
  "东欧": 2.742460647776359e-06,
  "推倒": 2.742460647776359e-06,
  "马尔科姆": 2.742460647776359e-06,
  "管教": 2.742460647776359e-06,
  "合得来": 2.742460647776359e-06,
  "卡莱尔": 2.742460647776359e-06,
  "木材": 2.742460647776359e-06,
  "猪排": 2.742460647776359e-06,
  "美国队": 2.742460647776359e-06,
  "晨": 2.742460647776359e-06,
  "有线": 2.742460647776359e-06,
  "鳄": 2.742460647776359e-06,
  "挟持": 2.742460647776359e-06,
  "表白": 2.742460647776359e-06,
  "卧倒": 2.742460647776359e-06,
  "高地": 2.742460647776359e-06,
  "昆": 2.742460647776359e-06,
  "伊甸园": 2.742460647776359e-06,
  "围裙": 2.742460647776359e-06,
  "有钱": 2.742460647776359e-06,
  "盖尔": 2.742460647776359e-06,
  "老百姓": 2.742460647776359e-06,
  "招聘": 2.742460647776359e-06,
  "外壳": 2.712651292909225e-06,
  "集结": 2.712651292909225e-06,
  "阑尾": 2.712651292909225e-06,
  "纵容": 2.712651292909225e-06,
  "屋檐": 2.712651292909225e-06,
  "退休金": 2.712651292909225e-06,
  "一事无成": 2.712651292909225e-06,
  "蓬": 2.712651292909225e-06,
  "赶路": 2.712651292909225e-06,
  "下任": 2.712651292909225e-06,
  "令人": 2.712651292909225e-06,
  "精彩绝伦": 2.712651292909225e-06,
  "再婚": 2.712651292909225e-06,
  "引人注意": 2.712651292909225e-06,
  "商讨": 2.712651292909225e-06,
  "塑胶": 2.712651292909225e-06,
  "杰拉德": 2.712651292909225e-06,
  "富兰克林": 2.712651292909225e-06,
  "杜普利": 2.712651292909225e-06,
  "诱拐": 2.712651292909225e-06,
  "犀牛": 2.712651292909225e-06,
  "好使": 2.712651292909225e-06,
  "气势": 2.712651292909225e-06,
  "不愧": 2.712651292909225e-06,
  "如意": 2.712651292909225e-06,
  "技师": 2.712651292909225e-06,
  "眼镜蛇": 2.712651292909225e-06,
  "好手": 2.712651292909225e-06,
  "心地": 2.712651292909225e-06,
  "挫败": 2.712651292909225e-06,
  "后天": 2.712651292909225e-06,
  "色鬼": 2.712651292909225e-06,
  "清真寺": 2.712651292909225e-06,
  "日内瓦": 2.712651292909225e-06,
  "货真价实": 2.712651292909225e-06,
  "断层": 2.712651292909225e-06,
  "谚语": 2.712651292909225e-06,
  "半岛": 2.712651292909225e-06,
  "立法": 2.712651292909225e-06,
  "会场": 2.712651292909225e-06,
  "好玩儿": 2.712651292909225e-06,
  "珠子": 2.712651292909225e-06,
  "出马": 2.712651292909225e-06,
  "机制": 2.712651292909225e-06,
  "牙科": 2.712651292909225e-06,
  "释怀": 2.712651292909225e-06,
  "圆形": 2.712651292909225e-06,
  "切尔": 2.712651292909225e-06,
  "反面": 2.712651292909225e-06,
  "黄瓜": 2.712651292909225e-06,
  "清静": 2.712651292909225e-06,
  "充当": 2.712651292909225e-06,
  "绵羊": 2.712651292909225e-06,
  "专访": 2.712651292909225e-06,
  "蹬": 2.712651292909225e-06,
  "呼吁": 2.712651292909225e-06,
  "工钱": 2.712651292909225e-06,
  "特蕾西": 2.712651292909225e-06,
  "公墓": 2.712651292909225e-06,
  "君子": 2.712651292909225e-06,
  "卓越": 2.712651292909225e-06,
  "鱼儿": 2.712651292909225e-06,
  "不论是": 2.712651292909225e-06,
  "瘸子": 2.712651292909225e-06,
  "插曲": 2.712651292909225e-06,
  "维吉尼亚": 2.712651292909225e-06,
  "马匹": 2.712651292909225e-06,
  "含糊": 2.712651292909225e-06,
  "中餐": 2.712651292909225e-06,
  "丧气": 2.712651292909225e-06,
  "掏钱": 2.712651292909225e-06,
  "祝愿": 2.712651292909225e-06,
  "辛勤": 2.712651292909225e-06,
  "尽早": 2.712651292909225e-06,
  "叮当": 2.712651292909225e-06,
  "凯迪拉克": 2.712651292909225e-06,
  "谢意": 2.712651292909225e-06,
  "南希": 2.712651292909225e-06,
  "纯真": 2.712651292909225e-06,
  "缓刑": 2.6828419380420906e-06,
  "多种": 2.6828419380420906e-06,
  "户头": 2.6828419380420906e-06,
  "周期": 2.6828419380420906e-06,
  "卢瑟": 2.6828419380420906e-06,
  "培": 2.6828419380420906e-06,
  "领悟": 2.6828419380420906e-06,
  "书本": 2.6828419380420906e-06,
  "时日": 2.6828419380420906e-06,
  "虚幻": 2.6828419380420906e-06,
  "诋毁": 2.6828419380420906e-06,
  "亚利桑那": 2.6828419380420906e-06,
  "脚趾头": 2.6828419380420906e-06,
  "无条件": 2.6828419380420906e-06,
  "发生器": 2.6828419380420906e-06,
  "不停": 2.6828419380420906e-06,
  "沉没": 2.6828419380420906e-06,
  "气泡": 2.6828419380420906e-06,
  "大雨": 2.6828419380420906e-06,
  "坚硬": 2.6828419380420906e-06,
  "制品": 2.6828419380420906e-06,
  "仙人掌": 2.6828419380420906e-06,
  "星光": 2.6828419380420906e-06,
  "宣战": 2.6828419380420906e-06,
  "爷": 2.6828419380420906e-06,
  "天狼星": 2.6828419380420906e-06,
  "装饰品": 2.6828419380420906e-06,
  "小说家": 2.6828419380420906e-06,
  "潇洒": 2.6828419380420906e-06,
  "姥姥": 2.6828419380420906e-06,
  "敬爱": 2.6828419380420906e-06,
  "正当防卫": 2.6828419380420906e-06,
  "资本": 2.6828419380420906e-06,
  "罢手": 2.6828419380420906e-06,
  "协": 2.6828419380420906e-06,
  "排行榜": 2.6828419380420906e-06,
  "克斯": 2.6828419380420906e-06,
  "录像机": 2.6828419380420906e-06,
  "肤": 2.6828419380420906e-06,
  "弥撒": 2.6828419380420906e-06,
  "摩洛哥": 2.6828419380420906e-06,
  "棒子": 2.6828419380420906e-06,
  "韦": 2.6828419380420906e-06,
  "当代": 2.6828419380420906e-06,
  "虚无": 2.6828419380420906e-06,
  "木马": 2.6828419380420906e-06,
  "块头": 2.6828419380420906e-06,
  "稿子": 2.6828419380420906e-06,
  "文件夹": 2.6828419380420906e-06,
  "鸡奸": 2.6828419380420906e-06,
  "鲸": 2.6828419380420906e-06,
  "乌冬": 2.6828419380420906e-06,
  "实地": 2.6828419380420906e-06,
  "桔子": 2.6828419380420906e-06,
  "屏蔽": 2.6828419380420906e-06,
  "取证": 2.6828419380420906e-06,
  "公然": 2.6828419380420906e-06,
  "筷子": 2.6828419380420906e-06,
  "相貌": 2.6828419380420906e-06,
  "脑浆": 2.6828419380420906e-06,
  "搁": 2.6828419380420906e-06,
  "筛选": 2.6828419380420906e-06,
  "巴巴拉": 2.6828419380420906e-06,
  "夸大": 2.6828419380420906e-06,
  "雷鸣": 2.6828419380420906e-06,
  "大侠": 2.6828419380420906e-06,
  "破译": 2.6828419380420906e-06,
  "莱拉": 2.6828419380420906e-06,
  "刮目相看": 2.6828419380420906e-06,
  "过瘾": 2.6828419380420906e-06,
  "浪潮": 2.6828419380420906e-06,
  "萧条": 2.6828419380420906e-06,
  "后方": 2.6530325831749563e-06,
  "有所不同": 2.6530325831749563e-06,
  "唐人街": 2.6530325831749563e-06,
  "文凭": 2.6530325831749563e-06,
  "谣传": 2.6530325831749563e-06,
  "中介": 2.6530325831749563e-06,
  "春假": 2.6530325831749563e-06,
  "论坛": 2.6530325831749563e-06,
  "趁着": 2.6530325831749563e-06,
  "村长": 2.6530325831749563e-06,
  "轨": 2.6530325831749563e-06,
  "用具": 2.6530325831749563e-06,
  "产物": 2.6530325831749563e-06,
  "焊": 2.6530325831749563e-06,
  "追击": 2.6530325831749563e-06,
  "座椅": 2.6530325831749563e-06,
  "顽强": 2.6530325831749563e-06,
  "二手": 2.6530325831749563e-06,
  "安详": 2.6530325831749563e-06,
  "丙": 2.6530325831749563e-06,
  "节约": 2.6530325831749563e-06,
  "输家": 2.6530325831749563e-06,
  "接线员": 2.6530325831749563e-06,
  "猥亵": 2.6530325831749563e-06,
  "两码事": 2.6530325831749563e-06,
  "资深": 2.6530325831749563e-06,
  "名词": 2.6530325831749563e-06,
  "定居": 2.6530325831749563e-06,
  "尼尔森": 2.6530325831749563e-06,
  "音调": 2.6530325831749563e-06,
  "受孕": 2.6530325831749563e-06,
  "立案": 2.6530325831749563e-06,
  "瑕疵": 2.6530325831749563e-06,
  "开创": 2.6530325831749563e-06,
  "裤裆": 2.6530325831749563e-06,
  "史莱克": 2.6530325831749563e-06,
  "隔间": 2.6530325831749563e-06,
  "持械": 2.6530325831749563e-06,
  "实质": 2.6530325831749563e-06,
  "素质": 2.6530325831749563e-06,
  "电话簿": 2.6530325831749563e-06,
  "害人": 2.6530325831749563e-06,
  "清扫": 2.6530325831749563e-06,
  "艾瑞克": 2.6530325831749563e-06,
  "布料": 2.6530325831749563e-06,
  "上任": 2.6530325831749563e-06,
  "兜里": 2.6530325831749563e-06,
  "女权": 2.6530325831749563e-06,
  "超声波": 2.6530325831749563e-06,
  "齐心协力": 2.6530325831749563e-06,
  "逢": 2.6530325831749563e-06,
  "沼": 2.6530325831749563e-06,
  "营销": 2.6530325831749563e-06,
  "税收": 2.6530325831749563e-06,
  "寄托": 2.6530325831749563e-06,
  "寄养": 2.6530325831749563e-06,
  "一亿": 2.6530325831749563e-06,
  "入境": 2.6530325831749563e-06,
  "阶级": 2.6530325831749563e-06,
  "光年": 2.6530325831749563e-06,
  "游侠": 2.6530325831749563e-06,
  "越是": 2.6530325831749563e-06,
  "靶": 2.6530325831749563e-06,
  "高温": 2.6530325831749563e-06,
  "高涨": 2.6530325831749563e-06,
  "爱抚": 2.6530325831749563e-06,
  "收取": 2.6530325831749563e-06,
  "高超": 2.6530325831749563e-06,
  "政变": 2.6530325831749563e-06,
  "接入": 2.6530325831749563e-06,
  "精力充沛": 2.6530325831749563e-06,
  "罗嗦": 2.6530325831749563e-06,
  "够格": 2.623223228307822e-06,
  "历险": 2.623223228307822e-06,
  "良": 2.623223228307822e-06,
  "套餐": 2.623223228307822e-06,
  "外地": 2.623223228307822e-06,
  "集市": 2.623223228307822e-06,
  "钞": 2.623223228307822e-06,
  "曾祖父": 2.623223228307822e-06,
  "久仰": 2.623223228307822e-06,
  "暂": 2.623223228307822e-06,
  "高个子": 2.623223228307822e-06,
  "卡森": 2.623223228307822e-06,
  "算命": 2.623223228307822e-06,
  "素描": 2.623223228307822e-06,
  "野猪": 2.623223228307822e-06,
  "力度": 2.623223228307822e-06,
  "促成": 2.623223228307822e-06,
  "城墙": 2.623223228307822e-06,
  "小人物": 2.623223228307822e-06,
  "惊险": 2.623223228307822e-06,
  "哇哇": 2.623223228307822e-06,
  "灵光": 2.623223228307822e-06,
  "谜语": 2.623223228307822e-06,
  "成百上千": 2.623223228307822e-06,
  "鼬": 2.623223228307822e-06,
  "飞碟": 2.623223228307822e-06,
  "爱护": 2.623223228307822e-06,
  "菲律宾": 2.623223228307822e-06,
  "圭": 2.623223228307822e-06,
  "拥护": 2.623223228307822e-06,
  "凭着": 2.623223228307822e-06,
  "鉴别": 2.623223228307822e-06,
  "名额": 2.623223228307822e-06,
  "抑或": 2.623223228307822e-06,
  "炼狱": 2.623223228307822e-06,
  "跟不上": 2.623223228307822e-06,
  "瞩目": 2.623223228307822e-06,
  "判刑": 2.623223228307822e-06,
  "汪": 2.623223228307822e-06,
  "红帽": 2.623223228307822e-06,
  "住宿": 2.623223228307822e-06,
  "利兹": 2.623223228307822e-06,
  "判处": 2.623223228307822e-06,
  "斯蒂夫": 2.623223228307822e-06,
  "山脊": 2.623223228307822e-06,
  "同位素": 2.623223228307822e-06,
  "制药": 2.623223228307822e-06,
  "郑重": 2.623223228307822e-06,
  "高利贷": 2.623223228307822e-06,
  "天国": 2.623223228307822e-06,
  "通用": 2.623223228307822e-06,
  "五分": 2.623223228307822e-06,
  "抓起": 2.623223228307822e-06,
  "仓促": 2.623223228307822e-06,
  "生母": 2.623223228307822e-06,
  "合唱": 2.623223228307822e-06,
  "特纳": 2.623223228307822e-06,
  "叛国罪": 2.623223228307822e-06,
  "台球": 2.623223228307822e-06,
  "东面": 2.623223228307822e-06,
  "晒太阳": 2.623223228307822e-06,
  "熄灯": 2.623223228307822e-06,
  "上交": 2.623223228307822e-06,
  "细心": 2.623223228307822e-06,
  "害虫": 2.623223228307822e-06,
  "导管": 2.623223228307822e-06,
  "蔑视": 2.623223228307822e-06,
  "快步": 2.623223228307822e-06,
  "扑灭": 2.623223228307822e-06,
  "河豚": 2.623223228307822e-06,
  "无所畏惧": 2.623223228307822e-06,
  "志愿": 2.623223228307822e-06,
  "兜圈子": 2.623223228307822e-06,
  "脸庞": 2.623223228307822e-06,
  "长远": 2.623223228307822e-06,
  "蒂姆": 2.623223228307822e-06,
  "贞": 2.623223228307822e-06,
  "出世": 2.623223228307822e-06,
  "救火": 2.623223228307822e-06,
  "阵营": 2.623223228307822e-06,
  "谢莉": 2.623223228307822e-06,
  "三八": 2.623223228307822e-06,
  "苑": 2.623223228307822e-06,
  "舞姿": 2.623223228307822e-06,
  "硕士": 2.623223228307822e-06,
  "郊外": 2.623223228307822e-06,
  "格温": 2.623223228307822e-06,
  "临近": 2.623223228307822e-06,
  "疯牛病": 2.623223228307822e-06,
  "鞭子": 2.623223228307822e-06,
  "温哥华": 2.623223228307822e-06,
  "石膏": 2.623223228307822e-06,
  "父女": 2.623223228307822e-06,
  "糕点": 2.623223228307822e-06,
  "历史性": 2.623223228307822e-06,
  "难以忍受": 2.623223228307822e-06,
  "医治": 2.5934138734406874e-06,
  "巴克斯特": 2.5934138734406874e-06,
  "进发": 2.5934138734406874e-06,
  "大巴": 2.5934138734406874e-06,
  "张扬": 2.5934138734406874e-06,
  "加菲": 2.5934138734406874e-06,
  "片断": 2.5934138734406874e-06,
  "梅根": 2.5934138734406874e-06,
  "问答": 2.5934138734406874e-06,
  "碱": 2.5934138734406874e-06,
  "算账": 2.5934138734406874e-06,
  "门罗": 2.5934138734406874e-06,
  "内华达": 2.5934138734406874e-06,
  "领头": 2.5934138734406874e-06,
  "先是": 2.5934138734406874e-06,
  "司令官": 2.5934138734406874e-06,
  "毕加索": 2.5934138734406874e-06,
  "著作": 2.5934138734406874e-06,
  "篮球队": 2.5934138734406874e-06,
  "校友": 2.5934138734406874e-06,
  "重播": 2.5934138734406874e-06,
  "枪法": 2.5934138734406874e-06,
  "贪心": 2.5934138734406874e-06,
  "亭": 2.5934138734406874e-06,
  "所有权": 2.5934138734406874e-06,
  "获利": 2.5934138734406874e-06,
  "荷莉": 2.5934138734406874e-06,
  "毒液": 2.5934138734406874e-06,
  "监测": 2.5934138734406874e-06,
  "切尔西": 2.5934138734406874e-06,
  "首脑": 2.5934138734406874e-06,
  "递交": 2.5934138734406874e-06,
  "丑恶": 2.5934138734406874e-06,
  "烟灰缸": 2.5934138734406874e-06,
  "抛锚": 2.5934138734406874e-06,
  "长椅": 2.5934138734406874e-06,
  "急速": 2.5934138734406874e-06,
  "采纳": 2.5934138734406874e-06,
  "公鸡": 2.5934138734406874e-06,
  "调调": 2.5934138734406874e-06,
  "舒": 2.5934138734406874e-06,
  "新西兰": 2.5934138734406874e-06,
  "底片": 2.5934138734406874e-06,
  "通电话": 2.5934138734406874e-06,
  "连累": 2.5934138734406874e-06,
  "鲁比": 2.5934138734406874e-06,
  "海王星": 2.5934138734406874e-06,
  "伍德": 2.5934138734406874e-06,
  "祖父母": 2.5934138734406874e-06,
  "决战": 2.5934138734406874e-06,
  "升空": 2.5934138734406874e-06,
  "采购": 2.5934138734406874e-06,
  "滑头": 2.5934138734406874e-06,
  "搅拌": 2.5934138734406874e-06,
  "酒水": 2.5934138734406874e-06,
  "维克托": 2.5934138734406874e-06,
  "入院": 2.5934138734406874e-06,
  "桥梁": 2.5934138734406874e-06,
  "莫兰": 2.5934138734406874e-06,
  "铝": 2.5934138734406874e-06,
  "钙": 2.5934138734406874e-06,
  "拎": 2.5934138734406874e-06,
  "头等": 2.5934138734406874e-06,
  "有色": 2.5934138734406874e-06,
  "新星": 2.5934138734406874e-06,
  "贫血": 2.563604518573553e-06,
  "搞鬼": 2.563604518573553e-06,
  "踏板": 2.563604518573553e-06,
  "压倒": 2.563604518573553e-06,
  "大军": 2.563604518573553e-06,
  "万无一失": 2.563604518573553e-06,
  "成绩单": 2.563604518573553e-06,
  "流程": 2.563604518573553e-06,
  "体制": 2.563604518573553e-06,
  "走近": 2.563604518573553e-06,
  "下葬": 2.563604518573553e-06,
  "蛋黄": 2.563604518573553e-06,
  "托付": 2.563604518573553e-06,
  "焕然一新": 2.563604518573553e-06,
  "内华达州": 2.563604518573553e-06,
  "布兰顿": 2.563604518573553e-06,
  "让路": 2.563604518573553e-06,
  "交际舞": 2.563604518573553e-06,
  "不只": 2.563604518573553e-06,
  "职权": 2.563604518573553e-06,
  "院里": 2.563604518573553e-06,
  "牵挂": 2.563604518573553e-06,
  "里加": 2.563604518573553e-06,
  "卖弄": 2.563604518573553e-06,
  "出乎": 2.563604518573553e-06,
  "践踏": 2.563604518573553e-06,
  "证人席": 2.563604518573553e-06,
  "葱": 2.563604518573553e-06,
  "剽窃": 2.563604518573553e-06,
  "慕尼黑": 2.563604518573553e-06,
  "查案": 2.563604518573553e-06,
  "莫扎特": 2.563604518573553e-06,
  "双亲": 2.563604518573553e-06,
  "艾莉丝": 2.563604518573553e-06,
  "揭示": 2.563604518573553e-06,
  "运营": 2.563604518573553e-06,
  "开幕式": 2.563604518573553e-06,
  "洗衣房": 2.563604518573553e-06,
  "添加": 2.563604518573553e-06,
  "变革": 2.563604518573553e-06,
  "密度": 2.563604518573553e-06,
  "哑": 2.563604518573553e-06,
  "挚友": 2.563604518573553e-06,
  "甭": 2.563604518573553e-06,
  "归于": 2.563604518573553e-06,
  "机智": 2.563604518573553e-06,
  "悼念": 2.563604518573553e-06,
  "河水": 2.563604518573553e-06,
  "斯通": 2.563604518573553e-06,
  "特大": 2.563604518573553e-06,
  "烧着": 2.563604518573553e-06,
  "婴": 2.563604518573553e-06,
  "柔和": 2.563604518573553e-06,
  "围墙": 2.563604518573553e-06,
  "焚": 2.563604518573553e-06,
  "鸡翅": 2.563604518573553e-06,
  "煽": 2.563604518573553e-06,
  "回车": 2.563604518573553e-06,
  "开饭": 2.563604518573553e-06,
  "行当": 2.563604518573553e-06,
  "急于": 2.563604518573553e-06,
  "禁忌": 2.563604518573553e-06,
  "致意": 2.563604518573553e-06,
  "聚餐": 2.563604518573553e-06,
  "连锁店": 2.563604518573553e-06,
  "磁场": 2.563604518573553e-06,
  "寻觅": 2.563604518573553e-06,
  "耶和华": 2.563604518573553e-06,
  "斩": 2.563604518573553e-06,
  "一对一": 2.563604518573553e-06,
  "勤奋": 2.563604518573553e-06,
  "詹妮": 2.563604518573553e-06,
  "措辞": 2.563604518573553e-06,
  "罗迪": 2.563604518573553e-06,
  "停战": 2.563604518573553e-06,
  "人道": 2.563604518573553e-06,
  "桑拿": 2.563604518573553e-06,
  "格兰": 2.563604518573553e-06,
  "高处": 2.563604518573553e-06,
  "野牛": 2.563604518573553e-06,
  "津贴": 2.563604518573553e-06,
  "内出血": 2.563604518573553e-06,
  "哲学家": 2.563604518573553e-06,
  "被动": 2.563604518573553e-06,
  "拉尔夫": 2.563604518573553e-06,
  "面包店": 2.563604518573553e-06,
  "新奇": 2.563604518573553e-06,
  "签发": 2.563604518573553e-06,
  "小船": 2.533795163706419e-06,
  "橙子": 2.533795163706419e-06,
  "凯丽": 2.533795163706419e-06,
  "太平": 2.533795163706419e-06,
  "布兰登": 2.533795163706419e-06,
  "大意": 2.533795163706419e-06,
  "大洋": 2.533795163706419e-06,
  "天晓得": 2.533795163706419e-06,
  "走漏": 2.533795163706419e-06,
  "安吉尔": 2.533795163706419e-06,
  "下一代": 2.533795163706419e-06,
  "认清": 2.533795163706419e-06,
  "手提包": 2.533795163706419e-06,
  "加薪": 2.533795163706419e-06,
  "解密": 2.533795163706419e-06,
  "娜娜": 2.533795163706419e-06,
  "领会": 2.533795163706419e-06,
  "无济于事": 2.533795163706419e-06,
  "跃": 2.533795163706419e-06,
  "生殖器": 2.533795163706419e-06,
  "一家子": 2.533795163706419e-06,
  "泡泡糖": 2.533795163706419e-06,
  "有鉴于此": 2.533795163706419e-06,
  "重归于好": 2.533795163706419e-06,
  "防弹衣": 2.533795163706419e-06,
  "科林斯": 2.533795163706419e-06,
  "恰到好处": 2.533795163706419e-06,
  "截获": 2.533795163706419e-06,
  "头皮": 2.533795163706419e-06,
  "半路": 2.533795163706419e-06,
  "光天化日": 2.533795163706419e-06,
  "头像": 2.533795163706419e-06,
  "劳工": 2.533795163706419e-06,
  "脚尖": 2.533795163706419e-06,
  "转角": 2.533795163706419e-06,
  "字幕": 2.533795163706419e-06,
  "断裂": 2.533795163706419e-06,
  "不知不觉": 2.533795163706419e-06,
  "惨剧": 2.533795163706419e-06,
  "束手无策": 2.533795163706419e-06,
  "晃悠": 2.533795163706419e-06,
  "清清楚楚": 2.533795163706419e-06,
  "置之不理": 2.533795163706419e-06,
  "木匠": 2.533795163706419e-06,
  "警报器": 2.533795163706419e-06,
  "纸张": 2.533795163706419e-06,
  "历": 2.533795163706419e-06,
  "加布里埃尔": 2.533795163706419e-06,
  "鼻孔": 2.533795163706419e-06,
  "庭院": 2.533795163706419e-06,
  "喊叫": 2.533795163706419e-06,
  "保险金": 2.533795163706419e-06,
  "无稽之谈": 2.533795163706419e-06,
  "悉尼": 2.533795163706419e-06,
  "肯尼": 2.533795163706419e-06,
  "高压": 2.533795163706419e-06,
  "皮夹": 2.533795163706419e-06,
  "叹息": 2.533795163706419e-06,
  "顶住": 2.533795163706419e-06,
  "顶嘴": 2.533795163706419e-06,
  "顶峰": 2.533795163706419e-06,
  "盹": 2.533795163706419e-06,
  "急性": 2.533795163706419e-06,
  "推论": 2.533795163706419e-06,
  "花瓣": 2.533795163706419e-06,
  "美德": 2.533795163706419e-06,
  "未能": 2.533795163706419e-06,
  "敢于": 2.533795163706419e-06,
  "印第安纳": 2.533795163706419e-06,
  "复生": 2.533795163706419e-06,
  "斯特丝": 2.533795163706419e-06,
  "日夜": 2.533795163706419e-06,
  "议程": 2.533795163706419e-06,
  "玛拉": 2.533795163706419e-06,
  "痘": 2.533795163706419e-06,
  "撕下": 2.533795163706419e-06,
  "起重机": 2.533795163706419e-06,
  "迎": 2.533795163706419e-06,
  "祭品": 2.533795163706419e-06,
  "鞋底": 2.533795163706419e-06,
  "亮相": 2.5039858088392846e-06,
  "卑微": 2.5039858088392846e-06,
  "身影": 2.5039858088392846e-06,
  "光明正大": 2.5039858088392846e-06,
  "董事": 2.5039858088392846e-06,
  "梅尔": 2.5039858088392846e-06,
  "路人": 2.5039858088392846e-06,
  "发臭": 2.5039858088392846e-06,
  "限量": 2.5039858088392846e-06,
  "残留物": 2.5039858088392846e-06,
  "配备": 2.5039858088392846e-06,
  "外行": 2.5039858088392846e-06,
  "颠簸": 2.5039858088392846e-06,
  "兆": 2.5039858088392846e-06,
  "铁链": 2.5039858088392846e-06,
  "回国": 2.5039858088392846e-06,
  "美国人": 2.5039858088392846e-06,
  "星期日": 2.5039858088392846e-06,
  "运动场": 2.5039858088392846e-06,
  "交道": 2.5039858088392846e-06,
  "日光": 2.5039858088392846e-06,
  "曼波": 2.5039858088392846e-06,
  "自觉": 2.5039858088392846e-06,
  "自相残杀": 2.5039858088392846e-06,
  "绿卡": 2.5039858088392846e-06,
  "担架": 2.5039858088392846e-06,
  "抢先": 2.5039858088392846e-06,
  "定做": 2.5039858088392846e-06,
  "回音": 2.5039858088392846e-06,
  "涅": 2.5039858088392846e-06,
  "混凝土": 2.5039858088392846e-06,
  "遗孀": 2.5039858088392846e-06,
  "柯林": 2.5039858088392846e-06,
  "转给": 2.5039858088392846e-06,
  "图画": 2.5039858088392846e-06,
  "轻举妄动": 2.5039858088392846e-06,
  "宾客": 2.5039858088392846e-06,
  "砖头": 2.5039858088392846e-06,
  "独裁者": 2.5039858088392846e-06,
  "篷": 2.5039858088392846e-06,
  "飞跃": 2.5039858088392846e-06,
  "闷闷不乐": 2.5039858088392846e-06,
  "深情": 2.5039858088392846e-06,
  "辖区": 2.5039858088392846e-06,
  "圆圈": 2.5039858088392846e-06,
  "幸运儿": 2.5039858088392846e-06,
  "天皇": 2.5039858088392846e-06,
  "狐": 2.5039858088392846e-06,
  "侵蚀": 2.5039858088392846e-06,
  "谷物": 2.5039858088392846e-06,
  "皮鞋": 2.5039858088392846e-06,
  "刘": 2.5039858088392846e-06,
  "杀虫剂": 2.5039858088392846e-06,
  "污渍": 2.5039858088392846e-06,
  "充气": 2.5039858088392846e-06,
  "实用": 2.5039858088392846e-06,
  "肿胀": 2.5039858088392846e-06,
  "过早": 2.5039858088392846e-06,
  "牡蛎": 2.5039858088392846e-06,
  "调料": 2.5039858088392846e-06,
  "开阔": 2.5039858088392846e-06,
  "建成": 2.5039858088392846e-06,
  "潜水员": 2.5039858088392846e-06,
  "马提尼": 2.5039858088392846e-06,
  "此生": 2.5039858088392846e-06,
  "顶替": 2.5039858088392846e-06,
  "神魂": 2.5039858088392846e-06,
  "乱套": 2.5039858088392846e-06,
  "肥料": 2.5039858088392846e-06,
  "制造者": 2.5039858088392846e-06,
  "精华": 2.5039858088392846e-06,
  "支出": 2.5039858088392846e-06,
  "人种": 2.5039858088392846e-06,
  "亲友": 2.5039858088392846e-06,
  "眼线": 2.5039858088392846e-06,
  "子民": 2.5039858088392846e-06,
  "航向": 2.5039858088392846e-06,
  "远走高飞": 2.5039858088392846e-06,
  "关禁闭": 2.5039858088392846e-06,
  "脑瘤": 2.5039858088392846e-06,
  "王者": 2.5039858088392846e-06,
  "蒸": 2.5039858088392846e-06,
  "座右铭": 2.5039858088392846e-06,
  "交情": 2.5039858088392846e-06,
  "生意人": 2.5039858088392846e-06,
  "威廉姆斯": 2.5039858088392846e-06,
  "教派": 2.5039858088392846e-06,
  "玩火": 2.5039858088392846e-06,
  "传话": 2.5039858088392846e-06,
  "比萨饼": 2.5039858088392846e-06,
  "格洛丽亚": 2.5039858088392846e-06,
  "逃兵": 2.5039858088392846e-06,
  "毫发": 2.5039858088392846e-06,
  "土壤": 2.5039858088392846e-06,
  "避孕药": 2.5039858088392846e-06,
  "同僚": 2.5039858088392846e-06,
  "生命体": 2.5039858088392846e-06,
  "阵地": 2.5039858088392846e-06,
  "核查": 2.5039858088392846e-06,
  "索尔": 2.4741764539721503e-06,
  "开门见山": 2.4741764539721503e-06,
  "真品": 2.4741764539721503e-06,
  "大妈": 2.4741764539721503e-06,
  "拖累": 2.4741764539721503e-06,
  "卢比": 2.4741764539721503e-06,
  "关节炎": 2.4741764539721503e-06,
  "雷管": 2.4741764539721503e-06,
  "象棋": 2.4741764539721503e-06,
  "加重": 2.4741764539721503e-06,
  "留神": 2.4741764539721503e-06,
  "镶": 2.4741764539721503e-06,
  "邻里": 2.4741764539721503e-06,
  "哪门子": 2.4741764539721503e-06,
  "玛琳": 2.4741764539721503e-06,
  "乔恩": 2.4741764539721503e-06,
  "再现": 2.4741764539721503e-06,
  "骡子": 2.4741764539721503e-06,
  "纳税人": 2.4741764539721503e-06,
  "钚": 2.4741764539721503e-06,
  "融": 2.4741764539721503e-06,
  "甜言蜜语": 2.4741764539721503e-06,
  "多莉": 2.4741764539721503e-06,
  "只用": 2.4741764539721503e-06,
  "低音": 2.4741764539721503e-06,
  "浓缩": 2.4741764539721503e-06,
  "存货": 2.4741764539721503e-06,
  "铁木真": 2.4741764539721503e-06,
  "弹孔": 2.4741764539721503e-06,
  "信誉": 2.4741764539721503e-06,
  "布伦达": 2.4741764539721503e-06,
  "分量": 2.4741764539721503e-06,
  "岔子": 2.4741764539721503e-06,
  "车程": 2.4741764539721503e-06,
  "名流": 2.4741764539721503e-06,
  "踪影": 2.4741764539721503e-06,
  "珠熙": 2.4741764539721503e-06,
  "息": 2.4741764539721503e-06,
  "低温": 2.4741764539721503e-06,
  "巅峰": 2.4741764539721503e-06,
  "有把握": 2.4741764539721503e-06,
  "幽": 2.4741764539721503e-06,
  "深信": 2.4741764539721503e-06,
  "车头": 2.4741764539721503e-06,
[truncated: 2,784,513 more chars]
